# Supplementary material for: Schizophrenia-associated changes in neuronal subpopulations in the human midbrain
Source: Brain. 2024 Oct 14;148(4):1374–88. doi: 10.1093/brain/awae321 (PMC11969452; doi:10.1093/brain/awae321)
Supplement: awae321_Supplementary_Data [file awae321_supplementary_data.zip]

Archive with 3 entries (3 files):
- brain-2023-02291-File005.pdf
- brain-2023-02291-File006.pdf
- brain-2023-02291-File007.xlsx
