# Supplementary material for: Schizophrenia-associated changes in neuronal subpopulations in the human midbrain
Source: Brain. 2024 Oct 14;148(4):1374–88. doi: 10.1093/brain/awae321 (PMC11969452; doi:10.1093/brain/awae321)
Supplement: awae321_Supplementary_Data [file awae321_supplementary_data.zip › brain-2023-02291-File007.xlsx]

## Sheet: Table of Content
Table S1. Donor and sample information
Table S2. Differential expression analysis between neuronal midbrain clusters
Table S3. Thresholded gene expression analysis between neuronal midbrain clusters
Table S4. GO terms associated with the differentially enriched cluster markers
Table S5. Differential expression analysis between subclusters of RBFOX3low ALDH1A1-negative versus -positive dopaminergic neurons
Table S6. Thresholded gene expression analysis between dopaminergic midbrain subclusters
Table S7. Differential expression analysis between subclusters, identified by subclustering of mixed populations
Table S8. Thresholded gene expression analysis between subclusters, identified by subclustering of mixed populations
Table S9. GO terms associated with the differentially enriched subcluster markers
Table S10. (Sub)cluster counts and sample contribution
Table S11. Compositional analysis results using scCODA
Table S12. Statistics on the relative abundance of clusters and subclusters between schizophrenia and controls
Table S13. Differentially expressed genes between schizophrenia and controls within neuronal populations (clusters)
Table S14. Differentially expressed genes between schizophrenia and controls within neuronal subpopulations (subclusters)
Table S15. High-confidence GWAS gene set derived from Wang et al., 2018 and used for analyzing the number of expressed schizophrenia susceptibility genes
Table S16. High-confidence schizophrenia susceptibility genes expressed per cluster and GO terms associated with these gene sets

## Sheet: Table S1 donor and sample info
Table S1. Donor and sample information
identifier	demographics						FACS		sample quality metrics							after snRNAseq quality control
Code	Diagnose	Age of death (range)	Sex	Cause of death	Age of onset (years)	Lifetime A.P. (mg)	number of NeuN+ sorted nuclei	DN nuclei	PMI (hours)	Brain pH	RIN (scale 1-10)	Seq. saturation (%)	Transcripts mapped to the genome (%)	Included in analysis	exclusion reason	# neuronal nuclei	median UMI count	median number of unique genes detected	median ribosomal reads (%)	median mitochondrial reads (%)
1	CN	30-40	1	CARDIAC	NA	NA	5000	40000	22	6.48	5.6	70.2	58.7	included	not applicable	1275	20506	5793	0.256708	0.269991
2	CN	30-40	2	CARDIAC	NA	NA	1775	40000	24	6.87	7.9	41.3	62.2	included	not applicable	1629	15347	5350	0.33319	0.238095
3	CN	41-51	1	CARDIAC	NA	NA	5000	40000	29	6.94	6.7	65	55.5	included	not applicable	1184	15788	5081.5	0.231976	0.28993
4	CN	41-51	1	CARDIAC	NA	NA	5000	40000	21	6.81	6.6	56.4	48.7	included	not applicable	1275	10553	3933	0.241096	0.575039
5	CN	30-40	1	MYOCARDITIS	NA	NA	5110	40000	52	6.7	7.7	69.8	54.2	included	not applicable	763	12456	4335	0.185052	0.604565
6	CN	52-62	1	CARDIAC	NA	NA	5000	40000	47	6.8	7.3	44.5	42.2	included	not applicable	518	14889.5	5115	0.246871	0.194806
7	CN	30-40	2	CARDIAC	NA	NA	5000	40000	28	6.7	7.5	71.3	53.4	included	not applicable	1751	18894	5771	0.186458	0.356947
8	CN	30-40	2	CARDIAC	NA	NA	8000	39000	33	6	7.7	66	53.1	included	not applicable	323	7922	3238	0.198708	0.669209
9	CN	52-62	1	CARDIAC	NA	NA	3500	40000	28	6	7.1	67.7	36.1	included	not applicable	205	4535	2106	0.166896	1.55107
10	CN	41-51	1	CARDIAC	NA	NA	5000	40000	31	6.7	8.6	38.6	40.9	included	not applicable	267	13763	4783	0.234234	0.164962
11	CN	30-40	1	CARDIAC	NA	NA	5000	40000	13	6.5	4.1	35	38.6	included	not applicable	447	12658	4312	0.219539	0.444628
12	CN	52-62	1	CARDIAC	NA	NA	9490	40000	9	6.4	8.6	45.2	30.4	included	not applicable	1690	5440.5	2666.5	0.219896	0.641051
13	CN	41-51	1	CARDIAC	NA	NA	10000	40000	46	6.5	8.5	42.5	48.8	included	not applicable	1881	14641	4716	0.214712	0.375077
14	CN	41-51	2	CARDIAC	NA	NA	10000	40000	28	6.59	7.4	41.8	42	included	not applicable	1845	9191	3607	0.198835	0.774971
15	SZ	41-51	1	PNEUMONIA	21	180000	5000	40000	26	6.42	5.3	67.4	58.6	included	not applicable	1168	9514.5	3765	0.233442	0.523815
16	SZ	41-51	2	SUIC:JUMPED	34	20000	10000	40000	52	6.51	8.9	76.1	75	included	not applicable	1786	15423	4650	0.197434	0.186542
17	SZ	30-40	1	CARDIAC	19	20000	5000	40000	29	6.5	7.5	62.8	59.4	included	not applicable	882	14792	4938	0.308286	0.210609
18	SZ	30-40	1	MVA	17	120000	5000	41600	80	6.6	6.9	37.2	35.7	included	not applicable	629	9656	3891	0.212917	0.27668
19	SZ	30-40	1	CARDIAC	13	20000	5000	40000	30	6.8	8.1	61.7	54.4	included	not applicable	791	10641	3844	0.182186	0.595681
20	SZ	41-51	1	CIRRHOSIS	18	90000	10000	38000	18	6.3	6.9	59.6	56.1	included	not applicable	383	16512	5042	0.245867	0.226929
21	SZ	19-29	1	OD	18	2500	10000	35000	28	6.73	8.4	64.7	60.5	included	not applicable	2392	14038.5	4850.5	0.203983	0.493226
22	SZ	41-51	1	CARDIAC	31	34000	5000	40000	9	6.2	5.1	59.5	41.5	included	not applicable	1153	3458	1840	0.210748	0.759549
23	SZ	19-29	1	SUIC:OD	20	12000	5000	40000	15	6.2	8.5	67.8	51	included	not applicable	361	13594	4582	0.228397	0.483746
24	SZ	52-62	1	CARDIAC	28	100000	2570	42560	10	6.1	7.7	58	35.2	included	not applicable	168	7482.5	3188	0.205923	1.07946
25	SZ	52-62	2	CARDIAC	29	15000	10000	35000	13	6.49	8.9	56.1	55.2	included	not applicable	2807	19967	5812	0.224389	0.499376
26	SZ	41-51	1	CARDIAC	23	130000	10000	40000	43	6.63	7.5	45.1	54.7	included	not applicable	1486	17538	5105.5	0.182632	0.186679
27	SZ	30-40	1	PNEUMONIA	21	75000	9040	40000	34	6.18	8.8	77.4	56.8	included	not applicable	1974	7380	3059.5	0.181542	0.65992
28	SZ	30-40	1	CARDIAC	22	35000	5000	40000	33	6.2	8.1	44.9	32.5	included	not applicable	636	5254.5	2396	0.17523	0.996298
29	SZ	41-51	1	EXHAUSTIVE MANIA/NMS	19	350000	10430	28530	9	5.9	7.2	66.7	35.1	excluded	low detection rate of inhibitory neurons	NA	NA	NA	NA	NA
Key to demographics
Sex	1 = male, 2 = female
A.P.	lifetime mediation estimate of antipsychotics (flupenzine equivalents in mg)
Abbreviations: A.P. = anti-psychotics, seq. = sequencing

## Sheet: Table S2 DEA neurons
Table S2. Differential expression analysis between neuronal midbrain clusters
differential gene expression corresponding to figure 1 (no significance threshold)
p_val	avg_log2FC	pct.1	pct.2	p_val_adj	cluster	gene
0	3.17053	0.852	0.323	0	dopaminergic	CADPS2
0	2.99328	0.94	0.494	0	dopaminergic	KLHL1
0	2.65583	0.781	0.054	0	dopaminergic	SLC18A2
0	2.40777	0.884	0.732	0	dopaminergic	KCNJ6
1.26699e-188	2.15348	0.872	0.504	4.24923e-184	dopaminergic	SGCD
5.0306e-145	1.97014	0.894	0.61	1.68716e-140	dopaminergic	IQCJ-SCHIP1
4.84632e-185	1.96611	0.892	0.423	1.62536e-180	dopaminergic	SEMA6D
4.73154e-189	1.95747	0.839	0.519	1.58686e-184	dopaminergic	CLSTN2
3.26531e-205	1.95285	0.503	0.095	1.09512e-200	dopaminergic	RSPO2
5.30613e-243	1.87656	0.774	0.449	1.77957e-238	dopaminergic	ADGRV1
2.41832e-194	1.85784	0.716	0.133	8.11058e-190	dopaminergic	TTC6
2.53802e-186	1.85494	0.837	0.577	8.51201e-182	dopaminergic	CHSY3
1.68201e-134	1.82028	0.651	0.185	5.64111e-130	dopaminergic	BNC2
0	1.79972	0.95	0.904	0	dopaminergic	PBX1
0	1.79014	0.608	0.012	0	dopaminergic	SLC6A3
9.45553e-153	1.78275	0.907	0.775	3.1712e-148	dopaminergic	GPC6
4.17169e-142	1.72139	0.671	0.136	1.3991e-137	dopaminergic	AC007091.1
1.02631e-136	1.6766	0.641	0.279	3.44204e-132	dopaminergic	ST8SIA6
4.66819e-68	1.66923	0.807	0.529	1.56562e-63	dopaminergic	GPC5
1.88243e-125	1.66289	0.807	0.439	6.31331e-121	dopaminergic	PRR16
1.59249e-178	1.66014	0.621	0.278	5.34088e-174	dopaminergic	GFRA1
3.84837e-151	1.64811	0.598	0.115	1.29067e-146	dopaminergic	LINC01876
6.88845e-156	1.63254	0.94	0.867	2.31025e-151	dopaminergic	SNTG1
8.62026e-144	1.61766	0.771	0.39	2.89106e-139	dopaminergic	KCNT2
3.61472e-160	1.55922	0.827	0.564	1.21231e-155	dopaminergic	MYRIP
1.49351e-134	1.53922	0.96	0.86	5.00893e-130	dopaminergic	PCDH15
4.57264e-70	1.52108	0.822	0.588	1.53357e-65	dopaminergic	ERBB4
2.41418e-209	1.51379	0.636	0.268	8.09666e-205	dopaminergic	TRPC6
1.26607e-145	1.50803	0.575	0.222	4.24616e-141	dopaminergic	AC008591.1
7.21403e-114	1.45351	0.641	0.269	2.41944e-109	dopaminergic	SV2B
2.80893e-103	1.44854	0.807	0.485	9.42058e-99	dopaminergic	DPYD
4.6835e-57	1.44062	0.706	0.432	1.57075e-52	dopaminergic	NEAT1
2.16349e-98	1.42235	0.779	0.599	7.2559e-94	dopaminergic	ELAVL2
9.4429e-197	1.41821	0.54	0.036	3.16696e-192	dopaminergic	LMX1A
5.99908e-93	1.41367	0.754	0.41	2.01197e-88	dopaminergic	MIR137HG
2.14646e-294	1.39388	0.57	0.023	7.19879e-290	dopaminergic	TH
6.1672e-216	1.37284	0.575	0.134	2.06836e-211	dopaminergic	TMEM255A
1.58614e-95	1.34993	0.661	0.384	5.31961e-91	dopaminergic	SNCA
5.82028e-115	1.34421	0.935	0.894	1.952e-110	dopaminergic	PDE4B
2.18789e-150	1.33811	0.475	0.167	7.33776e-146	dopaminergic	NTN1
1.74592e-135	1.32243	0.756	0.503	5.85548e-131	dopaminergic	SCN9A
5.47003e-110	1.31065	0.497	0.117	1.83454e-105	dopaminergic	NPNT
1.63143e-56	1.30046	0.897	0.776	5.4715e-52	dopaminergic	DAB1
8.91007e-121	1.29989	0.558	0.206	2.98826e-116	dopaminergic	FAM126A
1.25389e-97	1.27871	0.236	0.062	4.20531e-93	dopaminergic	ALDH1A1
1.41975e-16	1.27624	0.739	0.711	4.76156e-12	dopaminergic	DCC
1.59805e-63	1.27177	0.99	0.975	5.35954e-59	dopaminergic	ROBO2
7.31905e-126	1.26682	0.668	0.408	2.45466e-121	dopaminergic	PEG10
1.10789e-67	1.25625	0.889	0.804	3.71566e-63	dopaminergic	MARCH1'
2.94934e-65	1.24709	0.709	0.349	9.89151e-61	dopaminergic	PDE1A
1.52255e-117	1.23964	0.648	0.366	5.10633e-113	dopaminergic	SDC2
8.80586e-50	1.23551	0.726	0.465	2.95331e-45	dopaminergic	EPHA5
2.7028e-71	1.22654	0.96	0.954	9.06464e-67	dopaminergic	PDE4D
1.61193e-142	1.22619	0.729	0.525	5.4061e-138	dopaminergic	AMMECR1
1.72054e-46	1.22284	0.812	0.588	5.77036e-42	dopaminergic	INPP4B
1.45687e-43	1.21277	0.676	0.611	4.88606e-39	dopaminergic	KIF26B
8.57043e-156	1.20498	0.663	0.45	2.87435e-151	dopaminergic	OSBPL10
4.66753e-85	1.19585	0.543	0.262	1.5654e-80	dopaminergic	MIR4500HG
2.63748e-104	1.1907	0.829	0.821	8.84557e-100	dopaminergic	ZFHX3
3.73772e-44	1.19063	0.889	0.828	1.25356e-39	dopaminergic	PRKG1
1.96916e-118	1.18451	0.847	0.851	6.60417e-114	dopaminergic	GABRB1
1.61643e-82	1.16666	0.613	0.382	5.42119e-78	dopaminergic	KCNAB1
2.52443e-202	1.15998	0.548	0.093	8.46642e-198	dopaminergic	DRD2
7.78249e-83	1.15105	0.704	0.498	2.61009e-78	dopaminergic	KCND3
2.60798e-99	1.13115	0.495	0.199	8.74666e-95	dopaminergic	PAPPA
1.58345e-200	1.10473	0.575	0.126	5.31059e-196	dopaminergic	RET
1.43514e-44	1.09721	0.51	0.364	4.81316e-40	dopaminergic	PARD3B
2.58783e-115	1.09232	0.636	0.366	8.67908e-111	dopaminergic	KCNN3
8.54718e-64	1.0923	0.623	0.401	2.86655e-59	dopaminergic	SHISA6
4.44414e-101	1.09108	0.613	0.327	1.49048e-96	dopaminergic	TMCC3
3.18574e-41	1.08515	0.686	0.429	1.06843e-36	dopaminergic	GRM8
1.11387e-63	1.07762	0.533	0.237	3.7357e-59	dopaminergic	AC110023.1
3.87105e-49	1.07052	0.653	0.39	1.29827e-44	dopaminergic	GLRA3
2.16039e-223	1.07004	0.54	0.033	7.2455e-219	dopaminergic	LMX1B
6.49109e-38	1.06739	0.281	0.136	2.17698e-33	dopaminergic	AC138305.1
9.38953e-54	1.0565	0.771	0.547	3.14906e-49	dopaminergic	CSMD2
1.15496e-65	1.05523	0.754	0.617	3.87351e-61	dopaminergic	TMEM132B
2.9111e-159	1.05357	0.686	0.486	9.76325e-155	dopaminergic	LINC02256
3.18148e-69	1.03428	0.606	0.203	1.067e-64	dopaminergic	EBF3
1.31556e-50	1.02522	0.558	0.384	4.41213e-46	dopaminergic	AL445623.2
7.98438e-54	1.0183	0.658	0.326	2.6778e-49	dopaminergic	ARHGAP6
4.19144e-21	1.01471	0.691	0.502	1.40572e-16	dopaminergic	ALCAM
9.05219e-58	1.01154	0.608	0.469	3.03593e-53	dopaminergic	MCC
2.12131e-60	1.00839	0.789	0.635	7.11445e-56	dopaminergic	CCDC85A
2.59546e-49	1.00553	0.759	0.654	8.70464e-45	dopaminergic	ADGRL2
1.41244e-78	0.999373	0.887	0.834	4.73706e-74	dopaminergic	SLC35F1
5.45044e-55	0.997266	0.646	0.374	1.82797e-50	dopaminergic	LRMDA
1.4003e-77	0.986221	0.982	0.983	4.69634e-73	dopaminergic	CADM2
5.5374e-74	0.968812	0.611	0.473	1.85713e-69	dopaminergic	GBE1
4.18447e-60	0.96293	0.754	0.703	1.40339e-55	dopaminergic	MMP16
2.29032e-52	0.962634	0.626	0.393	7.68129e-48	dopaminergic	FRMD4B
1.71521e-39	0.962591	0.791	0.575	5.75248e-35	dopaminergic	LUZP2
4.91707e-15	0.962096	0.455	0.291	1.64909e-10	dopaminergic	PDZRN4
7.77366e-52	0.961588	0.864	0.799	2.60713e-47	dopaminergic	KCNQ3
9.84834e-48	0.942628	0.739	0.627	3.30294e-43	dopaminergic	PID1
8.39768e-33	0.937582	0.784	0.684	2.81641e-28	dopaminergic	AC073050.1
3.15823e-52	0.934671	0.668	0.488	1.05921e-47	dopaminergic	TOX3
3.14267e-68	0.926029	0.646	0.521	1.05399e-63	dopaminergic	PIP5K1B
8.73038e-44	0.912037	0.872	0.864	2.928e-39	dopaminergic	RIMS1
7.58131e-47	0.900118	0.759	0.604	2.54262e-42	dopaminergic	HECW2
2.9637e-33	0.896114	0.508	0.481	9.93966e-29	dopaminergic	SV2C
1.85781e-70	0.888314	0.809	0.765	6.23073e-66	dopaminergic	GRIA3
1.25994e-40	0.886912	0.663	0.467	4.22558e-36	dopaminergic	CDH4
9.87701e-30	0.885756	0.751	0.534	3.31255e-25	dopaminergic	KCNB2
3.55642e-72	0.885141	0.696	0.587	1.19275e-67	dopaminergic	KIAA0319
3.09243e-31	0.883915	0.638	0.39	1.03714e-26	dopaminergic	MPPED2
1.52586e-11	0.879104	0.528	0.4	5.11741e-07	dopaminergic	HTR2C
4.87176e-62	0.876485	0.676	0.538	1.63389e-57	dopaminergic	KIAA1324L
1.36215e-52	0.876291	0.525	0.274	4.56837e-48	dopaminergic	CHRM5
3.47445e-39	0.873705	0.794	0.612	1.16526e-34	dopaminergic	FOXP2
9.34875e-69	0.87141	0.57	0.341	3.13538e-64	dopaminergic	DOCK11
2.70242e-104	0.867914	0.698	0.663	9.06339e-100	dopaminergic	PPIP5K2
1.30935e-64	0.867762	0.754	0.768	4.39131e-60	dopaminergic	RCAN2
3.01058e-26	0.864414	0.95	0.855	1.00969e-21	dopaminergic	FGF12
4.51942e-68	0.864244	0.618	0.437	1.51572e-63	dopaminergic	AKAP13
2.15511e-92	0.857841	0.56	0.18	7.22781e-88	dopaminergic	SYT17
3.88482e-21	0.852286	0.623	0.483	1.30289e-16	dopaminergic	RAB27B
3.07404e-32	0.838481	0.784	0.815	1.03097e-27	dopaminergic	EPHA6
4.71866e-29	0.836779	0.648	0.406	1.58254e-24	dopaminergic	ADCY2
8.37738e-88	0.831714	0.457	0.129	2.80961e-83	dopaminergic	VWA5B1
1.35104e-87	0.829612	0.585	0.421	4.53111e-83	dopaminergic	AJAP1
2.28367e-62	0.82104	0.688	0.632	7.65899e-58	dopaminergic	LCORL
5.62631e-50	0.819632	0.643	0.62	1.88695e-45	dopaminergic	TRPC5
2.08122e-135	0.819405	0.425	0.061	6.97998e-131	dopaminergic	CHRNB3
1.22261e-46	0.818632	0.648	0.358	4.10038e-42	dopaminergic	ARHGEF28
5.21303e-65	0.812376	0.756	0.73	1.74835e-60	dopaminergic	MSI2
3.33445e-16	0.809006	0.957	0.902	1.11831e-11	dopaminergic	GALNTL6
5.28773e-73	0.804672	0.925	0.945	1.7734e-68	dopaminergic	MACROD2
7.30168e-50	0.802609	0.538	0.231	2.44884e-45	dopaminergic	ZFHX4-AS1
2.73542e-27	0.795859	0.849	0.734	9.17404e-23	dopaminergic	DMD
3.84249e-39	0.794403	0.701	0.618	1.28869e-34	dopaminergic	PBX3
1.63844e-54	0.793482	0.555	0.278	5.49499e-50	dopaminergic	NETO2
1.82612e-27	0.785912	0.641	0.453	6.12444e-23	dopaminergic	ST6GALNAC5
6.34469e-52	0.784997	0.558	0.335	2.12788e-47	dopaminergic	LDLRAD3
6.00243e-60	0.780144	0.407	0.149	2.01309e-55	dopaminergic	ST3GAL1
6.74815e-209	0.779642	0.427	0.013	2.26319e-204	dopaminergic	SLC18A1
8.39927e-73	0.772645	0.741	0.752	2.81695e-68	dopaminergic	ANK1
1.51511e-52	0.77229	0.289	0.06	5.08138e-48	dopaminergic	LINC02232
1.78322e-72	0.770245	0.399	0.088	5.98057e-68	dopaminergic	CALB1
1.34459e-29	0.770116	0.452	0.274	4.50948e-25	dopaminergic	SAMD3
1.06192e-31	0.769513	0.59	0.43	3.56145e-27	dopaminergic	MIR2052HG
1.72138e-27	0.7667	0.691	0.578	5.77315e-23	dopaminergic	SLC35F4
2.92403e-154	0.752417	0.382	0.025	9.8066e-150	dopaminergic	SCUBE1
2.08551e-48	0.749089	0.44	0.155	6.99438e-44	dopaminergic	IL1RAP
3.59779e-27	0.743498	0.834	0.732	1.20663e-22	dopaminergic	NKAIN2
1.67439e-21	0.743404	0.407	0.276	5.61557e-17	dopaminergic	PTPN13
4.73264e-36	0.742708	0.497	0.336	1.58723e-31	dopaminergic	LEPR
8.77957e-33	0.741944	0.794	0.775	2.94449e-28	dopaminergic	UBA6-AS1
7.08118e-107	0.741488	0.417	0.061	2.37489e-102	dopaminergic	PON2
2.73535e-60	0.740575	0.832	0.818	9.17383e-56	dopaminergic	APP
6.23321e-21	0.738173	0.588	0.405	2.09049e-16	dopaminergic	RASGEF1B
1.47942e-44	0.736758	0.523	0.248	4.96169e-40	dopaminergic	EPHA5-AS1
4.99423e-32	0.735745	0.274	0.113	1.67497e-27	dopaminergic	AL391117.1
1.91687e-17	0.728155	0.656	0.606	6.42879e-13	dopaminergic	RYR3
2.77583e-69	0.728116	0.781	0.813	9.30957e-65	dopaminergic	ZSWIM6
5.72028e-41	0.724856	0.462	0.21	1.91847e-36	dopaminergic	AC115622.1
2.69255e-61	0.724476	0.445	0.155	9.03027e-57	dopaminergic	KANK4
8.10448e-42	0.720697	0.626	0.487	2.71808e-37	dopaminergic	CNTLN
2.89575e-57	0.719835	0.771	0.759	9.71177e-53	dopaminergic	APBA1
1.61851e-57	0.717448	0.862	0.829	5.42816e-53	dopaminergic	MEG8
5.01767e-23	0.708331	0.766	0.842	1.68282e-18	dopaminergic	SPOCK3
2.3997e-25	0.703937	0.457	0.276	8.04812e-21	dopaminergic	SNTG2
9.61491e-33	0.702935	0.636	0.553	3.22465e-28	dopaminergic	MAP3K5
2.77287e-35	0.70163	0.653	0.473	9.29965e-31	dopaminergic	FARP1
3.45594e-52	0.697317	0.638	0.554	1.15905e-47	dopaminergic	FANCL
1.03047e-28	0.69731	0.621	0.481	3.456e-24	dopaminergic	RBMS1
8.19501e-96	0.695699	0.399	0.07	2.74844e-91	dopaminergic	CYP27C1
1.17071e-64	0.690688	0.739	0.726	3.92632e-60	dopaminergic	ST7
1.16395e-59	0.688664	0.724	0.687	3.90367e-55	dopaminergic	PHKB
2.58731e-21	0.688106	0.799	0.789	8.67731e-17	dopaminergic	SLC44A5
2.22585e-67	0.681365	0.719	0.704	7.46505e-63	dopaminergic	PTBP2
1.03044e-44	0.681182	0.492	0.23	3.45589e-40	dopaminergic	AC091078.1
6.7104e-22	0.673706	0.646	0.58	2.25053e-17	dopaminergic	FMN1
7.62054e-69	0.669871	0.337	0.063	2.55578e-64	dopaminergic	ANTXR2
1.08816e-20	0.666643	0.568	0.407	3.64946e-16	dopaminergic	DGKH
4.06692e-60	0.666017	0.342	0.072	1.36396e-55	dopaminergic	RNF144B
1.49306e-24	0.663617	0.666	0.534	5.00741e-20	dopaminergic	FAM189A1
1.10131e-20	0.6607	0.676	0.511	3.69358e-16	dopaminergic	AC120193.1
1.54882e-47	0.65916	0.711	0.676	5.19444e-43	dopaminergic	GAP43
4.14611e-38	0.657693	0.724	0.666	1.39052e-33	dopaminergic	PLXNA4
1.45997e-43	0.657636	0.613	0.606	4.89646e-39	dopaminergic	PLCXD3
8.45754e-33	0.655458	0.837	0.867	2.83649e-28	dopaminergic	FUT9
1.90704e-40	0.655096	0.535	0.31	6.39585e-36	dopaminergic	MRAP2
2.88356e-32	0.65357	0.849	0.799	9.67087e-28	dopaminergic	FHIT
1.02341e-22	0.651633	0.774	0.611	3.4323e-18	dopaminergic	HECW1
1.37783e-25	0.650571	0.636	0.45	4.62097e-21	dopaminergic	SRGAP1
5.00223e-33	0.64986	0.538	0.296	1.67765e-28	dopaminergic	GRIK3
2.40241e-32	0.649329	0.99	0.979	8.0572e-28	dopaminergic	CSMD1
2.22915e-34	0.64544	0.606	0.359	7.47612e-30	dopaminergic	SLIT1
4.64161e-15	0.643188	0.327	0.185	1.5567e-10	dopaminergic	SOX6
1.53751e-49	0.637074	0.927	0.96	5.15651e-45	dopaminergic	ANK2
3.10813e-21	0.629665	0.437	0.388	1.0424e-16	dopaminergic	CDH11
2.03762e-55	0.624499	0.819	0.874	6.83377e-51	dopaminergic	GNAQ
1.07068e-53	0.624225	0.696	0.746	3.59086e-49	dopaminergic	WDR17
1.62798e-36	0.624197	0.779	0.759	5.45992e-32	dopaminergic	GRIN2A
5.72574e-36	0.618793	0.595	0.463	1.9203e-31	dopaminergic	AC006504.5
8.82026e-17	0.617324	0.739	0.538	2.95814e-12	dopaminergic	DGKB
1.73479e-31	0.615435	0.45	0.232	5.81814e-27	dopaminergic	ATP11C
8.70392e-46	0.613331	0.269	0.063	2.91912e-41	dopaminergic	TGFBR2
1.51326e-06	0.609144	0.387	0.297	0.0507516	dopaminergic	IL1RAPL2
1.16069e-14	0.602753	0.568	0.468	3.89273e-10	dopaminergic	VWC2L
6.21859e-20	0.601867	0.641	0.612	2.08559e-15	dopaminergic	ASXL3
1.35473e-23	0.600561	0.259	0.125	4.54351e-19	dopaminergic	COL12A1
4.02835e-42	0.600001	0.839	0.838	1.35103e-37	dopaminergic	DCLK1
2.94379e-42	0.599543	0.412	0.142	9.87288e-38	dopaminergic	FAT4
1.17003e-13	0.598453	0.51	0.375	3.92404e-09	dopaminergic	TLE4
3.93945e-18	0.59834	0.515	0.355	1.32121e-13	dopaminergic	AC108866.1
1.05168e-11	0.596855	0.392	0.243	3.52712e-07	dopaminergic	GPR149
3.27923e-24	0.596736	0.457	0.252	1.09979e-19	dopaminergic	CACNG3
4.31759e-67	0.591145	0.324	0.07	1.44803e-62	dopaminergic	ATXN8OS
7.30363e-29	0.588245	0.508	0.345	2.44949e-24	dopaminergic	AF241726.2
6.72946e-48	0.582344	0.663	0.632	2.25693e-43	dopaminergic	GAB2
8.42543e-42	0.581474	0.729	0.783	2.82572e-37	dopaminergic	DNAJC6
1.71714e-118	0.579007	0.399	0.033	5.75894e-114	dopaminergic	NR4A2
3.00075e-22	0.576778	0.289	0.191	1.00639e-17	dopaminergic	LAMA3
1.68795e-37	0.57576	0.558	0.47	5.66105e-33	dopaminergic	ATP10D
2.40332e-40	0.57563	0.666	0.679	8.06025e-36	dopaminergic	KLHL29
9.98667e-20	0.575	0.367	0.206	3.34933e-15	dopaminergic	ZNF208
6.22813e-35	0.574063	0.658	0.665	2.08879e-30	dopaminergic	TBC1D19
2.17542e-27	0.570927	0.648	0.586	7.29593e-23	dopaminergic	DAPK1
6.90839e-31	0.570746	0.827	0.892	2.31694e-26	dopaminergic	CDK14
8.54236e-37	0.570635	0.399	0.194	2.86494e-32	dopaminergic	COL4A3
1.04284e-27	0.564809	0.606	0.48	3.49749e-23	dopaminergic	DPYSL5
6.28579e-61	0.564623	0.41	0.105	2.10813e-56	dopaminergic	NTSR1
3.29218e-46	0.564557	0.415	0.155	1.10413e-41	dopaminergic	CRISPLD1
1.07908e-16	0.559867	0.568	0.491	3.61901e-12	dopaminergic	LRRC3B
2.68676e-34	0.558857	0.618	0.558	9.01085e-30	dopaminergic	SH3BGRL
2.74724e-69	0.557625	0.332	0.057	9.21371e-65	dopaminergic	AC004594.1
9.56515e-59	0.557566	0.857	0.924	3.20796e-54	dopaminergic	DYNC1I1
4.77926e-32	0.554608	0.397	0.211	1.60287e-27	dopaminergic	MAMDC2
1.77464e-10	0.553812	0.761	0.703	5.95179e-06	dopaminergic	AC233296.1
4.24818e-47	0.55158	0.693	0.706	1.42476e-42	dopaminergic	CEP126
4.07052e-13	0.548605	0.688	0.539	1.36517e-08	dopaminergic	STMN2
8.36872e-25	0.548333	0.859	0.913	2.8067e-20	dopaminergic	PCDH7
2.57703e-38	0.546229	0.827	0.871	8.64285e-34	dopaminergic	RAB3C
2.81276e-32	0.546132	0.548	0.431	9.43343e-28	dopaminergic	EMB
4.77294e-30	0.54335	0.359	0.166	1.60075e-25	dopaminergic	TRPC3
2.74141e-39	0.542084	0.59	0.574	9.19413e-35	dopaminergic	TEAD1
1.18679e-21	0.541235	0.367	0.199	3.98027e-17	dopaminergic	MITF
4.94299e-28	0.539612	0.995	0.985	1.65778e-23	dopaminergic	CNTNAP2
2.41185e-26	0.53724	0.894	0.919	8.08887e-22	dopaminergic	PLEKHA5
7.80923e-26	0.526112	0.523	0.465	2.61906e-21	dopaminergic	MID1
6.70759e-41	0.525586	0.791	0.814	2.24959e-36	dopaminergic	TSC22D1
6.62107e-27	0.522854	0.593	0.517	2.22057e-22	dopaminergic	PRKAR2B
3.25196e-119	0.520843	0.291	0.012	1.09064e-114	dopaminergic	ASB4
6.22304e-11	0.520825	0.515	0.511	2.08708e-06	dopaminergic	KLHL13
0.000260771	0.519587	0.553	0.449	1	dopaminergic	PEX5L
2.49993e-35	0.518711	0.744	0.795	8.38428e-31	dopaminergic	RNF150
1.81595e-24	0.516682	0.482	0.269	6.09034e-20	dopaminergic	LINC00886
4.14206e-48	0.513606	0.932	0.97	1.38916e-43	dopaminergic	FRMD4A
1.19836e-27	0.510195	0.543	0.442	4.01906e-23	dopaminergic	IQGAP1
2.08261e-32	0.509088	0.673	0.655	6.98465e-28	dopaminergic	CHN1
5.92991e-27	0.508187	0.917	0.955	1.98877e-22	dopaminergic	CTNND2
1.02162e-07	0.505634	0.626	0.572	0.00342631	dopaminergic	TENM1
3.26007e-47	0.503801	0.786	0.828	1.09336e-42	dopaminergic	PRICKLE2
5.83036e-42	0.501802	0.457	0.172	1.95538e-37	dopaminergic	STON2
7.60619e-17	0.500538	0.198	0.102	2.55097e-12	dopaminergic	COL4A5
1.01996e-35	0.500341	0.859	0.883	3.42073e-31	dopaminergic	MAP1B
1.81818e-21	0.499327	0.678	0.733	6.0978e-17	dopaminergic	NEDD4L
3.79827e-19	0.498637	0.445	0.33	1.27386e-14	dopaminergic	PRCP
2.22737e-23	0.495429	0.686	0.688	7.47015e-19	dopaminergic	PDE3B
3.02342e-18	0.494087	0.693	0.642	1.014e-13	dopaminergic	CAPS2
5.63383e-21	0.492916	0.749	0.75	1.88947e-16	dopaminergic	SEZ6L
6.79986e-15	0.490423	0.505	0.436	2.28054e-10	dopaminergic	CNTNAP3B
9.31411e-20	0.486676	0.736	0.8	3.12377e-15	dopaminergic	CNKSR2
2.92901e-41	0.486372	0.415	0.165	9.82333e-37	dopaminergic	GCH1
1.06132e-34	0.486015	0.417	0.208	3.55944e-30	dopaminergic	PDIA5
4.7601e-35	0.485578	0.505	0.363	1.59644e-30	dopaminergic	RASA3
4.95912e-24	0.484807	0.513	0.355	1.66319e-19	dopaminergic	CLTCL1
1.51633e-16	0.483991	0.606	0.398	5.08545e-12	dopaminergic	RIT2
3.05177e-36	0.483381	0.784	0.811	1.0235e-31	dopaminergic	GDAP1
1.77532e-24	0.480718	0.613	0.582	5.95407e-20	dopaminergic	FAM13C
1.20256e-25	0.479294	0.636	0.572	4.03315e-21	dopaminergic	MAST2
1.39056e-07	0.479231	0.724	0.645	0.00466367	dopaminergic	THSD7A
4.99877e-20	0.478248	0.284	0.116	1.67649e-15	dopaminergic	AC007614.1
5.26264e-17	0.478157	0.477	0.376	1.76498e-12	dopaminergic	AL117190.2
1.31712e-30	0.477888	0.354	0.145	4.41736e-26	dopaminergic	COL4A4
5.15182e-27	0.477784	0.786	0.797	1.72782e-22	dopaminergic	AC025159.1
2.63249e-31	0.477697	0.593	0.567	8.82885e-27	dopaminergic	MFSD6
6.59194e-23	0.475527	0.751	0.731	2.2108e-18	dopaminergic	DNAH14
1.70671e-13	0.475445	0.817	0.884	5.72397e-09	dopaminergic	DOK6
2.0634e-38	0.474973	0.638	0.656	6.92022e-34	dopaminergic	GBF1
8.56901e-18	0.472995	0.53	0.44	2.87387e-13	dopaminergic	GPM6B
5.46386e-17	0.47214	0.44	0.266	1.83247e-12	dopaminergic	PRKG2
9.18247e-09	0.471244	0.57	0.477	0.000307962	dopaminergic	AC090568.2
3.49344e-07	0.470549	0.286	0.169	0.0117163	dopaminergic	LINC01630
3.40057e-40	0.469037	0.746	0.799	1.14048e-35	dopaminergic	PPP1R12B
2.87845e-22	0.467693	0.337	0.146	9.65374e-18	dopaminergic	KIAA1211L
4.11495e-15	0.467521	0.879	0.863	1.38007e-10	dopaminergic	GRIP1
1.53841e-14	0.467063	0.593	0.527	5.15951e-10	dopaminergic	KIF16B
9.9958e-22	0.466126	0.673	0.617	3.35239e-17	dopaminergic	AL139260.1
3.96084e-12	0.464688	0.422	0.297	1.32838e-07	dopaminergic	SNCAIP
8.8595e-20	0.463904	0.545	0.418	2.9713e-15	dopaminergic	E2F3
2.34933e-13	0.46261	0.555	0.568	7.87919e-09	dopaminergic	RPS6KA3
3.04772e-29	0.46213	0.658	0.683	1.02214e-24	dopaminergic	ABLIM2
0.0011821	0.46202	0.201	0.164	1	dopaminergic	KCNH8
1.23764e-22	0.461925	0.47	0.262	4.15078e-18	dopaminergic	PLOD2
6.30558e-24	0.461585	0.676	0.633	2.11477e-19	dopaminergic	FBXL2
2.15436e-26	0.457288	0.457	0.256	7.22529e-22	dopaminergic	VAV2
2.84405e-37	0.453404	0.322	0.105	9.53839e-33	dopaminergic	PLS3
1.14986e-14	0.452848	0.565	0.384	3.8564e-10	dopaminergic	RAPGEF5
8.18479e-18	0.452739	0.555	0.454	2.74502e-13	dopaminergic	AL359710.1
1.24171e-21	0.452026	0.877	0.909	4.16444e-17	dopaminergic	MIR99AHG
1.88652e-14	0.45146	0.673	0.658	6.327e-10	dopaminergic	ELAVL4
2.8306e-16	0.451277	0.58	0.454	9.49328e-12	dopaminergic	SLC9A9
7.02916e-30	0.451077	0.771	0.835	2.35744e-25	dopaminergic	PAM
1.89437e-11	0.450877	0.52	0.475	6.35333e-07	dopaminergic	ANKFN1
1.44962e-48	0.446883	0.774	0.87	4.86172e-44	dopaminergic	PPM1E
2.66469e-15	0.444441	0.651	0.607	8.93682e-11	dopaminergic	ARFGEF3
3.19793e-14	0.443901	0.598	0.426	1.07252e-09	dopaminergic	PLA2R1
2.6367e-16	0.443887	0.807	0.625	8.84295e-12	dopaminergic	MGAT4C
1.07181e-31	0.440148	0.302	0.094	3.59463e-27	dopaminergic	LPAR1
1.81463e-20	0.439642	0.817	0.867	6.0859e-16	dopaminergic	SLC2A13
4.20071e-20	0.436675	0.786	0.809	1.40883e-15	dopaminergic	ADAM23
1.17551e-17	0.436645	0.57	0.487	3.94242e-13	dopaminergic	WRN
1.14736e-08	0.435865	0.279	0.192	0.000384801	dopaminergic	PDE1C
5.21164e-45	0.431961	0.882	0.945	1.74788e-40	dopaminergic	DST
4.01817e-09	0.431934	0.701	0.611	0.000134762	dopaminergic	DLC1
4.29966e-14	0.431382	0.51	0.401	1.44202e-09	dopaminergic	LIMS1
3.469e-11	0.430105	0.688	0.588	1.16343e-06	dopaminergic	UTRN
2.06467e-20	0.428943	0.558	0.534	6.92449e-16	dopaminergic	SLITRK5
8.72881e-30	0.428392	0.902	0.945	2.92747e-25	dopaminergic	CNTN1
1.54865e-41	0.428137	0.724	0.818	5.19385e-37	dopaminergic	PPP1R9A
4.0336e-15	0.427847	0.606	0.643	1.35279e-10	dopaminergic	SPATS2L
7.6434e-07	0.426228	0.618	0.638	0.0256344	dopaminergic	SH3KBP1
2.96501e-23	0.424692	0.57	0.517	9.94404e-19	dopaminergic	UXS1
3.74199e-32	0.424548	0.271	0.085	1.25499e-27	dopaminergic	GPC4
1.08809e-11	0.424375	0.435	0.289	3.64925e-07	dopaminergic	TAB3
1.95665e-07	0.423161	0.497	0.355	0.00656221	dopaminergic	EBF1
2.09876e-15	0.42275	0.513	0.4	7.03882e-11	dopaminergic	LINC00513
3.2717e-18	0.421527	0.636	0.61	1.09726e-13	dopaminergic	UBE3D
1.61521e-35	0.421371	0.204	0.057	5.41708e-31	dopaminergic	ABCC9
2.01271e-11	0.418864	0.704	0.569	6.75021e-07	dopaminergic	NTRK3
1.91077e-15	0.417913	0.565	0.465	6.40834e-11	dopaminergic	SLC1A2
3.69316e-18	0.417618	0.445	0.306	1.23861e-13	dopaminergic	POLR3G
1.71614e-14	0.417246	0.43	0.351	5.75559e-10	dopaminergic	INTS6L
5.20731e-11	0.416528	0.706	0.536	1.74643e-06	dopaminergic	ENOX1
5.70942e-14	0.416294	0.613	0.596	1.91483e-09	dopaminergic	NFE2L2
2.72161e-23	0.414977	0.709	0.722	9.12775e-19	dopaminergic	NAP1L1
8.01221e-40	0.414387	0.93	0.966	2.68713e-35	dopaminergic	ANK3
4.35384e-14	0.413837	0.558	0.494	1.46019e-09	dopaminergic	PCDH10
1.99123e-17	0.413745	0.741	0.708	6.67817e-13	dopaminergic	LIMCH1
4.60333e-16	0.411886	0.935	0.962	1.54386e-11	dopaminergic	NEGR1
2.69579e-15	0.411855	0.314	0.172	9.04113e-11	dopaminergic	ZNF98
2.00266e-26	0.411184	0.595	0.583	6.71653e-22	dopaminergic	JAKMIP1
2.79172e-13	0.410607	0.56	0.426	9.36285e-09	dopaminergic	SUSD1
1.16843e-120	0.409633	0.279	0.008	3.91867e-116	dopaminergic	GRP
5.26444e-30	0.40856	0.337	0.12	1.76559e-25	dopaminergic	TXK
4.41359e-08	0.408271	0.608	0.654	0.00148023	dopaminergic	OPHN1
3.82981e-37	0.408024	0.678	0.745	1.28444e-32	dopaminergic	HIBCH
1.00278e-10	0.407481	0.704	0.713	3.36313e-06	dopaminergic	HSD17B12
1.92937e-18	0.407256	0.299	0.15	6.47073e-14	dopaminergic	AC078923.1
1.59641e-09	0.406372	0.377	0.295	5.35403e-05	dopaminergic	XKR9
4.80779e-22	0.406122	0.849	0.909	1.61244e-17	dopaminergic	PCLO
2.45736e-20	0.405762	0.678	0.675	8.2415e-16	dopaminergic	WSB1
2.59116e-23	0.404869	0.676	0.703	8.69024e-19	dopaminergic	PCMTD1
1.54866e-11	0.403583	0.704	0.743	5.19389e-07	dopaminergic	PHF3
3.04661e-13	0.403191	0.475	0.43	1.02177e-08	dopaminergic	TUB
1.72944e-17	0.402255	0.402	0.252	5.8002e-13	dopaminergic	SIAH3
2.52031e-15	0.399992	0.618	0.626	8.4526e-11	dopaminergic	FSD1L
3.03441e-23	0.39954	0.631	0.637	1.01768e-18	dopaminergic	UCHL1
2.17824e-09	0.399372	0.475	0.403	7.30537e-05	dopaminergic	USP12
2.19656e-21	0.398646	0.709	0.795	7.36683e-17	dopaminergic	AHCYL2
6.38796e-26	0.398131	0.678	0.732	2.14239e-21	dopaminergic	NEXMIF
2.34941e-14	0.397844	0.648	0.637	7.87946e-10	dopaminergic	BCKDHB
7.26676e-18	0.395385	0.513	0.426	2.43713e-13	dopaminergic	MTCL1
3.15902e-20	0.395289	0.523	0.348	1.05947e-15	dopaminergic	ADAMTS2
5.78451e-13	0.394893	0.47	0.413	1.94001e-08	dopaminergic	SERPINE2
6.65969e-08	0.394833	0.53	0.447	0.00223353	dopaminergic	TTC39C
3.68379e-25	0.39471	0.834	0.92	1.23547e-20	dopaminergic	MBD5
1.21394e-32	0.393106	0.761	0.834	4.0713e-28	dopaminergic	DPYSL2
1.4505e-16	0.391441	0.58	0.568	4.86469e-12	dopaminergic	WDR27
1.07096e-13	0.387156	0.422	0.244	3.59178e-09	dopaminergic	DCHS2
1.34936e-06	0.385961	0.535	0.547	0.0452547	dopaminergic	TSGA10
1.06858e-26	0.385832	0.621	0.65	3.58379e-22	dopaminergic	ABCC5
6.7052e-15	0.384892	0.611	0.597	2.24879e-10	dopaminergic	ZC2HC1A
2.86201e-07	0.384172	0.329	0.219	0.00959862	dopaminergic	XACT
1.09657e-11	0.383137	0.528	0.412	3.67769e-07	dopaminergic	JAM3
4.44888e-08	0.380416	0.437	0.418	0.00149206	dopaminergic	SLC10A7
3.66419e-32	0.380249	0.646	0.713	1.22889e-27	dopaminergic	GRB10
7.40322e-27	0.38012	0.879	0.921	2.48289e-22	dopaminergic	AHI1
4.39077e-30	0.379578	0.781	0.849	1.47258e-25	dopaminergic	AC096711.2
1.156e-14	0.378086	0.678	0.752	3.87698e-10	dopaminergic	AGTPBP1
1.17762e-11	0.377714	0.495	0.43	3.94949e-07	dopaminergic	ZNF800
3.84535e-08	0.376642	0.224	0.118	0.00128965	dopaminergic	TACR3
6.06274e-22	0.376633	0.628	0.622	2.03332e-17	dopaminergic	TOX2
5.21653e-14	0.376367	0.397	0.242	1.74952e-09	dopaminergic	FAM196A
1.40407e-25	0.374647	0.631	0.634	4.70897e-21	dopaminergic	MEG3
3.66732e-33	0.374631	0.799	0.859	1.22995e-28	dopaminergic	BICD1
3.68876e-07	0.37455	0.49	0.422	0.0123714	dopaminergic	STXBP4
7.19053e-11	0.373991	0.942	0.973	2.41156e-06	dopaminergic	ADGRL3
8.77029e-49	0.373885	0.198	0.039	2.94138e-44	dopaminergic	GIPR
1.03773e-50	0.37287	0.266	0.043	3.48035e-46	dopaminergic	DLK1
1.74899e-38	0.372109	0.802	0.872	5.86575e-34	dopaminergic	LDLRAD4
1.8281e-12	0.37192	0.513	0.424	6.1311e-08	dopaminergic	EIF3E
1.21786e-06	0.371141	0.601	0.568	0.0408447	dopaminergic	AF117829.1
1.72083e-09	0.370829	0.543	0.436	5.77133e-05	dopaminergic	DIXDC1
2.3953e-15	0.370662	0.698	0.742	8.03336e-11	dopaminergic	NEK1
7.10896e-13	0.370625	0.417	0.247	2.3842e-08	dopaminergic	CSGALNACT1
1.45173e-18	0.369275	0.977	0.99	4.86881e-14	dopaminergic	FAM155A
5.68929e-19	0.368896	0.487	0.27	1.90808e-14	dopaminergic	TBL1X
2.20519e-30	0.367889	0.776	0.852	7.39575e-26	dopaminergic	EXOC4
9.1538e-103	0.367021	0.269	0.012	3.07e-98	dopaminergic	AL161908.1
1.15566e-10	0.366518	0.445	0.31	3.87585e-06	dopaminergic	KCNN2
1.13397e-23	0.366443	0.907	0.952	3.80311e-19	dopaminergic	MAP2
3.35922e-27	0.366133	0.706	0.759	1.12662e-22	dopaminergic	PWRN1
4.41494e-19	0.365159	0.49	0.407	1.48068e-14	dopaminergic	MEST
8.00891e-15	0.365101	0.847	0.884	2.68603e-10	dopaminergic	IMMP2L
4.9745e-23	0.364038	0.945	0.983	1.66835e-18	dopaminergic	MAGI2
1.36424e-23	0.363696	0.437	0.227	4.5754e-19	dopaminergic	CNGB1
6.22284e-11	0.362902	0.535	0.496	2.08702e-06	dopaminergic	TUBA1A
1.87314e-26	0.362704	0.296	0.098	6.28213e-22	dopaminergic	LINC01776
1.58983e-15	0.361883	0.565	0.503	5.33196e-11	dopaminergic	DENND2A
1.44618e-06	0.361455	0.211	0.139	0.0485019	dopaminergic	MIR4300HG
5.26454e-15	0.361331	0.329	0.177	1.76562e-10	dopaminergic	POU3F2
1.05431e-31	0.360963	0.731	0.821	3.53594e-27	dopaminergic	ZNF609
6.05084e-06	0.359557	0.374	0.316	0.202933	dopaminergic	TTC5
3.00141e-39	0.35937	0.832	0.918	1.00661e-34	dopaminergic	AC016831.7
1.07598e-15	0.358409	0.284	0.124	3.60862e-11	dopaminergic	MDFIC
1.04599e-58	0.3583	0.276	0.039	3.50805e-54	dopaminergic	LINC02520
1.82488e-05	0.358207	0.56	0.579	0.612027	dopaminergic	LINC00894
4.92089e-10	0.358066	0.874	0.932	1.65037e-05	dopaminergic	MAPK10
7.62303e-10	0.357797	0.525	0.499	2.55661e-05	dopaminergic	KLHL2
6.25234e-11	0.357595	0.47	0.354	2.09691e-06	dopaminergic	LINC00535
6.19852e-13	0.355779	0.405	0.343	2.07886e-08	dopaminergic	SPCS3
8.88742e-09	0.353841	0.477	0.337	0.000298066	dopaminergic	LINC01933
8.53017e-07	0.353276	0.641	0.512	0.0286085	dopaminergic	NELL2
7.85581e-18	0.352424	0.281	0.141	2.63468e-13	dopaminergic	YES1
3.33424e-08	0.35228	0.329	0.217	0.00111824	dopaminergic	SVEP1
4.61504e-09	0.351879	0.515	0.443	0.000154779	dopaminergic	SPATA6
1.93036e-28	0.351776	0.618	0.652	6.47406e-24	dopaminergic	ULK4
1.19305e-06	0.351633	0.475	0.36	0.0400124	dopaminergic	HDAC2-AS2
2.29151e-10	0.351591	0.477	0.355	7.68527e-06	dopaminergic	CPQ
2.36476e-23	0.351326	0.678	0.698	7.93093e-19	dopaminergic	FNBP1L
3.3048e-20	0.351045	0.754	0.782	1.10836e-15	dopaminergic	CHL1
2.25046e-10	0.350662	0.688	0.781	7.54759e-06	dopaminergic	RGS6
7.38514e-09	0.350291	0.633	0.598	0.000247683	dopaminergic	PCSK2
4.29469e-05	0.350126	0.334	0.293	1	dopaminergic	PEX7
5.7263e-22	0.350036	0.698	0.715	1.92049e-17	dopaminergic	NFASC
4.46684e-24	0.349845	0.163	0.039	1.49809e-19	dopaminergic	LINC02465
4.48832e-14	0.349837	0.601	0.552	1.50529e-09	dopaminergic	PKNOX2
2.58327e-43	0.3498	0.229	0.033	8.66378e-39	dopaminergic	TWIST1
8.98349e-05	0.348354	0.302	0.252	1	dopaminergic	THBS4
7.32283e-40	0.348301	0.701	0.8	2.45593e-35	dopaminergic	NMNAT2
2.5208e-07	0.347988	0.616	0.612	0.00845427	dopaminergic	CENPP
4.55017e-10	0.347838	0.51	0.481	1.52604e-05	dopaminergic	PALM2-AKAP2
3.38774e-07	0.346543	0.5	0.437	0.0113618	dopaminergic	ABCA9
2.22161e-09	0.34642	0.58	0.628	7.45085e-05	dopaminergic	CHM
1.15834e-20	0.345828	0.683	0.692	3.88483e-16	dopaminergic	PTPRJ
8.87305e-11	0.345757	0.392	0.272	2.97584e-06	dopaminergic	APH1B
7.61374e-10	0.343039	0.477	0.431	2.5535e-05	dopaminergic	CPNE3
5.95445e-17	0.340917	0.711	0.764	1.997e-12	dopaminergic	GMDS
3.82461e-12	0.340559	0.43	0.324	1.2827e-07	dopaminergic	PARVA
3.69508e-06	0.340519	0.656	0.713	0.123926	dopaminergic	DYM
2.30903e-06	0.340519	0.322	0.24	0.0774402	dopaminergic	AC111006.1
3.01367e-13	0.340391	0.513	0.336	1.01073e-08	dopaminergic	DPYSL3
6.44519e-23	0.340222	0.96	0.975	2.16159e-18	dopaminergic	FTX
7.24329e-07	0.340119	0.45	0.393	0.0242925	dopaminergic	C9orf85
2.60132e-17	0.338157	0.706	0.792	8.72429e-13	dopaminergic	TBCK
3.44419e-06	0.337877	0.48	0.37	0.115511	dopaminergic	RFX3-AS1
1.15727e-06	0.335754	0.09	0.102	0.0388127	dopaminergic	AC114316.2
3.11776e-11	0.333126	0.515	0.418	1.04563e-06	dopaminergic	OPTN
4.01537e-15	0.332415	0.525	0.454	1.34667e-10	dopaminergic	STAT3
1.55412e-08	0.332377	0.651	0.68	0.000521221	dopaminergic	PPHLN1
3.87949e-09	0.330881	0.538	0.507	0.00013011	dopaminergic	WASF3
4.31466e-07	0.330685	0.616	0.613	0.0144705	dopaminergic	ABCA10
4.20023e-25	0.330261	0.729	0.852	1.40867e-20	dopaminergic	SBF2
1.29175e-07	0.330188	0.46	0.361	0.00433228	dopaminergic	PXDNL
8.14873e-12	0.329968	0.49	0.407	2.73292e-07	dopaminergic	QDPR
5.20602e-42	0.329855	0.809	0.913	1.74599e-37	dopaminergic	CACNA1B
2.80696e-13	0.329712	0.548	0.483	9.41398e-09	dopaminergic	UBASH3B
0.00018978	0.328256	0.435	0.381	1	dopaminergic	GABRA4
3.21223e-34	0.327781	0.304	0.098	1.07732e-29	dopaminergic	DAPL1
6.59933e-07	0.326088	0.558	0.529	0.0221328	dopaminergic	ATP6V1B2
4.20115e-11	0.325691	0.583	0.548	1.40898e-06	dopaminergic	ARHGAP12
5.94951e-17	0.325611	0.613	0.65	1.99535e-12	dopaminergic	EXOC2
1.59823e-13	0.324959	0.503	0.371	5.36014e-09	dopaminergic	SLC39A11
1.81678e-40	0.324414	0.764	0.869	6.09312e-36	dopaminergic	SSH2
1.37699e-15	0.322613	0.651	0.712	4.61814e-11	dopaminergic	CDK8
1.02637e-09	0.322377	0.563	0.516	3.44224e-05	dopaminergic	PURG
6.20845e-10	0.321754	0.545	0.526	2.08219e-05	dopaminergic	LINC01250
1.52898e-11	0.321495	0.445	0.284	5.12789e-07	dopaminergic	ENOSF1
9.38896e-27	0.321127	0.329	0.13	3.14887e-22	dopaminergic	GPRC5D-AS1
3.83983e-06	0.319678	0.44	0.405	0.12878	dopaminergic	SS18
3.13289e-11	0.319426	0.201	0.092	1.05071e-06	dopaminergic	COBLL1
9.56781e-07	0.319202	0.548	0.449	0.0320885	dopaminergic	RIMKLB
3.2859e-28	0.318932	0.264	0.087	1.10203e-23	dopaminergic	CHRFAM7A
1.66777e-54	0.318516	0.171	0.012	5.59337e-50	dopaminergic	CLDN1
2.42698e-10	0.318199	0.46	0.366	8.13959e-06	dopaminergic	C4orf50
1.17774e-18	0.317327	0.249	0.1	3.9499e-14	dopaminergic	TEC
9.52527e-09	0.317286	0.45	0.348	0.000319458	dopaminergic	CALB2
5.49329e-21	0.316799	0.774	0.848	1.84234e-16	dopaminergic	CSRNP3
2.85912e-11	0.31646	0.643	0.603	9.58891e-07	dopaminergic	HYDIN
2.45084e-86	0.316071	0.304	0.025	8.21963e-82	dopaminergic	EN1
7.91731e-15	0.315855	0.628	0.647	2.65531e-10	dopaminergic	CALD1
7.24171e-18	0.315549	0.55	0.565	2.42872e-13	dopaminergic	MEGF9
5.15591e-23	0.315478	0.676	0.745	1.72919e-18	dopaminergic	REEP1
9.42346e-16	0.315166	0.756	0.803	3.16044e-11	dopaminergic	VPS13C
4.11095e-21	0.314499	0.867	0.924	1.37873e-16	dopaminergic	SMYD3
2.69504e-11	0.314405	0.503	0.513	9.03862e-07	dopaminergic	SMARCA1
6.8139e-11	0.314243	0.191	0.11	2.28525e-06	dopaminergic	PPP2R3B
3.66811e-05	0.313452	0.573	0.536	1	dopaminergic	TRPS1
7.77422e-18	0.313341	0.656	0.708	2.60732e-13	dopaminergic	KIF1A
3.4106e-62	0.312381	0.226	0.02	1.14385e-57	dopaminergic	SLC10A4
2.01865e-06	0.312247	0.354	0.287	0.0677014	dopaminergic	GALNT8
4.62787e-11	0.310737	0.538	0.43	1.55209e-06	dopaminergic	LRP8
3.75229e-16	0.310542	0.606	0.609	1.25844e-11	dopaminergic	C11orf80
1.76772e-06	0.310331	0.46	0.408	0.0592858	dopaminergic	ARL6
1.7239e-08	0.310034	0.508	0.431	0.000578162	dopaminergic	ZNF235
2.16662e-09	0.308649	0.641	0.61	7.26641e-05	dopaminergic	GREB1L
2.53804e-12	0.308209	0.696	0.776	8.51207e-08	dopaminergic	VWA8
8.77377e-10	0.306667	0.397	0.298	2.94255e-05	dopaminergic	UBTD2
3.86814e-07	0.306111	0.153	0.107	0.012973	dopaminergic	AC016723.1
9.68506e-05	0.30548	0.59	0.53	1	dopaminergic	AC008014.1
3.16395e-15	0.305458	0.394	0.227	1.06112e-10	dopaminergic	AMPD3
1.14388e-16	0.304902	0.714	0.775	3.83633e-12	dopaminergic	CPEB4
9.6076e-07	0.304244	0.53	0.52	0.032222	dopaminergic	GPRIN3
0.00193226	0.304202	0.525	0.466	1	dopaminergic	DIRC3
3.38312e-08	0.303467	0.342	0.228	0.00113463	dopaminergic	C3orf67-AS1
1.16354e-11	0.303406	0.631	0.623	3.9023e-07	dopaminergic	SIL1
2.27881e-26	0.303295	0.877	0.94	7.64269e-22	dopaminergic	NCAM1
1.69911e-07	0.303086	0.535	0.5	0.00569848	dopaminergic	FARSB
4.87795e-07	0.302436	0.324	0.24	0.0163597	dopaminergic	TMSB10
9.3936e-10	0.302112	0.354	0.271	3.15043e-05	dopaminergic	HPS3
6.69896e-10	0.301393	0.394	0.245	2.2467e-05	dopaminergic	AC005162.3
0.000354786	0.300698	0.417	0.361	1	dopaminergic	CCDC191
4.13638e-08	0.300675	0.553	0.562	0.00138726	dopaminergic	LIPA
0.000493152	0.300277	0.317	0.253	1	dopaminergic	LMO4
4.02386e-11	0.299271	0.643	0.703	1.34952e-06	dopaminergic	CBLB
1.58495e-13	0.299051	0.188	0.087	5.31561e-09	dopaminergic	STYK1
2.59561e-09	0.298138	0.513	0.465	8.70515e-05	dopaminergic	CFAP70
3.8879e-10	0.29778	0.399	0.369	1.30392e-05	dopaminergic	TSPAN13
1.92741e-05	0.297455	0.442	0.371	0.646416	dopaminergic	RAP1GAP
2.99092e-45	0.296774	0.279	0.054	1.00309e-40	dopaminergic	CHRNA6
8.61082e-07	0.296319	0.535	0.503	0.028879	dopaminergic	GPD2
2.51037e-08	0.295864	0.389	0.415	0.000841929	dopaminergic	HS6ST2
1.88787e-13	0.295761	0.636	0.664	6.33152e-09	dopaminergic	NLK
8.37368e-27	0.295729	0.279	0.087	2.80837e-22	dopaminergic	AC010168.1
5.2907e-15	0.295027	0.138	0.072	1.7744e-10	dopaminergic	AC024230.1
2.06256e-12	0.294731	0.568	0.582	6.91741e-08	dopaminergic	TTC8
1.63605e-06	0.294699	0.405	0.325	0.0548699	dopaminergic	CALU
5.66859e-19	0.294614	0.648	0.714	1.90113e-14	dopaminergic	PPP2R2C
2.87682e-14	0.294553	0.739	0.807	9.64829e-10	dopaminergic	CERS6
3.48321e-12	0.294095	0.447	0.275	1.1682e-07	dopaminergic	TRIM36
2.0734e-07	0.293212	0.543	0.471	0.00695377	dopaminergic	SSBP3
1.39065e-08	0.292669	0.508	0.419	0.000466397	dopaminergic	KLF7
1.10427e-13	0.292129	0.166	0.068	3.70351e-09	dopaminergic	PAPSS2
1.41083e-06	0.291937	0.533	0.535	0.0473164	dopaminergic	RAP1B
1.37141e-09	0.291659	0.606	0.608	4.59943e-05	dopaminergic	SIK2
2.49928e-13	0.291526	0.462	0.295	8.38208e-09	dopaminergic	SCPEP1
0.00529982	0.2912	0.505	0.466	1	dopaminergic	CAST
7.9034e-21	0.289642	0.658	0.738	2.65064e-16	dopaminergic	CHCHD3
4.28244e-06	0.288952	0.482	0.436	0.143624	dopaminergic	COL21A1
1.74e-05	0.288417	0.324	0.235	0.583562	dopaminergic	CCNYL1
3.50949e-05	0.288274	0.477	0.42	1	dopaminergic	AC087463.4
1.94055e-05	0.28787	0.568	0.554	0.650823	dopaminergic	SNX25
3.75285e-05	0.287666	0.302	0.247	1	dopaminergic	SPANXA2-OT1
2.56921e-08	0.287111	0.354	0.257	0.00086166	dopaminergic	TLE1
4.26939e-05	0.287002	0.445	0.428	1	dopaminergic	VPS4B
2.96641e-09	0.286652	0.492	0.527	9.94874e-05	dopaminergic	ITPR1
0.00802942	0.286346	0.43	0.358	1	dopaminergic	MPP7
3.16485e-28	0.285203	0.736	0.872	1.06143e-23	dopaminergic	EHBP1
2.11064e-06	0.284713	0.603	0.588	0.0707865	dopaminergic	L3MBTL4
6.17988e-09	0.284641	0.678	0.63	0.000207261	dopaminergic	SHTN1
2.50988e-08	0.283603	0.482	0.457	0.000841764	dopaminergic	ZNF420
0.0047657	0.283171	0.802	0.829	1	dopaminergic	CDH18
0.00180569	0.282148	0.148	0.096	1	dopaminergic	CCK
6.81425e-20	0.281835	0.791	0.855	2.28536e-15	dopaminergic	LINC00632
1.91677e-08	0.281284	0.513	0.531	0.000642847	dopaminergic	PCSK1N
1.77236e-08	0.281122	0.45	0.37	0.000594414	dopaminergic	PARVB
0.000706872	0.281055	0.397	0.309	1	dopaminergic	MAOB
5.05079e-05	0.280763	0.344	0.255	1	dopaminergic	INTS12
0.0039009	0.280077	0.487	0.406	1	dopaminergic	FAR2
8.64138e-10	0.279879	0.638	0.688	2.89815e-05	dopaminergic	SGMS1
1.49488e-05	0.279702	0.54	0.531	0.501354	dopaminergic	SLC44A1
2.92739e-08	0.279697	0.374	0.285	0.000981789	dopaminergic	GPR161
1.26814e-16	0.279201	0.224	0.091	4.2531e-12	dopaminergic	LINC01091
2.05553e-19	0.279133	0.751	0.84	6.89384e-15	dopaminergic	SYT14
5.78189e-12	0.278973	0.425	0.292	1.93913e-07	dopaminergic	CUEDC1
1.23663e-14	0.278867	0.646	0.735	4.1474e-10	dopaminergic	ME1
1.01109e-06	0.278529	0.384	0.286	0.03391	dopaminergic	DMGDH
4.18249e-16	0.278464	0.123	0.043	1.40272e-11	dopaminergic	KLF5
8.45659e-08	0.27827	0.394	0.284	0.00283617	dopaminergic	ABCC4
1.81494e-17	0.278244	0.724	0.799	6.08693e-13	dopaminergic	OSBPL8
9.28971e-25	0.277773	0.269	0.088	3.11558e-20	dopaminergic	TEX15
1.75781e-06	0.276509	0.656	0.528	0.0589533	dopaminergic	SLIT2
5.06295e-15	0.275984	0.714	0.805	1.69801e-10	dopaminergic	PCCA
0.000103547	0.275605	0.638	0.536	1	dopaminergic	MCTP1
2.2725e-19	0.275441	0.317	0.15	7.62151e-15	dopaminergic	KCTD6
1.01928e-12	0.274106	0.807	0.882	3.41846e-08	dopaminergic	UNC5C
1.08211e-05	0.273848	0.42	0.387	0.362918	dopaminergic	ZNF273
9.40732e-21	0.273705	0.219	0.082	3.15503e-16	dopaminergic	TRPM6
3.94927e-08	0.273474	0.442	0.349	0.00132451	dopaminergic	VWA5A
1.87859e-14	0.273438	0.799	0.868	6.30042e-10	dopaminergic	ZBTB20
1.01998e-11	0.273137	0.573	0.561	3.4208e-07	dopaminergic	KIAA0930
4.27246e-17	0.272946	0.327	0.461	1.4329e-12	dopaminergic	LMO3
9.10347e-23	0.272884	0.779	0.871	3.05312e-18	dopaminergic	BTBD9
1.10713e-11	0.272762	0.603	0.596	3.71309e-07	dopaminergic	CCDC6
3.37834e-10	0.272666	0.302	0.19	1.13303e-05	dopaminergic	AK4
3.59683e-07	0.27226	0.271	0.19	0.012063	dopaminergic	EFCAB5
2.70517e-14	0.272063	0.178	0.091	9.07261e-10	dopaminergic	BMX
1.3611e-18	0.271537	0.789	0.881	4.56485e-14	dopaminergic	PTPRG
3.42834e-06	0.271439	0.673	0.667	0.11498	dopaminergic	MPDZ
6.3537e-05	0.271413	0.407	0.435	1	dopaminergic	ITPR2
0.000104391	0.27132	0.427	0.351	1	dopaminergic	GREB1
1.36831e-31	0.270541	0.264	0.069	4.58903e-27	dopaminergic	OPRK1
6.89366e-95	0.270511	0.259	0.013	2.31199e-90	dopaminergic	AC074099.1
0.000605218	0.270348	0.407	0.314	1	dopaminergic	ANKRD30B
2.19543e-13	0.270265	0.613	0.677	7.36302e-09	dopaminergic	USP32
1.19606e-13	0.270248	0.603	0.636	4.01133e-09	dopaminergic	TRAK1
5.58468e-19	0.27023	0.736	0.803	1.87299e-14	dopaminergic	JAZF1
2.16406e-33	0.269934	0.781	0.88	7.25781e-29	dopaminergic	PTK2
2.62768e-12	0.26908	0.611	0.657	8.81271e-08	dopaminergic	CLCN3
1.0328e-16	0.268991	0.658	0.69	3.46382e-12	dopaminergic	HLCS
0.00116545	0.268888	0.467	0.404	1	dopaminergic	PLEKHA7
1.13742e-21	0.267303	0.668	0.734	3.81469e-17	dopaminergic	PACS1
5.7248e-18	0.266951	0.698	0.779	1.91998e-13	dopaminergic	BAZ2B
4.85465e-10	0.266892	0.415	0.273	1.62815e-05	dopaminergic	ACOT11
1.78749e-10	0.266362	0.349	0.222	5.9949e-06	dopaminergic	WIPF3
1.13938e-06	0.266144	0.578	0.577	0.0382126	dopaminergic	GPATCH2
6.88794e-12	0.26609	0.153	0.084	2.31008e-07	dopaminergic	MYLIP
0.000763922	0.265155	0.176	0.147	1	dopaminergic	NSMCE1
2.66921e-06	0.265117	0.455	0.372	0.08952	dopaminergic	TTL
6.20287e-06	0.264801	0.412	0.403	0.208032	dopaminergic	COG3
5.2857e-13	0.264699	0.688	0.746	1.77272e-08	dopaminergic	MYO6
1.4185e-13	0.263244	0.726	0.754	4.75738e-09	dopaminergic	HSPA12A
1.28207e-08	0.263089	0.558	0.591	0.00042998	dopaminergic	WDFY2
1.04189e-16	0.262441	0.148	0.049	3.49429e-12	dopaminergic	CMTM8
4.45825e-13	0.261648	0.362	0.205	1.49521e-08	dopaminergic	COL18A1
0.000269293	0.261513	0.394	0.351	1	dopaminergic	IFRD1
4.30145e-24	0.261281	0.181	0.045	1.44262e-19	dopaminergic	TRHR
2.86847e-05	0.260767	0.58	0.492	0.962026	dopaminergic	LMCD1-AS1
7.48255e-05	0.2607	0.188	0.116	1	dopaminergic	ADAMTS12
1.15274e-12	0.259953	0.686	0.747	3.86605e-08	dopaminergic	PICALM
2.27066e-12	0.259914	0.824	0.851	7.61535e-08	dopaminergic	GRIA1
5.07831e-05	0.259575	0.56	0.522	1	dopaminergic	SLC22A15
8.02406e-23	0.259434	0.196	0.055	2.69111e-18	dopaminergic	WIF1
1.36301e-05	0.259395	0.553	0.584	0.457125	dopaminergic	UBQLN1
0.00712831	0.25916	0.543	0.522	1	dopaminergic	MANBA
8.27552e-07	0.259012	0.45	0.346	0.0277544	dopaminergic	SLC26A11
4.32671e-06	0.259002	0.877	0.941	0.145109	dopaminergic	DNM3
0.00137442	0.258244	0.565	0.581	1	dopaminergic	CAPRIN2
1.56757e-29	0.258103	0.698	0.793	5.2573e-25	dopaminergic	HERC4
0.000192118	0.257804	0.457	0.471	1	dopaminergic	YTHDF3
7.53457e-10	0.257658	0.455	0.473	2.52694e-05	dopaminergic	PIK3R1
6.27696e-15	0.257078	0.583	0.63	2.10517e-10	dopaminergic	BCAT1
5.95629e-13	0.257025	0.606	0.641	1.99762e-08	dopaminergic	FAM184A
0.000331257	0.256571	0.407	0.36	1	dopaminergic	ZNF592
3.64008e-08	0.255976	0.774	0.807	0.00122081	dopaminergic	NTRK2
4.37257e-09	0.255441	0.276	0.19	0.000146647	dopaminergic	CLPTM1L
5.80385e-20	0.255152	0.771	0.854	1.94649e-15	dopaminergic	SUPT3H
1.51716e-33	0.254899	0.661	0.775	5.08825e-29	dopaminergic	RIMBP2
5.64871e-17	0.254863	0.196	0.068	1.89446e-12	dopaminergic	CEACAM21
0.00875379	0.254769	0.485	0.431	1	dopaminergic	POT1
0.000124352	0.254153	0.337	0.249	1	dopaminergic	SERPINB9
2.40415e-08	0.254027	0.568	0.608	0.000806303	dopaminergic	TTN-AS1
1.18397e-17	0.253888	0.631	0.729	3.97081e-13	dopaminergic	SERGEF
1.33908e-21	0.253636	0.678	0.759	4.491e-17	dopaminergic	CTIF
7.75226e-09	0.252955	0.608	0.66	0.000259995	dopaminergic	DCUN1D4
4.17781e-09	0.252895	0.585	0.625	0.000140115	dopaminergic	CBR4
5.69102e-15	0.252856	0.603	0.676	1.90865e-10	dopaminergic	TLK1
3.05408e-14	0.252588	0.601	0.626	1.02428e-09	dopaminergic	MTA3
2.33017e-05	0.252465	0.643	0.579	0.781491	dopaminergic	ENAH
3.0334e-06	0.252343	0.884	0.902	0.101734	dopaminergic	PLCB1
4.49587e-21	0.252163	0.709	0.777	1.50783e-16	dopaminergic	KIF9-AS1
3.02922e-07	0.252131	0.487	0.48	0.0101594	dopaminergic	RALA
5.06401e-09	0.251857	0.626	0.612	0.000169837	dopaminergic	LINC00937
1.98121e-07	0.250833	0.563	0.568	0.0066446	dopaminergic	SNX10
1.41876e-09	0.25028	0.352	0.223	4.75822e-05	dopaminergic	CACNG4
9.30257e-10	0.250198	0.196	0.174	3.1199e-05	dopaminergic	COL14A1
8.05262e-09	-0.250757	0.379	0.517	0.000270069	dopaminergic	PPP2R1A
7.12584e-10	-0.250848	0.437	0.561	2.38986e-05	dopaminergic	RALGAPB
1.01025e-06	-0.251127	0.442	0.57	0.0338816	dopaminergic	SOGA1
2.28479e-23	-0.251199	0.023	0.173	7.66274e-19	dopaminergic	RASD2
1.72358e-11	-0.251773	0.214	0.333	5.78055e-07	dopaminergic	FADS2
1.58384e-12	-0.251855	0.271	0.414	5.31189e-08	dopaminergic	KIAA1147
4.80507e-13	-0.25217	0.633	0.793	1.61152e-08	dopaminergic	CBFA2T2
1.11916e-08	-0.252323	0.332	0.473	0.000375344	dopaminergic	KYAT1
5.23663e-14	-0.25244	0.497	0.647	1.75626e-09	dopaminergic	TDRD3
9.44358e-07	-0.252462	0.158	0.198	0.0316719	dopaminergic	DPF3
7.21352e-14	-0.252535	0.221	0.378	2.41927e-09	dopaminergic	ENC1
4.93392e-08	-0.252823	0.503	0.615	0.00165474	dopaminergic	EDIL3
3.02812e-10	-0.252969	0.415	0.541	1.01557e-05	dopaminergic	L2HGDH
8.04076e-13	-0.25331	0.339	0.507	2.69671e-08	dopaminergic	FSTL4
2.63417e-07	-0.253312	0.322	0.242	0.00883447	dopaminergic	AC008415.1
2.83267e-14	-0.254023	0.307	0.425	9.5002e-10	dopaminergic	USP46
4.19035e-07	-0.254175	0.166	0.181	0.0140536	dopaminergic	PRLR
1.32402e-09	-0.254285	0.505	0.675	4.4405e-05	dopaminergic	ZFR2
8.90912e-14	-0.254755	0.585	0.74	2.98794e-09	dopaminergic	LINC01184
6.90574e-13	-0.255123	0.543	0.7	2.31605e-08	dopaminergic	CAMK4
2.71108e-15	-0.255251	0.191	0.359	9.09242e-11	dopaminergic	KCNC4
1.23696e-10	-0.25549	0.166	0.303	4.14851e-06	dopaminergic	MIRLET7BHG
5.60059e-12	-0.255824	0.462	0.617	1.87833e-07	dopaminergic	TMED8
4.00421e-15	-0.256007	0.101	0.224	1.34293e-10	dopaminergic	GNG12-AS1
3.21746e-10	-0.256008	0.357	0.475	1.07907e-05	dopaminergic	MKNK1
1.90444e-07	-0.256437	0.54	0.678	0.0063871	dopaminergic	NRXN2
2.49334e-10	-0.256531	0.307	0.418	8.36217e-06	dopaminergic	HFM1
3.03601e-13	-0.256866	0.538	0.674	1.01822e-08	dopaminergic	TIMP2
4.97641e-14	-0.256869	0.575	0.745	1.66899e-09	dopaminergic	CYFIP2
3.41372e-14	-0.25719	0.191	0.307	1.14489e-09	dopaminergic	CKMT1B
1.25727e-12	-0.257348	0.525	0.693	4.21663e-08	dopaminergic	NIN
1.08451e-10	-0.257715	0.214	0.36	3.63721e-06	dopaminergic	LDLR
5.81381e-08	-0.258597	0.394	0.532	0.00194984	dopaminergic	AGAP3
3.47433e-16	-0.258613	0.183	0.359	1.16522e-11	dopaminergic	ADRA1A
1.12479e-12	-0.25929	0.347	0.48	3.77234e-08	dopaminergic	GSAP
7.19571e-23	-0.259743	0.005	0.148	2.4133e-18	dopaminergic	DMBX1
4.94583e-13	-0.2598	0.643	0.81	1.65873e-08	dopaminergic	PTPRS
1.94185e-09	-0.259862	0.487	0.616	6.51259e-05	dopaminergic	SPEN
1.72658e-10	-0.260926	0.47	0.61	5.79061e-06	dopaminergic	USP11
6.01084e-11	-0.260977	0.553	0.71	2.01592e-06	dopaminergic	SUGP2
1.14447e-05	-0.261121	0.148	0.208	0.383832	dopaminergic	STAC
5.8775e-12	-0.261691	0.41	0.559	1.9712e-07	dopaminergic	PPP4R3B
9.01443e-19	-0.261944	0.095	0.277	3.02326e-14	dopaminergic	IL34
1.49583e-12	-0.261967	0.405	0.544	5.0167e-08	dopaminergic	ST3GAL5
1.83834e-18	-0.262986	0.608	0.793	6.16544e-14	dopaminergic	ACBD6
2.21723e-20	-0.263257	0.018	0.158	7.43614e-16	dopaminergic	CPLX3
7.23625e-25	-0.263811	0.962	0.989	2.42689e-20	dopaminergic	NRXN1
5.66297e-15	-0.264003	0.503	0.664	1.89925e-10	dopaminergic	SEZ6L2
7.00289e-18	-0.265073	0.123	0.315	2.34863e-13	dopaminergic	KCNK3
1.74358e-11	-0.265106	0.279	0.425	5.84762e-07	dopaminergic	AFAP1
3.50219e-10	-0.265112	0.467	0.589	1.17456e-05	dopaminergic	AHCTF1
4.25718e-09	-0.265301	0.528	0.697	0.000142777	dopaminergic	ADGRL1
4.00603e-10	-0.265529	0.289	0.386	1.34354e-05	dopaminergic	PRB2
3.30181e-07	-0.266005	0.636	0.753	0.0110736	dopaminergic	EPHB1
3.92055e-14	-0.266188	0.44	0.583	1.31487e-09	dopaminergic	CCDC82
9.60615e-14	-0.266251	0.06	0.176	3.22171e-09	dopaminergic	SEMA3D
2.46642e-16	-0.26629	0.472	0.682	8.27189e-12	dopaminergic	MAML3
2.34681e-14	-0.266307	0.573	0.751	7.87073e-10	dopaminergic	AMBRA1
8.34829e-11	-0.266375	0.284	0.392	2.79985e-06	dopaminergic	HPCAL4
7.32094e-07	-0.267148	0.126	0.202	0.024553	dopaminergic	EYA2
3.21783e-08	-0.26735	0.126	0.212	0.0010792	dopaminergic	SEMA3A
6.61969e-12	-0.267363	0.226	0.345	2.22011e-07	dopaminergic	INSIG1
2.92097e-20	-0.267778	0.663	0.854	9.79636e-16	dopaminergic	GNAO1
1.21863e-08	-0.267799	0.538	0.67	0.000408705	dopaminergic	TIAM1
5.17426e-23	-0.267822	0.688	0.868	1.73534e-18	dopaminergic	PRKACB
4.05647e-19	-0.267868	0.018	0.141	1.36046e-14	dopaminergic	AC245123.1
6.35882e-19	-0.268158	0.646	0.823	2.13262e-14	dopaminergic	PHIP
1.27209e-11	-0.268613	0.279	0.435	4.26635e-07	dopaminergic	JUND
3.90443e-17	-0.268731	0.417	0.587	1.30947e-12	dopaminergic	CCNI
6.13903e-09	-0.268871	0.357	0.498	0.000205891	dopaminergic	AACS
2.81859e-14	-0.269267	0.093	0.224	9.453e-10	dopaminergic	RARB
2.20319e-11	-0.269724	0.387	0.532	7.38905e-07	dopaminergic	WWC2
6.02506e-15	-0.269766	0.254	0.392	2.02068e-10	dopaminergic	SGPP2
7.39315e-14	-0.270104	0.555	0.73	2.47951e-09	dopaminergic	NUP93
8.22077e-18	-0.270134	0.201	0.35	2.75708e-13	dopaminergic	CREG2
8.74034e-20	-0.270265	0.616	0.807	2.93134e-15	dopaminergic	STOX2
1.62507e-14	-0.27031	0.319	0.474	5.45015e-10	dopaminergic	HUS1
5.80153e-11	-0.270478	0.621	0.784	1.94572e-06	dopaminergic	MT-ND2
2.81286e-14	-0.270521	0.653	0.817	9.43378e-10	dopaminergic	ABLIM1
1.22569e-19	-0.270872	0.731	0.897	4.1107e-15	dopaminergic	SRGAP3
2.1261e-15	-0.271344	0.651	0.822	7.1305e-11	dopaminergic	RALGPS1
1.65324e-13	-0.271457	0.583	0.744	5.54464e-09	dopaminergic	CCDC92
2.7681e-16	-0.271959	0.716	0.866	9.28366e-12	dopaminergic	OTUD7A
2.55029e-16	-0.272126	0.013	0.114	8.55316e-12	dopaminergic	LINC02552
2.6294e-12	-0.272127	0.372	0.553	8.81849e-08	dopaminergic	PLXNA2
1.58731e-06	-0.272657	0.08	0.15	0.0532351	dopaminergic	FAM19A4
5.30979e-23	-0.272806	0.121	0.271	1.7808e-18	dopaminergic	PCDH9-AS2
2.92948e-14	-0.272919	0.214	0.361	9.82488e-10	dopaminergic	ENTPD3
2.19365e-16	-0.272957	0.696	0.853	7.35707e-12	dopaminergic	SCN8A
5.49082e-17	-0.273608	0.111	0.277	1.84151e-12	dopaminergic	RGS8
4.91506e-22	-0.273639	0.02	0.17	1.64841e-17	dopaminergic	NPPC
2.09511e-19	-0.273646	0.553	0.749	7.02659e-15	dopaminergic	HELZ
4.74468e-13	-0.274059	0.251	0.406	1.59127e-08	dopaminergic	AL078639.1
2.1703e-10	-0.274084	0.435	0.563	7.27877e-06	dopaminergic	MUM1
3.58445e-11	-0.27421	0.503	0.646	1.20215e-06	dopaminergic	PHACTR4
2.63513e-20	-0.274268	0.646	0.83	8.83769e-16	dopaminergic	TBL1XR1
3.50623e-11	-0.274833	0.467	0.643	1.17592e-06	dopaminergic	UNC13A
2.66353e-10	-0.275197	0.113	0.219	8.93294e-06	dopaminergic	LINC00598
1.71363e-06	-0.275459	0.606	0.717	0.0574718	dopaminergic	SHISA9
6.82901e-12	-0.275527	0.495	0.607	2.29031e-07	dopaminergic	TOP2B
5.06254e-12	-0.275846	0.518	0.646	1.69787e-07	dopaminergic	PRKAA2
1.37385e-31	-0.27612	0.003	0.172	4.60763e-27	dopaminergic	SOX14
1.58948e-08	-0.27644	0.241	0.383	0.00053308	dopaminergic	GFRA2
4.85857e-12	-0.276493	0.482	0.646	1.62947e-07	dopaminergic	PHC2
1.73967e-06	-0.276608	0.236	0.332	0.0583452	dopaminergic	AC004784.1
2.16279e-14	-0.276791	0.038	0.158	7.25357e-10	dopaminergic	BCL11B
3.9974e-09	-0.276847	0.229	0.309	0.000134065	dopaminergic	YPEL1
5.20721e-15	-0.276877	0.191	0.33	1.74639e-10	dopaminergic	KCTD2
1.40653e-17	-0.277213	0.653	0.816	4.71724e-13	dopaminergic	RAP1GDS1
1.03727e-10	-0.277319	0.191	0.32	3.4788e-06	dopaminergic	LINC00511
5.82341e-13	-0.277499	0.053	0.149	1.95305e-08	dopaminergic	LINC01508
3.12032e-13	-0.277639	0.322	0.44	1.04649e-08	dopaminergic	TMEM65
5.48463e-19	-0.277896	0.101	0.288	1.83943e-14	dopaminergic	TEF
2.7164e-12	-0.277898	0.269	0.37	9.11027e-08	dopaminergic	AF165147.1
6.51607e-15	-0.278572	0.676	0.832	2.18536e-10	dopaminergic	DNER
1.5031e-09	-0.278783	0.334	0.457	5.04108e-05	dopaminergic	OSBPL5
2.87145e-11	-0.279068	0.5	0.649	9.63026e-07	dopaminergic	SRGAP2
3.07706e-11	-0.279594	0.369	0.504	1.03198e-06	dopaminergic	PDE4A
1.18285e-13	-0.279885	0.224	0.346	3.96704e-09	dopaminergic	FERMT2
1.64323e-13	-0.280063	0.407	0.546	5.51107e-09	dopaminergic	CBX5
2.91342e-14	-0.280127	0.432	0.606	9.77103e-10	dopaminergic	PHLPP1
1.04255e-12	-0.280278	0.432	0.569	3.4965e-08	dopaminergic	SRRM1
1.63089e-12	-0.280385	0.309	0.459	5.46969e-08	dopaminergic	UHRF1BP1
2.14469e-13	-0.280505	0.465	0.615	7.19285e-09	dopaminergic	RTF1
5.14377e-08	-0.280824	0.505	0.625	0.00172512	dopaminergic	CCDC57
1.31103e-15	-0.281169	0.45	0.631	4.39693e-11	dopaminergic	HOMER1
3.54724e-16	-0.281195	0.271	0.408	1.18967e-11	dopaminergic	YPEL3
2.19812e-15	-0.28166	0.367	0.528	7.37207e-11	dopaminergic	DTWD1
3.14592e-08	-0.281777	0.515	0.654	0.00105508	dopaminergic	MCU
1.74533e-11	-0.282694	0.515	0.643	5.85349e-07	dopaminergic	MGAT5
2.06108e-19	-0.282789	0.06	0.225	6.91246e-15	dopaminergic	JAG1
1.5389e-13	-0.283049	0.578	0.739	5.16116e-09	dopaminergic	DOCK9
1.60643e-07	-0.283582	0.794	0.896	0.00538766	dopaminergic	MT-ND4
1.88609e-17	-0.283803	0.643	0.822	6.32555e-13	dopaminergic	ARHGEF11
2.9517e-10	-0.284957	0.668	0.8	9.89942e-06	dopaminergic	LINC01122
2.62277e-16	-0.285192	0.427	0.595	8.79625e-12	dopaminergic	CALM3
5.39776e-14	-0.28579	0.492	0.656	1.8103e-09	dopaminergic	FUS
4.90002e-22	-0.286005	0.085	0.279	1.64337e-17	dopaminergic	SMCO4
2.00822e-09	-0.28603	0.367	0.471	6.73518e-05	dopaminergic	MARCKS
8.91954e-16	-0.286058	0.751	0.889	2.99144e-11	dopaminergic	CACNB2
4.01432e-18	-0.286184	0.349	0.513	1.34632e-13	dopaminergic	ARHGAP20
8.5263e-12	-0.286205	0.548	0.703	2.85955e-07	dopaminergic	SCAMP5
1.54883e-11	-0.286364	0.211	0.368	5.19447e-07	dopaminergic	GSTO2
2.00402e-14	-0.28638	0.369	0.517	6.72109e-10	dopaminergic	SELENOI
6.01776e-16	-0.287031	0.558	0.738	2.01824e-11	dopaminergic	FAM66D
5.13904e-21	-0.287106	0.879	0.958	1.72353e-16	dopaminergic	GPHN
1.2535e-07	-0.287916	0.51	0.658	0.004204	dopaminergic	SMARCA4
8.47125e-12	-0.289812	0.392	0.525	2.84109e-07	dopaminergic	ADIPOR2
2.70138e-09	-0.290052	0.344	0.439	9.0599e-05	dopaminergic	CLEC2L
7.45525e-13	-0.290426	0.226	0.349	2.50034e-08	dopaminergic	ARHGAP29
8.65138e-11	-0.290732	0.347	0.479	2.9015e-06	dopaminergic	SNX32
1.23631e-13	-0.291292	0.412	0.552	4.14634e-09	dopaminergic	CWF19L2
1.69523e-23	-0.291371	0.616	0.812	5.68547e-19	dopaminergic	FUT8
1.04906e-09	-0.291571	0.186	0.286	3.51833e-05	dopaminergic	AC104123.1
7.71322e-21	-0.291631	0.646	0.816	2.58686e-16	dopaminergic	MAP7
0.000435453	-0.291715	0.701	0.777	1	dopaminergic	NYAP2
6.37449e-17	-0.292123	0.116	0.282	2.13788e-12	dopaminergic	NGEF
1.77825e-08	-0.292347	0.399	0.537	0.000596389	dopaminergic	ARHGEF3
2.40779e-13	-0.292433	0.435	0.583	8.07524e-09	dopaminergic	NDRG3
6.3329e-12	-0.292682	0.452	0.607	2.12393e-07	dopaminergic	BRINP1
1.27082e-26	-0.294022	0.028	0.198	4.26209e-22	dopaminergic	HPCA
1.58445e-15	-0.294786	0.309	0.462	5.31392e-11	dopaminergic	SSX2IP
9.21381e-31	-0.294916	0.04	0.248	3.09013e-26	dopaminergic	PCP4L1
7.22739e-13	-0.295223	0.525	0.704	2.42392e-08	dopaminergic	ATCAY
2.86002e-13	-0.29574	0.369	0.52	9.59192e-09	dopaminergic	TSPYL1
6.80643e-18	-0.296039	0.07	0.223	2.28274e-13	dopaminergic	AP002991.1
2.43903e-18	-0.296189	0.789	0.91	8.18003e-14	dopaminergic	GRIA2
5.70228e-08	-0.296567	0.367	0.481	0.00191243	dopaminergic	RGS12
7.11735e-14	-0.29671	0.261	0.39	2.38702e-09	dopaminergic	H3F3B
1.53839e-19	-0.297053	0.686	0.861	5.15945e-15	dopaminergic	AIG1
8.51974e-13	-0.297116	0.367	0.524	2.85735e-08	dopaminergic	STAT4
1.8564e-13	-0.29717	0.379	0.517	6.226e-09	dopaminergic	MPP5
8.94312e-11	-0.297283	0.43	0.575	2.99934e-06	dopaminergic	NSUN6
8.59098e-12	-0.297923	0.198	0.347	2.88124e-07	dopaminergic	COL4A2
5.88138e-17	-0.297932	0.09	0.249	1.9725e-12	dopaminergic	MDGA1
1.05976e-17	-0.298248	0.347	0.517	3.55422e-13	dopaminergic	IL6ST
1.28151e-12	-0.298293	0.457	0.607	4.29792e-08	dopaminergic	HMGCS1
8.46101e-15	-0.298531	0.379	0.544	2.83765e-10	dopaminergic	ANKRD55
3.676e-22	-0.29866	0.698	0.879	1.23286e-17	dopaminergic	ZNF638
4.8271e-21	-0.298844	0.739	0.891	1.61891e-16	dopaminergic	FRY
4.15787e-11	-0.29902	0.07	0.164	1.39447e-06	dopaminergic	NFIX
1.85113e-17	-0.299309	0.06	0.212	6.20831e-13	dopaminergic	LHX1-DT
2.15589e-12	-0.299754	0.422	0.571	7.23043e-08	dopaminergic	AFF1
8.62033e-20	-0.300172	0.302	0.507	2.89109e-15	dopaminergic	NAPEPLD
1.15689e-10	-0.300205	0.266	0.374	3.87998e-06	dopaminergic	ZBTB16
7.82953e-17	-0.301296	0.492	0.659	2.62587e-12	dopaminergic	RPS6KA5
2.59081e-07	-0.301784	0.389	0.5	0.00868905	dopaminergic	SERINC5
2.22766e-13	-0.302325	0.407	0.574	7.47113e-09	dopaminergic	DHX57
2.41397e-17	-0.302709	0.211	0.402	8.09598e-13	dopaminergic	TBC1D2B
5.33656e-12	-0.302718	0.477	0.625	1.78978e-07	dopaminergic	KCTD1
0.000694904	-0.302868	0.563	0.568	1	dopaminergic	SLC24A3
3.49529e-14	-0.304136	0.249	0.404	1.17225e-09	dopaminergic	ANKRD16
1.54051e-15	-0.304909	0.121	0.257	5.16657e-11	dopaminergic	MEF2C-AS2
1.69386e-06	-0.305391	0.55	0.638	0.0568087	dopaminergic	FHOD3
1.03691e-11	-0.305667	0.435	0.563	3.47757e-07	dopaminergic	HMGCR
1.08127e-25	-0.305968	0.427	0.671	3.62636e-21	dopaminergic	FAM110B
1.53521e-17	-0.3065	0.063	0.19	5.14879e-13	dopaminergic	LGR5
4.1823e-09	-0.306803	0.196	0.3	0.000140266	dopaminergic	AGBL1
8.45197e-33	-0.306981	0.013	0.213	2.83462e-28	dopaminergic	KCNAB3
4.55242e-14	-0.307947	0.49	0.615	1.52679e-09	dopaminergic	GTDC1
1.05344e-18	-0.307976	0.186	0.386	3.53302e-14	dopaminergic	TMEM145
1.7856e-13	-0.308272	0.116	0.253	5.98854e-09	dopaminergic	HTR7
9.63362e-25	-0.308376	0.123	0.301	3.23092e-20	dopaminergic	AC009264.1
5.4132e-15	-0.309198	0.329	0.479	1.81548e-10	dopaminergic	G2E3
8.66347e-19	-0.309219	0.106	0.282	2.90555e-14	dopaminergic	DNAAF1
1.03002e-23	-0.3094	0.053	0.243	3.45447e-19	dopaminergic	AC007785.1
8.55942e-10	-0.311282	0.392	0.511	2.87066e-05	dopaminergic	GRK5
4.51762e-14	-0.311657	0.465	0.627	1.51512e-09	dopaminergic	GGT7
6.24448e-20	-0.311707	0.636	0.807	2.09427e-15	dopaminergic	APC
4.53788e-19	-0.311935	0.073	0.233	1.52191e-14	dopaminergic	AC246817.2
9.7561e-15	-0.312287	0.41	0.571	3.272e-10	dopaminergic	UBE2E3
1.29017e-12	-0.312377	0.513	0.64	4.32697e-08	dopaminergic	DPY19L2
1.40943e-17	-0.312622	0.281	0.462	4.72694e-13	dopaminergic	DNMBP
1.49985e-06	-0.313784	0.224	0.31	0.050302	dopaminergic	ADAM12
3.34772e-17	-0.313918	0.025	0.151	1.12276e-12	dopaminergic	FAM163A
1.31089e-07	-0.314458	0.312	0.434	0.00439645	dopaminergic	NETO1
9.65975e-09	-0.314824	0.548	0.701	0.000323969	dopaminergic	SIPA1L3
1.1343e-17	-0.314959	0.209	0.385	3.80421e-13	dopaminergic	PKIB
1.64387e-19	-0.315228	0.465	0.634	5.51322e-15	dopaminergic	PEBP1
4.91032e-10	-0.316192	0.231	0.337	1.64682e-05	dopaminergic	GNG4
8.94423e-22	-0.316344	0.603	0.815	2.99972e-17	dopaminergic	CHD5
6.31812e-17	-0.317191	0.45	0.64	2.11897e-12	dopaminergic	JPH4
1.07007e-15	-0.318444	0.56	0.747	3.58881e-11	dopaminergic	DIS3L2
3.31288e-14	-0.319124	0.362	0.522	1.11107e-09	dopaminergic	LINC02241
9.10687e-10	-0.319311	0.374	0.428	3.05426e-05	dopaminergic	AC010127.1
3.71477e-16	-0.319419	0.739	0.869	1.24586e-11	dopaminergic	GPR158
2.33931e-13	-0.319554	0.394	0.562	7.84559e-09	dopaminergic	PWWP2A
2.02288e-15	-0.319954	0.266	0.418	6.78434e-11	dopaminergic	RIMS3
2.40074e-21	-0.320248	0.575	0.77	8.05162e-17	dopaminergic	SLC38A1
6.85864e-12	-0.320524	0.515	0.674	2.30025e-07	dopaminergic	USP22
5.32713e-24	-0.320673	0.043	0.219	1.78661e-19	dopaminergic	RBM15-AS1
2.49436e-15	-0.322026	0.445	0.606	8.36557e-11	dopaminergic	GLCE
1.67828e-10	-0.323066	0.372	0.536	5.62861e-06	dopaminergic	NRP2
9.72075e-16	-0.323211	0.611	0.778	3.26014e-11	dopaminergic	SFPQ
4.97605e-08	-0.324708	0.553	0.713	0.00166887	dopaminergic	MTRNR2L12
1.60885e-09	-0.324865	0.246	0.348	5.39576e-05	dopaminergic	ARAP2
5.86929e-21	-0.324978	0.181	0.384	1.96844e-16	dopaminergic	AC005726.1
4.97361e-18	-0.324992	0.241	0.406	1.66805e-13	dopaminergic	DHCR24
8.69715e-14	-0.325306	0.55	0.72	2.91685e-09	dopaminergic	C16orf45
2.0089e-21	-0.325334	0.088	0.265	6.73744e-17	dopaminergic	LINC01102
1.24336e-18	-0.326531	0.648	0.799	4.16997e-14	dopaminergic	NR3C2
1.71804e-23	-0.326867	0.078	0.272	5.76195e-19	dopaminergic	VASH2
6.40012e-13	-0.327371	0.357	0.52	2.14647e-08	dopaminergic	KDM2B
1.89968e-21	-0.327394	0.206	0.407	6.37113e-17	dopaminergic	SNCB
2.13135e-15	-0.328175	0.467	0.64	7.14811e-11	dopaminergic	TRMT9B
2.71588e-08	-0.328356	0.143	0.239	0.000910853	dopaminergic	ANGPT1
9.41507e-11	-0.32931	0.394	0.546	3.15763e-06	dopaminergic	SLC35E3
6.14705e-18	-0.330421	0.487	0.679	2.0616e-13	dopaminergic	APBA2
2.35815e-11	-0.330471	0.136	0.272	7.90877e-07	dopaminergic	PHF21B
1.68473e-18	-0.330522	0.51	0.681	5.65024e-14	dopaminergic	PHTF2
6.96208e-14	-0.331312	0.226	0.346	2.33494e-09	dopaminergic	CFAP47
1.71934e-13	-0.331337	0.302	0.462	5.76632e-09	dopaminergic	GLIS1
8.64573e-18	-0.331421	0.261	0.422	2.8996e-13	dopaminergic	TMEM72-AS1
1.25041e-16	-0.33172	0.128	0.289	4.19362e-12	dopaminergic	CABLES1
1.09611e-18	-0.331829	0.302	0.449	3.67615e-14	dopaminergic	MSMO1
7.51856e-25	-0.332229	0.068	0.264	2.52157e-20	dopaminergic	INHBA-AS1
8.52485e-28	-0.332315	0.141	0.382	2.85907e-23	dopaminergic	FNDC5
1.3277e-15	-0.332548	0.098	0.249	4.45284e-11	dopaminergic	PCSK6
2.03444e-17	-0.332549	0.053	0.189	6.82311e-13	dopaminergic	AC022523.1
9.7649e-17	-0.332664	0.425	0.617	3.27495e-12	dopaminergic	CCAR1
6.91255e-16	-0.332853	0.452	0.628	2.31833e-11	dopaminergic	ADAM10
5.71991e-09	-0.333117	0.259	0.362	0.000191834	dopaminergic	GHR
3.44885e-13	-0.333359	0.266	0.41	1.15668e-08	dopaminergic	DSEL
1.95553e-15	-0.333746	0.319	0.457	6.55846e-11	dopaminergic	VSTM2A
4.38165e-11	-0.333786	0.543	0.715	1.46952e-06	dopaminergic	MT-ND5
1.19482e-18	-0.333976	0.558	0.749	4.00718e-14	dopaminergic	SNX9
3.53966e-16	-0.333992	0.359	0.52	1.18713e-11	dopaminergic	TMEM178A
7.04315e-09	-0.334262	0.382	0.487	0.000236213	dopaminergic	RTTN
1.65012e-27	-0.335286	0.374	0.627	5.53419e-23	dopaminergic	TTC39B
1.11851e-15	-0.336643	0.085	0.214	3.75124e-11	dopaminergic	SEL1L3
1.17851e-24	-0.337009	0.131	0.286	3.95249e-20	dopaminergic	SLC6A1-AS1
1.58607e-24	-0.337888	0.709	0.89	5.31935e-20	dopaminergic	NF1
6.17664e-23	-0.338123	0.678	0.865	2.07152e-18	dopaminergic	PNISR
2.08428e-14	-0.338373	0.141	0.288	6.99025e-10	dopaminergic	NOS1
2.89161e-14	-0.338509	0.535	0.691	9.69788e-10	dopaminergic	SUMF1
5.24426e-24	-0.339037	0.54	0.745	1.75882e-19	dopaminergic	LRRC49
7.26221e-14	-0.339811	0.802	0.926	2.4356e-09	dopaminergic	CACNA1A
1.76323e-14	-0.342217	0.068	0.192	5.91352e-10	dopaminergic	ALDH1A2
1.33741e-15	-0.342331	0.264	0.445	4.48542e-11	dopaminergic	MICAL2
3.38107e-19	-0.342583	0.09	0.263	1.13394e-14	dopaminergic	SYT6
6.09596e-12	-0.342945	0.452	0.603	2.04446e-07	dopaminergic	MFHAS1
7.46523e-26	-0.343645	0.101	0.297	2.50369e-21	dopaminergic	GABRA5
0.000762446	-0.344608	0.244	0.285	1	dopaminergic	SEMA5A
9.51055e-23	-0.346321	0.641	0.832	3.18965e-18	dopaminergic	ANKRD36
1.36423e-18	-0.346534	0.43	0.619	4.57534e-14	dopaminergic	PPP4R4
1.18117e-08	-0.346873	0.05	0.133	0.00039614	dopaminergic	LINC01811
3.534e-16	-0.347071	0.314	0.496	1.18523e-11	dopaminergic	EML1
3.10367e-09	-0.347937	0.495	0.629	0.000104091	dopaminergic	MAML2
3.71214e-11	-0.348817	0.387	0.552	1.24498e-06	dopaminergic	UPP2
7.07483e-18	-0.349047	0.593	0.762	2.37276e-13	dopaminergic	PEAK1
2.97997e-25	-0.349145	0.575	0.79	9.99421e-21	dopaminergic	DENND4A
5.49272e-21	-0.350456	0.05	0.217	1.84215e-16	dopaminergic	MIR34AHG
5.23256e-17	-0.351082	0.621	0.793	1.7549e-12	dopaminergic	NSG2
2.29754e-22	-0.351144	0.211	0.412	7.70548e-18	dopaminergic	FAM184B
2.34189e-19	-0.351301	0.606	0.767	7.85425e-15	dopaminergic	SMARCA2
2.0425e-24	-0.352271	0.618	0.812	6.85014e-20	dopaminergic	NPTN
1.03555e-14	-0.352862	0.229	0.392	3.47303e-10	dopaminergic	CPNE5
9.81417e-19	-0.352928	0.053	0.213	3.29148e-14	dopaminergic	AC018467.1
1.75257e-19	-0.3537	0.005	0.122	5.87777e-15	dopaminergic	LINC00320
4.10617e-23	-0.353761	0.108	0.327	1.37713e-18	dopaminergic	CACNA1I
2.51326e-25	-0.355148	0.802	0.936	8.42896e-21	dopaminergic	AKT3
1.40629e-17	-0.355878	0.101	0.249	4.71642e-13	dopaminergic	MYO3A
1.65271e-20	-0.355968	0.54	0.731	5.54284e-16	dopaminergic	ITM2B
7.05387e-24	-0.356401	0.407	0.646	2.36573e-19	dopaminergic	DOK5
1.34125e-08	-0.356539	0.618	0.723	0.000449828	dopaminergic	QKI
1.00042e-20	-0.356613	0.543	0.744	3.3552e-16	dopaminergic	GAREM1
2.86463e-23	-0.356647	0.171	0.39	9.6074e-19	dopaminergic	AC004158.1
5.60823e-23	-0.356819	0.761	0.923	1.88089e-18	dopaminergic	RERE
1.14038e-19	-0.357501	0.226	0.421	3.8246e-15	dopaminergic	RHOBTB3
1.14044e-24	-0.357756	0.739	0.91	3.82482e-20	dopaminergic	GABRB3
4.84834e-29	-0.357877	0.053	0.254	1.62604e-24	dopaminergic	AC012409.2
1.99354e-16	-0.358277	0.337	0.511	6.68592e-12	dopaminergic	ACTN1
4.78753e-14	-0.358283	0.384	0.528	1.60564e-09	dopaminergic	NIPAL2
2.42422e-19	-0.358997	0.435	0.613	8.13034e-15	dopaminergic	GUCY1B1
1.19419e-06	-0.359375	0.161	0.252	0.0400506	dopaminergic	SLC4A4
6.16754e-11	-0.359575	0.163	0.281	2.06847e-06	dopaminergic	LINC02588
1.25633e-39	-0.360804	0.171	0.493	4.21347e-35	dopaminergic	CPLX1
1.8563e-21	-0.360874	0.523	0.704	6.22565e-17	dopaminergic	INPP5F
0.000763655	-0.361575	0.148	0.186	1	dopaminergic	RNF219-AS1
6.62128e-12	-0.362836	0.327	0.489	2.22064e-07	dopaminergic	RASGRF2
4.2826e-20	-0.362888	0.54	0.741	1.4363e-15	dopaminergic	ADD2
2.0928e-15	-0.363496	0.452	0.62	7.01882e-11	dopaminergic	CYTH1
4.47243e-11	-0.363706	0.065	0.172	1.49996e-06	dopaminergic	LINC01170
7.49369e-26	-0.364282	0.176	0.372	2.51323e-21	dopaminergic	TIMP3
2.13388e-15	-0.365901	0.611	0.778	7.1566e-11	dopaminergic	SRRM4
9.9924e-07	-0.366271	0.116	0.198	0.0335125	dopaminergic	ZEB2
2.07262e-19	-0.367022	0.518	0.695	6.95115e-15	dopaminergic	RDX
1.64099e-16	-0.367107	0.254	0.443	5.50354e-12	dopaminergic	HTR1E
1.59805e-13	-0.367879	0.447	0.606	5.35955e-09	dopaminergic	NR3C1
2.83364e-27	-0.367939	0.731	0.907	9.50346e-23	dopaminergic	TANC2
5.01604e-19	-0.36824	0.357	0.534	1.68228e-14	dopaminergic	NR1D2
2.38529e-19	-0.368678	0.606	0.791	7.99978e-15	dopaminergic	ANO4
3.76137e-19	-0.368821	0.294	0.454	1.26149e-14	dopaminergic	CCSAP
1.20102e-21	-0.36911	0.643	0.842	4.02798e-17	dopaminergic	RNF130
7.21263e-16	-0.370642	0.153	0.281	2.41897e-11	dopaminergic	LMO1
3.23967e-12	-0.371408	0.394	0.558	1.08652e-07	dopaminergic	PLCH1
3.72738e-15	-0.371743	0.492	0.67	1.25009e-10	dopaminergic	HIPK2
4.84605e-15	-0.372011	0.234	0.368	1.62527e-10	dopaminergic	BICC1
1.5677e-23	-0.372557	0.704	0.873	5.25774e-19	dopaminergic	FAM49B
9.63327e-25	-0.373101	0.088	0.292	3.23081e-20	dopaminergic	NR2F1
5.2885e-23	-0.373213	0.52	0.747	1.77366e-18	dopaminergic	CDH10
3.29077e-18	-0.373968	0.251	0.434	1.10366e-13	dopaminergic	STRIP2
8.28921e-08	-0.375074	0.073	0.166	0.00278004	dopaminergic	ADAMTS9-AS2
7.0375e-18	-0.375233	0.46	0.654	2.36024e-13	dopaminergic	N4BP2
1.1185e-10	-0.375323	0.525	0.66	3.75123e-06	dopaminergic	ANKRD34C-AS1
1.36916e-23	-0.375726	0.241	0.277	4.5919e-19	dopaminergic	SLC17A6
3.07118e-22	-0.376064	0.133	0.325	1.03001e-17	dopaminergic	KCNIP2
1.23463e-12	-0.376386	0.505	0.642	4.14069e-08	dopaminergic	ARNT2
5.19433e-21	-0.376677	0.302	0.503	1.74207e-16	dopaminergic	PPP1R16B
1.24305e-18	-0.378718	0.085	0.231	4.16893e-14	dopaminergic	TACR1
3.02697e-23	-0.380505	0.254	0.447	1.01518e-18	dopaminergic	H2AFV
2.38119e-18	-0.380984	0.231	0.433	7.98602e-14	dopaminergic	CDK6
6.5682e-25	-0.381598	0.734	0.894	2.20284e-20	dopaminergic	UBE2E2
3.04161e-35	-0.381765	0.085	0.344	1.0201e-30	dopaminergic	SLC5A8
1.97825e-22	-0.382123	0.533	0.732	6.63467e-18	dopaminergic	FAM169A
1.38578e-14	-0.382236	0.415	0.557	4.64763e-10	dopaminergic	DGKD
1.95927e-05	-0.383035	0.676	0.759	0.657101	dopaminergic	PTPRM
1.22955e-29	-0.383077	0.058	0.273	4.12365e-25	dopaminergic	CRTAC1
1.74284e-18	-0.383653	0.508	0.69	5.84513e-14	dopaminergic	SYP
6.7131e-15	-0.383997	0.553	0.747	2.25144e-10	dopaminergic	DLGAP4
5.57937e-13	-0.384524	0.299	0.446	1.87121e-08	dopaminergic	PLPPR1
1.61272e-24	-0.384648	0.186	0.411	5.40876e-20	dopaminergic	KCNK10
1.90868e-21	-0.385691	0.52	0.703	6.40133e-17	dopaminergic	ADD3
8.84124e-20	-0.385871	0.734	0.887	2.96517e-15	dopaminergic	DENND5B
2.17209e-26	-0.386144	0.241	0.497	7.28475e-22	dopaminergic	PLAGL1
3.18123e-26	-0.386563	0.585	0.797	1.06692e-21	dopaminergic	EPB41
1.2623e-06	-0.386935	0.578	0.697	0.0423351	dopaminergic	XYLT1
8.99591e-25	-0.387655	0.59	0.786	3.01705e-20	dopaminergic	ZRANB2
1.7146e-17	-0.38994	0.123	0.287	5.75042e-13	dopaminergic	MYO1B
4.04799e-25	-0.390007	0.475	0.68	1.35762e-20	dopaminergic	PRNP
7.35402e-20	-0.390251	0.472	0.648	2.46639e-15	dopaminergic	BTBD8
2.74795e-19	-0.390304	0.224	0.381	9.21609e-15	dopaminergic	ASIC1
2.55513e-18	-0.391665	0.565	0.754	8.56938e-14	dopaminergic	SH3PXD2A
7.1564e-11	-0.391708	0.269	0.391	2.40011e-06	dopaminergic	PLCE1
5.33251e-17	-0.39338	0.415	0.602	1.78842e-12	dopaminergic	CIRBP
1.16375e-16	-0.394098	0.51	0.696	3.90298e-12	dopaminergic	LRRTM3
5.52368e-31	-0.394607	0.807	0.941	1.85253e-26	dopaminergic	PPP2R2B
7.82727e-33	-0.395066	0.008	0.202	2.62511e-28	dopaminergic	SHISA8
6.00964e-20	-0.395388	0.744	0.892	2.01551e-15	dopaminergic	TNKS
1.468e-15	-0.395454	0.106	0.228	4.92337e-11	dopaminergic	PREX2
2.60914e-06	-0.395611	0.749	0.845	0.0875055	dopaminergic	CACNA2D3
6.99465e-20	-0.395768	0.455	0.651	2.34587e-15	dopaminergic	PTPRR
9.12096e-18	-0.398125	0.239	0.41	3.05899e-13	dopaminergic	ELL2
5.98168e-29	-0.400258	0.068	0.293	2.00613e-24	dopaminergic	PCOLCE2
2.88992e-22	-0.400914	0.312	0.531	9.6922e-18	dopaminergic	SLC6A17
1.48696e-09	-0.402146	0.382	0.447	4.98695e-05	dopaminergic	DISC1
5.0596e-23	-0.402233	0.681	0.872	1.69689e-18	dopaminergic	LUC7L3
5.34154e-21	-0.402568	0.538	0.744	1.79145e-16	dopaminergic	IQSEC3
7.97676e-15	-0.402584	0.291	0.423	2.67524e-10	dopaminergic	SLC5A4-AS1
4.25855e-20	-0.403098	0.691	0.857	1.42823e-15	dopaminergic	AC006148.1
5.59311e-19	-0.403773	0.666	0.85	1.87582e-14	dopaminergic	CUX1
5.82429e-17	-0.406299	0.706	0.853	1.95335e-12	dopaminergic	DLGAP2
2.07841e-15	-0.40848	0.761	0.901	6.97058e-11	dopaminergic	DOCK4
0.00515816	-0.409354	0.791	0.831	1	dopaminergic	ZNF385D
9.43094e-30	-0.410706	0.661	0.848	3.16295e-25	dopaminergic	ATP1B1
1.82241e-27	-0.414376	0.754	0.913	6.112e-23	dopaminergic	ARID1B
1.18064e-25	-0.41643	0.028	0.21	3.95963e-21	dopaminergic	EGFR
1.3739e-12	-0.417063	0.269	0.392	4.60779e-08	dopaminergic	ZEB1-AS1
3.71826e-26	-0.417219	0.384	0.626	1.24703e-21	dopaminergic	PAG1
9.945e-21	-0.417913	0.402	0.608	3.33535e-16	dopaminergic	APPL2
2.95329e-23	-0.418444	0.827	0.936	9.90473e-19	dopaminergic	GPM6A
4.17235e-45	-0.420049	0.894	0.984	1.39932e-40	dopaminergic	FGF14
4.31729e-14	-0.421275	0.309	0.444	1.44793e-09	dopaminergic	SLC6A6
1.49078e-28	-0.421457	0.334	0.577	4.99978e-24	dopaminergic	SPRED1
4.99278e-17	-0.42172	0.45	0.623	1.67448e-12	dopaminergic	CACNG8
1.87662e-19	-0.421832	0.108	0.278	6.29381e-15	dopaminergic	HRH1
2.76371e-23	-0.422019	0.538	0.732	9.26894e-19	dopaminergic	NUCKS1
8.31484e-15	-0.422602	0.671	0.822	2.78863e-10	dopaminergic	TENM4
1.55327e-24	-0.422875	0.628	0.82	5.20936e-20	dopaminergic	LYST
1.59109e-23	-0.424583	0.5	0.7	5.33621e-19	dopaminergic	FAIM2
3.37279e-28	-0.424999	0.236	0.492	1.13117e-23	dopaminergic	MAP3K1
5.54567e-21	-0.42541	0.578	0.786	1.85991e-16	dopaminergic	PLEKHA6
0.00750304	-0.425798	0.666	0.697	1	dopaminergic	CACNA2D1
3.73789e-36	-0.426643	0.44	0.68	1.25361e-31	dopaminergic	TBC1D4
2.96145e-14	-0.427	0.347	0.522	9.9321e-10	dopaminergic	EPHA3
1.80564e-22	-0.428205	0.229	0.456	6.05576e-18	dopaminergic	BRINP2
4.02125e-14	-0.429412	0.196	0.347	1.34865e-09	dopaminergic	MEF2C
3.72796e-13	-0.430459	0.188	0.35	1.25028e-08	dopaminergic	EPB41L4A
1.74226e-21	-0.430741	0.407	0.61	5.84318e-17	dopaminergic	LIN7A
1.72011e-18	-0.431069	0.48	0.647	5.7689e-14	dopaminergic	GABRA2
6.58574e-09	-0.43156	0.206	0.326	0.000220872	dopaminergic	NXPH2
1.62937e-21	-0.43189	0.472	0.659	5.46457e-17	dopaminergic	EML4
1.68141e-22	-0.432662	0.095	0.259	5.6391e-18	dopaminergic	SYT2
5.93605e-30	-0.432802	0.791	0.945	1.99083e-25	dopaminergic	CAMTA1
4.3208e-21	-0.434147	0.422	0.595	1.44911e-16	dopaminergic	DNAH6
6.21028e-30	-0.434715	0.394	0.65	2.0828e-25	dopaminergic	LINC00461
3.29347e-19	-0.434734	0.254	0.442	1.10456e-14	dopaminergic	MVD
7.22834e-21	-0.435742	0.176	0.384	2.42424e-16	dopaminergic	NWD2
2.15138e-24	-0.436039	0.101	0.288	7.21529e-20	dopaminergic	RBM20
1.11516e-21	-0.436412	0.508	0.683	3.74001e-17	dopaminergic	SV2A
1.22576e-24	-0.438456	0.611	0.809	4.11095e-20	dopaminergic	LRRFIP1
1.21523e-16	-0.43983	0.759	0.892	4.07565e-12	dopaminergic	KALRN
1.41448e-19	-0.440652	0.405	0.578	4.74388e-15	dopaminergic	HPCAL1
1.48251e-20	-0.440653	0.389	0.59	4.97203e-16	dopaminergic	NREP
8.50099e-16	-0.44252	0.296	0.442	2.85106e-11	dopaminergic	SORCS2
4.45328e-18	-0.443584	0.696	0.852	1.49354e-13	dopaminergic	FMNL2
1.6479e-12	-0.444837	0.211	0.325	5.52674e-08	dopaminergic	AQP4-AS1
6.59117e-43	-0.445075	0.927	0.987	2.21055e-38	dopaminergic	DLG2
2.9424e-25	-0.44572	0.628	0.832	9.86823e-21	dopaminergic	FAM135B
9.53547e-14	-0.447075	0.631	0.8	3.19801e-09	dopaminergic	MT-ND1
7.67035e-28	-0.44744	0.055	0.262	2.57248e-23	dopaminergic	GNG12
2.18369e-18	-0.448928	0.613	0.79	7.32364e-14	dopaminergic	TIAM2
1.05667e-19	-0.450117	0.774	0.913	3.54386e-15	dopaminergic	GRID1
8.27312e-27	-0.451782	0.606	0.813	2.77464e-22	dopaminergic	R3HDM2
2.95896e-10	-0.452782	0.452	0.558	9.92378e-06	dopaminergic	GABRG3
2.90423e-24	-0.453645	0.543	0.773	9.74019e-20	dopaminergic	SREBF2
1.25984e-06	-0.454503	0.186	0.247	0.0422525	dopaminergic	ADAMTSL1
2.29771e-23	-0.454649	0.09	0.29	7.70607e-19	dopaminergic	SMAD3
1.84901e-28	-0.454814	0.505	0.754	6.2012e-24	dopaminergic	ADCY8
1.00525e-20	-0.454844	0.073	0.218	3.37142e-16	dopaminergic	ITGA8
9.37945e-32	-0.455266	0.492	0.735	3.14568e-27	dopaminergic	LRCH1
6.95685e-23	-0.455487	0.457	0.662	2.33319e-18	dopaminergic	SPOCK2
5.08217e-14	-0.456415	0.352	0.495	1.70446e-09	dopaminergic	ADAMTS19
8.8935e-29	-0.456681	0.513	0.748	2.9827e-24	dopaminergic	GPR137C
4.21043e-24	-0.456837	0.565	0.765	1.41209e-19	dopaminergic	AC245297.3
1.10374e-23	-0.457904	0.578	0.775	3.70174e-19	dopaminergic	BACH2
8.59402e-32	-0.458907	0.611	0.825	2.88226e-27	dopaminergic	POU2F1
1.44613e-21	-0.459448	0.279	0.465	4.85003e-17	dopaminergic	SMAD9
1.66558e-22	-0.460557	0.209	0.413	5.58601e-18	dopaminergic	TCERG1L
3.99451e-26	-0.461124	0.653	0.803	1.33968e-21	dopaminergic	CALM1
1.50421e-14	-0.461235	0.279	0.455	5.04482e-10	dopaminergic	FBN2
5.82874e-22	-0.461643	0.598	0.807	1.95484e-17	dopaminergic	OSBP2
1.11519e-33	-0.462555	0.663	0.869	3.74012e-29	dopaminergic	SSBP2
1.63483e-10	-0.46382	0.083	0.175	5.48289e-06	dopaminergic	HMCN1
1.1119e-18	-0.464841	0.56	0.726	3.72909e-14	dopaminergic	ESRRG
1.24434e-31	-0.468849	0.593	0.807	4.17328e-27	dopaminergic	STRBP
8.51952e-26	-0.468859	0.601	0.824	2.85728e-21	dopaminergic	RBM25
4.40766e-18	-0.469488	0.294	0.454	1.47824e-13	dopaminergic	SVIL
1.78809e-15	-0.47088	0.822	0.931	5.99688e-11	dopaminergic	GRIK2
5.12312e-28	-0.470992	0.384	0.636	1.71819e-23	dopaminergic	ARID5B
3.71467e-23	-0.471348	0.475	0.658	1.24583e-18	dopaminergic	SUSD4
1.31783e-16	-0.471469	0.181	0.317	4.41973e-12	dopaminergic	MYO3B
7.28587e-18	-0.472159	0.568	0.758	2.44353e-13	dopaminergic	GRK3
1.05506e-23	-0.472938	0.565	0.771	3.53847e-19	dopaminergic	SLC8A3
8.46304e-43	-0.473021	0.111	0.389	2.83834e-38	dopaminergic	ATP1B2
2.21627e-14	-0.474321	0.334	0.478	7.43291e-10	dopaminergic	CDH7
4.92927e-35	-0.475309	0.198	0.441	1.65318e-30	dopaminergic	ARNTL
2.239e-07	-0.475351	0.181	0.254	0.00750917	dopaminergic	HHIP
5.71911e-20	-0.475557	0.108	0.266	1.91807e-15	dopaminergic	AL050403.2
4.05423e-22	-0.477174	0.741	0.908	1.35971e-17	dopaminergic	SRRM3
7.62858e-33	-0.478058	0.244	0.499	2.55847e-28	dopaminergic	TBC1D1
7.74651e-21	-0.478669	0.211	0.396	2.59802e-16	dopaminergic	LRRN1
6.86987e-14	-0.481978	0.173	0.332	2.30402e-09	dopaminergic	STXBP6
6.29844e-23	-0.482334	0.289	0.496	2.11237e-18	dopaminergic	COL19A1
3.65288e-43	-0.483694	0.088	0.394	1.2251e-38	dopaminergic	HLF
1.05058e-40	-0.48445	0.133	0.429	3.52345e-36	dopaminergic	LINC01197
7.3007e-25	-0.486538	0.563	0.761	2.44851e-20	dopaminergic	SLCO3A1
2.00608e-20	-0.487365	0.49	0.681	6.728e-16	dopaminergic	KLHL23
7.50243e-28	-0.490731	0.877	0.969	2.51617e-23	dopaminergic	CTNNA2
4.75787e-37	-0.49305	0.751	0.929	1.59569e-32	dopaminergic	UNC79
1.04342e-36	-0.493266	0.058	0.31	3.49942e-32	dopaminergic	SYNDIG1L
2.46239e-36	-0.493564	0.337	0.62	8.25836e-32	dopaminergic	SHC3
5.94638e-25	-0.493568	0.352	0.581	1.9943e-20	dopaminergic	NCOA3
3.94968e-31	-0.49442	0.106	0.309	1.32464e-26	dopaminergic	PRAG1
1.53886e-39	-0.49712	0.573	0.814	5.16103e-35	dopaminergic	MKL2
5.82922e-21	-0.497527	0.307	0.477	1.955e-16	dopaminergic	FAM196B
3.43507e-27	-0.498398	0.344	0.564	1.15205e-22	dopaminergic	ADCY1
3.75667e-20	-0.498462	0.548	0.721	1.25991e-15	dopaminergic	CARMIL1
8.06317e-12	-0.498731	0.709	0.839	2.70423e-07	dopaminergic	BTBD11
1.22058e-27	-0.500732	0.731	0.887	4.09359e-23	dopaminergic	CAMK2D
2.0485e-25	-0.500876	0.688	0.877	6.87028e-21	dopaminergic	UNC5D
7.18149e-28	-0.501943	0.214	0.435	2.40853e-23	dopaminergic	PPARG
1.77662e-32	-0.50209	0.173	0.436	5.95844e-28	dopaminergic	SEZ6
4.48783e-42	-0.502904	0.709	0.907	1.50513e-37	dopaminergic	FMN2
3.50623e-27	-0.503378	0.407	0.637	1.17592e-22	dopaminergic	CDKL5
1.33688e-14	-0.505269	0.43	0.608	4.48363e-10	dopaminergic	ZNF385B
2.33269e-30	-0.508657	0.52	0.743	7.82339e-26	dopaminergic	CCNH
8.08768e-30	-0.509479	0.538	0.74	2.71245e-25	dopaminergic	TNR
1.68634e-24	-0.511357	0.558	0.763	5.65564e-20	dopaminergic	PAK5
1.04697e-30	-0.511985	0.628	0.823	3.51133e-26	dopaminergic	EPB41L3
1.40295e-30	-0.515846	0.153	0.369	4.7052e-26	dopaminergic	ARHGEF33
9.39743e-33	-0.516085	0.312	0.57	3.15171e-28	dopaminergic	KLHL5
1.68476e-40	-0.519524	0.503	0.769	5.65035e-36	dopaminergic	VSNL1
1.5688e-43	-0.519837	0.563	0.846	5.26145e-39	dopaminergic	TRPM3
3.81735e-42	-0.521345	0.048	0.333	1.28026e-37	dopaminergic	ASIC4
5.70839e-29	-0.52164	0.256	0.507	1.91448e-24	dopaminergic	CACNA1G
5.75389e-26	-0.521775	0.239	0.451	1.92974e-21	dopaminergic	PLEKHG1
1.74442e-13	-0.522237	0.266	0.418	5.85043e-09	dopaminergic	PDE7B
3.27656e-11	-0.523499	0.621	0.566	1.09889e-06	dopaminergic	LHFPL3
1.93234e-44	-0.524317	0.374	0.686	6.48069e-40	dopaminergic	RGS7BP
1.4448e-17	-0.524981	0.186	0.353	4.84556e-13	dopaminergic	NRP1
7.48138e-45	-0.528035	0.03	0.296	2.50911e-40	dopaminergic	NRGN
1.54808e-45	-0.528466	0.181	0.488	5.19195e-41	dopaminergic	ZNF519
1.2659e-34	-0.528587	0.02	0.219	4.24556e-30	dopaminergic	CASR
2.7226e-29	-0.529338	0.239	0.464	9.13105e-25	dopaminergic	PPP1R14C
3.55311e-36	-0.529408	0.545	0.784	1.19164e-31	dopaminergic	CTTNBP2
2.45624e-24	-0.530539	0.44	0.62	8.23775e-20	dopaminergic	PCDH17
1.67694e-26	-0.531118	0.178	0.415	5.62411e-22	dopaminergic	MEF2C-AS1
1.66115e-07	-0.531239	0.249	0.335	0.00557116	dopaminergic	RNF220
1.32375e-32	-0.531501	0.505	0.738	4.43959e-28	dopaminergic	ICA1
1.30925e-33	-0.532253	0.601	0.836	4.39095e-29	dopaminergic	NRG2
1.02729e-22	-0.532257	0.329	0.513	3.44532e-18	dopaminergic	PMEPA1
1.62821e-38	-0.534327	0.065	0.332	5.4607e-34	dopaminergic	SOX4
2.8035e-30	-0.535146	0.53	0.759	9.40236e-26	dopaminergic	C1orf21
1.09455e-47	-0.53721	0.048	0.339	3.6709e-43	dopaminergic	AC104151.1
2.49799e-30	-0.539499	0.57	0.773	8.37777e-26	dopaminergic	NLGN4X
1.93672e-17	-0.540469	0.382	0.45	6.49538e-13	dopaminergic	TMEM163
2.82766e-22	-0.541423	0.837	0.935	9.48342e-18	dopaminergic	NRG1
1.15385e-26	-0.541497	0.359	0.613	3.86979e-22	dopaminergic	EPB41L2
2.99446e-35	-0.542103	0.06	0.293	1.00428e-30	dopaminergic	ANKRD33B
5.75932e-35	-0.544544	0.327	0.58	1.93156e-30	dopaminergic	FNIP2
1.14574e-27	-0.546066	0.595	0.8	3.84257e-23	dopaminergic	TTC7B
1.03398e-42	-0.550957	0.769	0.917	3.46776e-38	dopaminergic	KHDRBS2
1.21167e-28	-0.551967	0.54	0.774	4.06371e-24	dopaminergic	FLRT2
8.75798e-35	-0.554946	0.462	0.685	2.93725e-30	dopaminergic	TMEM260
1.80106e-29	-0.555107	0.623	0.835	6.0404e-25	dopaminergic	GRIN1
1.5328e-18	-0.559074	0.58	0.774	5.14072e-14	dopaminergic	CDH13
2.93181e-29	-0.564851	0.198	0.42	9.8327e-25	dopaminergic	PPARGC1A
6.74762e-10	-0.566225	0.435	0.57	2.26302e-05	dopaminergic	NFIA
2.03695e-21	-0.567855	0.648	0.824	6.83153e-17	dopaminergic	KIAA1549L
1.55114e-38	-0.56802	0.52	0.763	5.20221e-34	dopaminergic	ADARB1
1.24446e-52	-0.569639	0.704	0.898	4.17366e-48	dopaminergic	ASTN2
8.16162e-46	-0.569733	0.764	0.923	2.73725e-41	dopaminergic	LRFN5
5.88896e-38	-0.570212	0.492	0.728	1.97504e-33	dopaminergic	SLC4A8
1.08887e-29	-0.570294	0.339	0.619	3.65187e-25	dopaminergic	VAV3
3.65078e-28	-0.572774	0.161	0.426	1.2244e-23	dopaminergic	RTN4RL1
2.7141e-34	-0.573075	0.447	0.72	9.10254e-30	dopaminergic	NOS1AP
7.20218e-16	-0.577116	0.379	0.534	2.41547e-11	dopaminergic	SLC27A6
6.94794e-31	-0.580144	0.198	0.423	2.3302e-26	dopaminergic	KIAA1024
1.2534e-33	-0.581494	0.663	0.838	4.20364e-29	dopaminergic	PPM1L
1.94732e-24	-0.584351	0.437	0.644	6.53091e-20	dopaminergic	CDR2
2.81345e-34	-0.586615	0.593	0.831	9.43575e-30	dopaminergic	FOXN3
1.17508e-27	-0.586824	0.51	0.696	3.94099e-23	dopaminergic	ATP2B4
2.28021e-44	-0.589574	0.643	0.867	7.64735e-40	dopaminergic	HIVEP2
3.76331e-45	-0.595152	0.111	0.43	1.26214e-40	dopaminergic	GRM4
9.46486e-29	-0.598755	0.603	0.824	3.17433e-24	dopaminergic	PRICKLE1
5.43075e-33	-0.599916	0.269	0.505	1.82137e-28	dopaminergic	DPY19L1
7.38786e-37	-0.600289	0.5	0.747	2.47774e-32	dopaminergic	SESN3
3.00947e-31	-0.601232	0.741	0.894	1.00932e-26	dopaminergic	FRMPD4
1.02039e-16	-0.601539	0.455	0.635	3.42217e-12	dopaminergic	PDE10A
2.43592e-35	-0.602108	0.156	0.444	8.16958e-31	dopaminergic	CDH22
3.82152e-37	-0.604558	0.111	0.351	1.28166e-32	dopaminergic	PCP4
2.26139e-26	-0.604909	0.239	0.441	7.58426e-22	dopaminergic	AL445250.1
1.09903e-19	-0.60765	0.693	0.798	3.68592e-15	dopaminergic	AC022639.1
3.92134e-45	-0.607686	0.075	0.372	1.31514e-40	dopaminergic	PTN
6.51541e-28	-0.6088	0.47	0.66	2.18514e-23	dopaminergic	BACH1
6.19274e-26	-0.612752	0.183	0.402	2.07692e-21	dopaminergic	AC004805.1
1.07819e-30	-0.615279	0.103	0.318	3.61603e-26	dopaminergic	TRPC7
1.14882e-51	-0.615713	0.528	0.826	3.85292e-47	dopaminergic	NHS
1.70643e-18	-0.616212	0.686	0.837	5.72304e-14	dopaminergic	FOXP1
1.49352e-26	-0.62229	0.53	0.742	5.00897e-22	dopaminergic	PITPNC1
8.89051e-35	-0.622617	0.088	0.319	2.9817e-30	dopaminergic	OTX2
6.14621e-11	-0.623908	0.045	0.132	2.06132e-06	dopaminergic	EBF2
8.63675e-46	-0.624048	0.766	0.942	2.89659e-41	dopaminergic	NAV3
4.78496e-59	-0.626584	0.018	0.329	1.60478e-54	dopaminergic	GATA3
1.82366e-37	-0.626625	0.508	0.75	6.11619e-33	dopaminergic	TRANK1
9.16186e-36	-0.627106	0.025	0.241	3.07271e-31	dopaminergic	LINC02253
5.85136e-29	-0.627491	0.166	0.414	1.96243e-24	dopaminergic	SEMA3E
1.02994e-31	-0.629817	0.442	0.695	3.45421e-27	dopaminergic	ANTXR1
1.51849e-40	-0.631739	0.141	0.435	5.09272e-36	dopaminergic	AC009093.2
1.84443e-54	-0.632984	0.294	0.634	6.18583e-50	dopaminergic	KCNC1
9.81015e-44	-0.644245	0.103	0.365	3.29013e-39	dopaminergic	LINC00970
1.59615e-35	-0.645441	0.51	0.77	5.35318e-31	dopaminergic	SFMBT2
3.27978e-32	-0.647285	0.141	0.389	1.09997e-27	dopaminergic	FOXO1
1.48532e-49	-0.655799	0.651	0.877	4.98148e-45	dopaminergic	GABBR2
6.55645e-38	-0.657099	0.09	0.34	2.1989e-33	dopaminergic	OPRM1
1.51716e-46	-0.660959	0.231	0.573	5.08824e-42	dopaminergic	NR2F1-AS1
5.74844e-21	-0.66161	0.188	0.369	1.92791e-16	dopaminergic	LTBP1
3.8198e-06	-0.662754	0.394	0.314	0.128108	dopaminergic	AC109466.1
2.9823e-34	-0.665476	0.221	0.526	1.0002e-29	dopaminergic	RELN
2.86284e-31	-0.666151	0.822	0.921	9.60138e-27	dopaminergic	LINGO2
2.05298e-24	-0.66701	0.51	0.718	6.8853e-20	dopaminergic	LDB2
3.84575e-30	-0.670527	0.744	0.897	1.28979e-25	dopaminergic	HDAC9
3.02524e-18	-0.670824	0.505	0.643	1.0146e-13	dopaminergic	GALNT17
3.94607e-22	-0.671618	0.334	0.536	1.32343e-17	dopaminergic	AL022068.1
1.31575e-29	-0.673111	0.739	0.908	4.41276e-25	dopaminergic	ZEB1
1.60536e-47	-0.674406	0.716	0.927	5.38405e-43	dopaminergic	CADM1
2.27157e-45	-0.677304	0.101	0.414	7.61841e-41	dopaminergic	RAI14
1.5731e-53	-0.680475	0.329	0.66	5.27586e-49	dopaminergic	AFF2
7.96641e-46	-0.681505	0.153	0.488	2.67177e-41	dopaminergic	MAPK4
3.85396e-55	-0.686095	0.59	0.848	1.29254e-50	dopaminergic	SCN1A
2.22867e-46	-0.688063	0.515	0.749	7.47452e-42	dopaminergic	ATP2B1
9.50158e-45	-0.688321	0.141	0.449	3.18664e-40	dopaminergic	ST6GAL2
3.22306e-38	-0.695568	0.5	0.756	1.08095e-33	dopaminergic	ZDHHC14
3.36217e-41	-0.696842	0.492	0.749	1.1276e-36	dopaminergic	ZFYVE28
3.45616e-32	-0.698362	0.141	0.41	1.15913e-27	dopaminergic	TSPAN18
1.03486e-31	-0.698729	0.719	0.903	3.4707e-27	dopaminergic	R3HDM1
3.79564e-17	-0.698849	0.284	0.409	1.27298e-12	dopaminergic	C8orf34
3.08762e-09	-0.699101	0.588	0.6	0.000103553	dopaminergic	ASIC2
7.32944e-43	-0.699546	0.608	0.827	2.45815e-38	dopaminergic	ZNF704
2.44499e-45	-0.700375	0.329	0.637	8.2e-41	dopaminergic	PER3
1.07456e-56	-0.70287	0.711	0.91	3.60386e-52	dopaminergic	SLC4A10
4.04765e-33	-0.70848	0.264	0.524	1.3575e-28	dopaminergic	PCED1B
1.24945e-19	-0.708573	0.264	0.433	4.19039e-15	dopaminergic	THSD4
7.48563e-46	-0.710694	0.432	0.708	2.51053e-41	dopaminergic	CASC15
3.9919e-43	-0.711906	0.291	0.532	1.3388e-38	dopaminergic	GABRA1
7.61728e-81	-0.712123	0.312	0.733	2.55468e-76	dopaminergic	RASGRF1
7.11584e-35	-0.712468	0.759	0.9	2.38651e-30	dopaminergic	CNTN4
5.21529e-19	-0.713513	0.673	0.795	1.7491e-14	dopaminergic	NOVA1
5.29029e-37	-0.715626	0.314	0.594	1.77426e-32	dopaminergic	ADGRB1
7.34246e-44	-0.717298	0.47	0.707	2.46252e-39	dopaminergic	SLC12A5
2.49036e-49	-0.721698	0.05	0.361	8.35218e-45	dopaminergic	CRNDE
1.9998e-12	-0.722069	0.201	0.328	6.70692e-08	dopaminergic	PCDH11Y
1.63676e-40	-0.722717	0.264	0.523	5.48938e-36	dopaminergic	VSTM2L
2.96476e-44	-0.72507	0.168	0.467	9.94322e-40	dopaminergic	BMPER
1.90018e-47	-0.726578	0.399	0.67	6.37283e-43	dopaminergic	FAM49A
1.55458e-32	-0.727358	0.138	0.361	5.21376e-28	dopaminergic	NDST4
5.18431e-45	-0.729197	0.465	0.75	1.73871e-40	dopaminergic	ENSA
3.12543e-42	-0.733755	0.334	0.648	1.04821e-37	dopaminergic	SASH1
1.39314e-36	-0.737811	0.234	0.52	4.67231e-32	dopaminergic	KIFC3
1.49556e-52	-0.74064	0.658	0.87	5.01582e-48	dopaminergic	RASAL2
3.75063e-26	-0.742464	0.239	0.481	1.25789e-21	dopaminergic	PDE3A
1.33634e-28	-0.743202	0.636	0.823	4.48183e-24	dopaminergic	FBN1
6.86632e-49	-0.745944	0.593	0.836	2.30283e-44	dopaminergic	PATJ
2.29824e-16	-0.756326	0.289	0.47	7.70785e-12	dopaminergic	PCDH11X
3.98775e-51	-0.75744	0.08	0.408	1.33741e-46	dopaminergic	TANC1
2.28652e-37	-0.757475	0.269	0.514	7.66854e-33	dopaminergic	IGSF3
1.07285e-53	-0.762807	0.216	0.576	3.59814e-49	dopaminergic	EEPD1
1.02738e-24	-0.762914	0.392	0.59	3.44564e-20	dopaminergic	SORCS1
8.71937e-22	-0.769868	0.812	0.933	2.9243e-17	dopaminergic	RBFOX1
1.89301e-61	-0.777277	0.749	0.941	6.34878e-57	dopaminergic	CACNA1C
1.0532e-33	-0.777338	0.726	0.9	3.53222e-29	dopaminergic	CACNA1D
1.19911e-36	-0.779177	0.894	0.966	4.02158e-32	dopaminergic	ROBO1
3.9097e-27	-0.780606	0.286	0.514	1.31124e-22	dopaminergic	COL25A1
4.99562e-23	-0.781733	0.892	0.955	1.67543e-18	dopaminergic	AUTS2
1.18938e-58	-0.78307	0.098	0.459	3.98893e-54	dopaminergic	PVT1
4.31278e-48	-0.784045	0.492	0.729	1.44642e-43	dopaminergic	MIR124-2HG
2.22121e-43	-0.784513	0.59	0.826	7.44948e-39	dopaminergic	SLC24A2
4.82044e-35	-0.788769	0.492	0.724	1.61668e-30	dopaminergic	ST6GALNAC3
1.15509e-39	-0.78879	0.384	0.631	3.87394e-35	dopaminergic	CNTN3
2.02738e-58	-0.789999	0.899	0.964	6.79943e-54	dopaminergic	LRRC4C
6.36767e-55	-0.794619	0.121	0.46	2.13559e-50	dopaminergic	KIRREL1
1.68358e-51	-0.794944	0.505	0.79	5.64639e-47	dopaminergic	GRAMD1B
1.88522e-49	-0.800321	0.171	0.501	6.32264e-45	dopaminergic	SYNDIG1
2.63321e-51	-0.80071	0.595	0.843	8.83126e-47	dopaminergic	PRKCE
1.14626e-69	-0.80442	0.621	0.88	3.84433e-65	dopaminergic	OSBPL6
1.9478e-39	-0.804589	0.447	0.722	6.53254e-35	dopaminergic	LRFN2
1.10236e-48	-0.805286	0.231	0.547	3.6971e-44	dopaminergic	GAS7
1.54057e-35	-0.805777	0.138	0.389	5.16675e-31	dopaminergic	CNKSR3
3.30282e-10	-0.806835	0.357	0.5	1.1077e-05	dopaminergic	NTNG1
6.11849e-53	-0.811042	0.417	0.738	2.05202e-48	dopaminergic	FRMD3
1.10906e-35	-0.818017	0.251	0.503	3.71956e-31	dopaminergic	SEMA6A
2.69793e-52	-0.820991	0.651	0.878	9.0483e-48	dopaminergic	ATP2B2
6.75553e-25	-0.821685	0.822	0.931	2.26567e-20	dopaminergic	PTPRD
5.09043e-33	-0.830996	0.241	0.488	1.70723e-28	dopaminergic	GRM3
2.46657e-21	-0.833052	0.379	0.581	8.27239e-17	dopaminergic	FRAS1
1.0356e-142	-0.833761	0.945	0.99	3.47321e-138	dopaminergic	NRG3
1.02419e-40	-0.836374	0.435	0.672	3.43494e-36	dopaminergic	SIPA1L2
1.30193e-63	-0.838285	0.01	0.337	4.36641e-59	dopaminergic	LINC01210
2.85357e-22	-0.838307	0.688	0.837	9.5703e-18	dopaminergic	FAT3
1.09104e-39	-0.843625	0.618	0.828	3.65914e-35	dopaminergic	RALGAPA2
9.04181e-78	-0.844433	0.352	0.707	3.03244e-73	dopaminergic	NRSN1
1.12818e-60	-0.858238	0.161	0.519	3.78368e-56	dopaminergic	IPCEF1
3.44154e-35	-0.858395	0.568	0.793	1.15422e-30	dopaminergic	MSRA
4.82038e-45	-0.865857	0.814	0.956	1.61666e-40	dopaminergic	DPP6
1.64597e-68	-0.865937	0.475	0.781	5.52026e-64	dopaminergic	ELMOD1
5.06885e-35	-0.86648	0.221	0.512	1.69999e-30	dopaminergic	PTPRK
1.9005e-24	-0.883	0.078	0.236	6.37389e-20	dopaminergic	NPSR1
5.83246e-76	-0.8831	0.163	0.572	1.95609e-71	dopaminergic	AP001347.1
2.13039e-54	-0.884615	0.307	0.631	7.14492e-50	dopaminergic	KHDRBS3
2.05002e-48	-0.895313	0.181	0.488	6.87537e-44	dopaminergic	SPON1
1.45334e-38	-0.897468	0.276	0.535	4.87422e-34	dopaminergic	MYO16
3.3733e-60	-0.897574	0.334	0.703	1.13134e-55	dopaminergic	PLD5
2.02323e-52	-0.897701	0.611	0.882	6.7855e-48	dopaminergic	HS6ST3
2.20508e-18	-0.898418	0.296	0.416	7.39538e-14	dopaminergic	DACH1
1.15878e-44	-0.898669	0.173	0.47	3.88632e-40	dopaminergic	SLC6A11
4.98922e-33	-0.901239	0.274	0.478	1.67328e-28	dopaminergic	AL390957.1
1.14014e-44	-0.902637	0.151	0.445	3.82379e-40	dopaminergic	HS3ST2
1.52047e-82	-0.903013	0.729	0.925	5.09936e-78	dopaminergic	GRIA4
6.62497e-53	-0.91208	0.364	0.694	2.22188e-48	dopaminergic	PHACTR2
1.39853e-38	-0.912463	0.121	0.38	4.69039e-34	dopaminergic	IGF1
1.92136e-67	-0.916022	0.023	0.371	6.44384e-63	dopaminergic	LEF1
3.60488e-44	-0.927607	0.653	0.861	1.20901e-39	dopaminergic	PHACTR1
6.23143e-20	-0.947623	0.457	0.564	2.0899e-15	dopaminergic	ZNF804A
3.37486e-38	-0.95166	0.254	0.521	1.13186e-33	dopaminergic	KCNIP1
2.64783e-69	-0.95925	0.902	0.968	8.88029e-65	dopaminergic	RORA
3.42592e-20	-0.963376	0.101	0.251	1.14898e-15	dopaminergic	NFIB
1.68824e-15	-0.974865	0.307	0.428	5.66201e-11	dopaminergic	NXPH1
6.89776e-50	-0.976123	0.183	0.521	2.31337e-45	dopaminergic	PRKD1
3.96682e-60	-0.983046	0.668	0.872	1.33039e-55	dopaminergic	ATRNL1
5.09392e-54	-0.999837	0.264	0.599	1.7084e-49	dopaminergic	GUCY1A1
3.97567e-70	-1.00212	0.116	0.519	1.33336e-65	dopaminergic	IGSF21
1.56563e-46	-1.0082	0.663	0.872	5.25082e-42	dopaminergic	TMEM108
2.08313e-66	-1.01096	0.035	0.394	6.9864e-62	dopaminergic	NR2F2
4.45768e-61	-1.04055	0.442	0.768	1.49502e-56	dopaminergic	ELMO1
1.64209e-17	-1.04193	0.766	0.81	5.50725e-13	dopaminergic	DPP10
2.72749e-42	-1.04442	0.352	0.625	9.14744e-38	dopaminergic	NPAS2
6.46426e-53	-1.04842	0.307	0.615	2.16798e-48	dopaminergic	GRIP2
2.57522e-30	-1.05111	0.472	0.635	8.63677e-26	dopaminergic	PDZRN3
7.95772e-23	-1.05256	0.249	0.402	2.66886e-18	dopaminergic	TCF7L2
1.4291e-68	-1.06903	0.048	0.423	4.79292e-64	dopaminergic	LYPD6
1.9186e-79	-1.07123	0.43	0.779	6.4346e-75	dopaminergic	TSPAN5
1.80313e-76	-1.07408	0.545	0.843	6.04734e-72	dopaminergic	MAST4
6.19368e-38	-1.07679	0.161	0.431	2.07724e-33	dopaminergic	AC007563.2
1.43461e-90	-1.07703	0.075	0.54	4.8114e-86	dopaminergic	B3GLCT
3.05402e-75	-1.08355	0.053	0.453	1.02426e-70	dopaminergic	WLS
4.5179e-80	-1.08523	0.148	0.59	1.51521e-75	dopaminergic	PELI2
5.73579e-75	-1.09236	0.02	0.405	1.92367e-70	dopaminergic	PRSS12
6.72561e-17	-1.10519	0.296	0.411	2.25564e-12	dopaminergic	ZNF804B
9.61334e-70	-1.11171	0.435	0.768	3.22412e-65	dopaminergic	RBFOX3
4.36388e-39	-1.114	0.452	0.72	1.46356e-34	dopaminergic	TMTC2
3.37331e-35	-1.11462	0.369	0.62	1.13134e-30	dopaminergic	SOX5
8.75284e-34	-1.11761	0.593	0.768	2.93553e-29	dopaminergic	CEP112
1.36579e-72	-1.12459	0.296	0.689	4.58059e-68	dopaminergic	PTCHD4
9.33091e-83	-1.1249	0.101	0.546	3.1294e-78	dopaminergic	LAMB1
2.08971e-81	-1.13918	0.666	0.906	7.00848e-77	dopaminergic	SYN2
1.65291e-38	-1.13952	0.309	0.613	5.54352e-34	dopaminergic	CHRM3
3.84905e-97	-1.14996	0.106	0.597	1.29089e-92	dopaminergic	EPHA4
1.10435e-86	-1.16131	0.387	0.751	3.70378e-82	dopaminergic	SH3GL2
5.65312e-91	-1.16292	0.231	0.708	1.89594e-86	dopaminergic	AL033504.1
1.58109e-77	-1.16999	0.425	0.763	5.30265e-73	dopaminergic	KIZ
2.69331e-61	-1.17073	0.314	0.699	9.03283e-57	dopaminergic	TOX
6.66685e-26	-1.17673	0.234	0.405	2.23593e-21	dopaminergic	TSHZ2
5.12744e-92	-1.18257	0.226	0.688	1.71964e-87	dopaminergic	ZNF608
6.40502e-80	-1.19301	0.59	0.89	2.14811e-75	dopaminergic	NPAS3
8.43266e-63	-1.19711	0.369	0.746	2.82815e-58	dopaminergic	KCTD8
1.15677e-107	-1.19849	0.354	0.804	3.87956e-103	dopaminergic	GUCY1A2
2.87499e-78	-1.20266	0.123	0.542	9.64215e-74	dopaminergic	GREM2
1.581e-77	-1.2031	0.188	0.601	5.30234e-73	dopaminergic	NDST3
8.74425e-65	-1.20806	0.244	0.587	2.93265e-60	dopaminergic	FIGN
6.19805e-75	-1.21209	0.407	0.728	2.0787e-70	dopaminergic	SLC6A1
4.88248e-11	-1.22074	0.965	0.956	1.63749e-06	dopaminergic	KCNIP4
6.63346e-67	-1.23927	0.475	0.786	2.22473e-62	dopaminergic	SPOCK1
6.03285e-96	-1.27232	0.302	0.716	2.0233e-91	dopaminergic	CACHD1
1.27453e-30	-1.28066	0.312	0.504	4.27453e-26	dopaminergic	FAM19A1
1.02439e-75	-1.29119	0.133	0.558	3.4356e-71	dopaminergic	ZNF536
3.5868e-88	-1.32795	0.497	0.84	1.20294e-83	dopaminergic	KCTD16
8.17682e-103	-1.33554	0.621	0.921	2.74234e-98	dopaminergic	CNTNAP5
4.26202e-34	-1.34856	0.186	0.41	1.42939e-29	dopaminergic	THSD7B
5.23277e-94	-1.34989	0.671	0.919	1.75497e-89	dopaminergic	CELF2
4.98721e-46	-1.35045	0.593	0.831	1.67261e-41	dopaminergic	CNTN5
2.11932e-92	-1.35189	0.229	0.652	7.10776e-88	dopaminergic	NCALD
1.002e-32	-1.35688	0.299	0.483	3.3605e-28	dopaminergic	ARPP21
1.09573e-90	-1.35916	0.078	0.524	3.67485e-86	dopaminergic	LYPD6B
1.62019e-104	-1.37049	0.231	0.733	5.4338e-100	dopaminergic	SAMD5
6.94328e-130	-1.38442	0.822	0.972	2.32864e-125	dopaminergic	PCDH9
1.31619e-190	-1.38651	0.854	0.973	4.41422e-186	dopaminergic	MDGA2
1.10124e-69	-1.40455	0.314	0.675	3.69332e-65	dopaminergic	ALK
1.72008e-174	-1.40639	0.54	0.904	5.76879e-170	dopaminergic	TNIK
6.56165e-123	-1.43147	0.585	0.907	2.20065e-118	dopaminergic	FRMD5
2.06945e-109	-1.43523	0.334	0.774	6.94054e-105	dopaminergic	GABRB2
6.2994e-85	-1.45627	0.291	0.688	2.11269e-80	dopaminergic	GALNT18
1.75604e-121	-1.45767	0.568	0.87	5.88939e-117	dopaminergic	OXR1
6.29582e-80	-1.48302	0.307	0.691	2.11149e-75	dopaminergic	CPNE4
8.68018e-57	-1.4846	0.118	0.433	2.91116e-52	dopaminergic	SEMA3C
2.301e-73	-1.4929	0.07	0.448	7.71711e-69	dopaminergic	KIT
2.21918e-100	-1.49304	0.173	0.649	7.44269e-96	dopaminergic	CNTNAP4
1.74592e-120	-1.50539	0.472	0.857	5.85547e-116	dopaminergic	FAM19A2
4.67989e-76	-1.51393	0.048	0.446	1.56954e-71	dopaminergic	RORB
9.32822e-67	-1.514	0.857	0.958	3.1285e-62	dopaminergic	DLGAP1
1.19495e-57	-1.51827	0.221	0.526	4.00762e-53	dopaminergic	BRINP3
2.41095e-163	-1.53584	0.324	0.852	8.08583e-159	dopaminergic	KCNJ3
1.20188e-125	-1.55583	0.595	0.905	4.03088e-121	dopaminergic	GALNT13
1.25334e-53	-1.56029	0.362	0.676	4.20347e-49	dopaminergic	KCNQ5
3.80637e-54	-1.56046	0.364	0.629	1.27658e-49	dopaminergic	PCBP3
5.27878e-112	-1.60511	0.058	0.562	1.7704e-107	dopaminergic	GAD1
5.93091e-158	-1.61244	0.565	0.925	1.98911e-153	dopaminergic	GRM5
3.65205e-80	-1.61368	0.374	0.717	1.22482e-75	dopaminergic	KIAA1217
3.12433e-98	-1.62723	0.121	0.596	1.04784e-93	dopaminergic	GAD2
5.0635e-111	-1.65327	0.379	0.797	1.6982e-106	dopaminergic	PLCL1
8.36638e-81	-1.69353	0.201	0.625	2.80592e-76	dopaminergic	GULP1
2.5553e-139	-1.75992	0.327	0.813	8.56996e-135	dopaminergic	CA10
1.98971e-132	-1.85172	0.741	0.951	6.67308e-128	dopaminergic	KCND2
6.32659e-180	-1.8519	0.435	0.919	2.12181e-175	dopaminergic	GRM7
2.03149e-115	-1.85232	0.246	0.751	6.81321e-111	dopaminergic	CHRM2
5.19043e-212	-1.87146	0.533	0.922	1.74077e-207	dopaminergic	NTM
9.265e-221	-1.88438	0.558	0.936	3.1073e-216	dopaminergic	OPCML
2.08354e-113	-1.91762	0.229	0.726	6.98777e-109	dopaminergic	DSCAML1
2.92379e-155	-1.94953	0.58	0.904	9.80582e-151	dopaminergic	SYN3
3.35412e-101	-2.02319	0.153	0.619	1.1249e-96	dopaminergic	GALNT14
8.47296e-196	-2.02437	0.57	0.922	2.84166e-191	dopaminergic	RYR2
2.07231e-113	-2.10255	0.239	0.711	6.95012e-109	dopaminergic	ZMAT4
2.94256e-121	-2.18941	0.322	0.787	9.86875e-117	dopaminergic	PTPRT
9.33751e-128	-2.41255	0.191	0.681	3.13161e-123	dopaminergic	NELL1
2.00523e-114	-2.42238	0.073	0.572	6.72513e-110	dopaminergic	NR2F2-AS1
4.21494e-53	-2.45253	0.08	0.372	1.41361e-48	dopaminergic	LINC02055
1.66684e-113	-2.47243	0.123	0.572	5.59026e-109	dopaminergic	MEIS2
1.61194e-105	-2.4849	0.143	0.622	5.40612e-101	dopaminergic	SPHKAP
1.25397e-106	-2.59041	0.148	0.617	4.20558e-102	dopaminergic	SYNPR
3.84668e-86	-2.69772	0.156	0.509	1.2901e-81	dopaminergic	OTX2-AS1
2.03358e-167	-2.79905	0.342	0.803	6.82021e-163	dopaminergic	ZFPM2
4.08308e-263	-2.84369	0.312	0.898	1.36938e-258	dopaminergic	SGCZ
1.4469e-100	-3.40226	0.387	0.762	4.85263e-96	dopaminergic	GRIK1
0	3.07307	0.883	0.666	0	exc.VGLUT1and2	KCNQ5
0	2.5518	0.862	0.394	0	exc.VGLUT1and2	THSD7B
0	2.54106	0.914	0.521	0	exc.VGLUT1and2	GPC5
0	2.21127	0.86	0.394	0	exc.VGLUT1and2	RASGEF1B
0	2.1131	0.872	0.49	0	exc.VGLUT1and2	FAM19A1
0	2.10167	0.814	0.112	0	exc.VGLUT1and2	LINC01811
0	2.096	0.86	0.298	0	exc.VGLUT1and2	CDHR3
0	1.95779	0.878	0.353	0	exc.VGLUT1and2	DGKG
0	1.93146	0.947	0.954	0	exc.VGLUT1and2	DPP6
0	1.88298	0.885	0.719	0	exc.VGLUT1and2	ESRRG
0	1.8504	0.942	0.933	0	exc.VGLUT1and2	NRG1
0	1.82365	0.821	0.172	0	exc.VGLUT1and2	TLL1
0	1.76027	0.846	0.332	0	exc.VGLUT1and2	ARAP2
0	1.75863	0.843	0.257	0	exc.VGLUT1and2	SV2B
0	1.70593	0.87	0.631	0	exc.VGLUT1and2	FHOD3
0	1.69869	0.829	0.129	0	exc.VGLUT1and2	FAM163A
0	1.66645	0.811	0.101	0	exc.VGLUT1and2	MME
0	1.66444	0.841	0.179	0	exc.VGLUT1and2	DPF3
9.87444e-297	1.65985	0.958	0.931	3.31169e-292	exc.VGLUT1and2	RBFOX1
0	1.63102	0.829	0.33	0	exc.VGLUT1and2	SHROOM3
6.69800914687264e-315	1.6264	0.894	0.469	2.24637830767815e-310	exc.VGLUT1and2	ARPP21
8.35342e-248	1.59139	0.834	0.424	2.80157e-243	exc.VGLUT1and2	NEAT1
0	1.57974	0.851	0.402	0	exc.VGLUT1and2	SLIT3
0	1.5776	0.807	0.128	0	exc.VGLUT1and2	CDH23
0	1.562	0.904	0.877	0	exc.VGLUT1and2	AGAP1
3.49287e-254	1.55753	0.844	0.513	1.17144e-249	exc.VGLUT1and2	CLSTN2
0	1.51788	0.818	0.175	0	exc.VGLUT1and2	CHST8
0	1.51056	0.919	0.918	0	exc.VGLUT1and2	STXBP5L
0	1.48723	0.783	0.194	0	exc.VGLUT1and2	SEMA3A
3.79473448121073e-314	1.4805	0.864	0.232	0	exc.VGLUT1and2	NFIB
6.22479e-279	1.48023	0.874	0.528	2.08767e-274	exc.VGLUT1and2	ENOX1
0	1.43251	0.768	0.042	0	exc.VGLUT1and2	LINC02232
0	1.425	0.872	0.689	0	exc.VGLUT1and2	TMEM117
4.05793e-298	1.42311	0.88	0.559	1.36095e-293	exc.VGLUT1and2	MYRIP
0	1.42071	0.784	0.181	0	exc.VGLUT1and2	ANO3
0	1.4207	0.818	0.326	0	exc.VGLUT1and2	UST
0	1.41609	0.781	0.173	0	exc.VGLUT1and2	CFAP299
1.34622e-268	1.4158	0.821	0.345	4.51497e-264	exc.VGLUT1and2	NDST4
9.47266e-199	1.41431	0.873	0.442	3.17694e-194	exc.VGLUT1and2	HS3ST4
3.95252516672997e-323	1.40939	0.876	0.597	1.3255978904179e-318	exc.VGLUT1and2	ZNF385B
1.40687e-304	1.37743	0.827	0.284	4.71836e-300	exc.VGLUT1and2	GRIK3
4.73153e-215	1.36004	0.891	0.638	1.58686e-210	exc.VGLUT1and2	FSTL5
4.78363e-289	1.35765	0.874	0.386	1.60433e-284	exc.VGLUT1and2	TCF4
3.33453e-146	1.35718	0.698	0.281	1.11834e-141	exc.VGLUT1and2	PDZRN4
1.57578e-276	1.34587	0.845	0.465	5.28484e-272	exc.VGLUT1and2	CDH7
0	1.31498	0.796	0.185	6.97037e-305	exc.VGLUT1and2	MEIS1
0	1.30496	0.762	0.19	0	exc.VGLUT1and2	SLC24A4
0	1.29638	0.65	0.104	0	exc.VGLUT1and2	C15orf53
5.8688e-207	1.28321	0.844	0.395	1.96828e-202	exc.VGLUT1and2	C8orf34
0	1.27207	0.784	0.198	0	exc.VGLUT1and2	MIR34AHG
9.32532e-220	1.26223	0.864	0.403	3.12753e-215	exc.VGLUT1and2	HS3ST5
4.51022e-258	1.2477	0.851	0.422	1.51264e-253	exc.VGLUT1and2	ITPR2
0	1.23711	0.732	0.058	0	exc.VGLUT1and2	ADAMTS20
1.54762e-200	1.23359	0.863	0.528	5.19042e-196	exc.VGLUT1and2	MCTP1
0	1.20255	0.844	0.478	0	exc.VGLUT1and2	PTPN20
1.01366e-191	1.20104	0.843	0.42	3.39962e-187	exc.VGLUT1and2	GRM8
2.85779e-214	1.16848	0.846	0.38	9.58445e-210	exc.VGLUT1and2	MPPED2
2.57121643408702e-319	1.15551	0.835	0.415	8.62334567664103e-315	exc.VGLUT1and2	MTCL1
5.9289e-261	1.1403	0.813	0.381	1.98844e-256	exc.VGLUT1and2	LRRN1
8.02334933759033e-315	1.13201	0.915	0.865	2.69087090084104e-310	exc.VGLUT1and2	OXR1
0	1.11611	0.797	0.186	0	exc.VGLUT1and2	CPNE9
2.45456e-220	1.11296	0.888	0.605	8.2321e-216	exc.VGLUT1and2	HECW1
0	1.1119	0.757	0.103	0	exc.VGLUT1and2	RASGRP1
7.18891879370912e-313	1.09005	0.786	0.189	2.41102e-308	exc.VGLUT1and2	SULF2
2.47763e-165	1.07746	0.825	0.511	8.30947e-161	exc.VGLUT1and2	EPHA3
2.47452e-264	1.0768	0.821	0.416	8.29906e-260	exc.VGLUT1and2	AC010127.1
3.382e-182	1.07094	0.892	0.776	1.13426e-177	exc.VGLUT1and2	RGS6
0	1.06598	0.736	0.145	0	exc.VGLUT1and2	RAB31
2.18755e-260	1.06094	0.713	0.165	7.33659e-256	exc.VGLUT1and2	SPARCL1
1.1645e-193	1.05779	0.758	0.266	3.90549e-189	exc.VGLUT1and2	PCSK5
0	1.05116	0.787	0.146	0	exc.VGLUT1and2	PLPP4
0	1.04432	0.719	0.079	0	exc.VGLUT1and2	ST8SIA2
7.89185e-137	1.03861	0.83	0.444	2.64677e-132	exc.VGLUT1and2	ST6GALNAC5
2.39108e-206	1.03832	0.816	0.421	8.01919e-202	exc.VGLUT1and2	NETO1
5.71669e-212	1.03538	0.841	0.352	1.91726e-207	exc.VGLUT1and2	ZNF521
7.14531e-219	1.03438	0.964	0.985	2.39639e-214	exc.VGLUT1and2	CNTNAP2
4.45168e-200	1.0323	0.748	0.265	1.493e-195	exc.VGLUT1and2	SNTG2
9.54029e-291	1.03066	0.882	0.868	3.19962e-286	exc.VGLUT1and2	SORBS2
2.29568e-177	1.0249	0.843	0.402	7.69924e-173	exc.VGLUT1and2	DACH1
0	1.01716	0.757	0.182	0	exc.VGLUT1and2	KCNK1
1.31398e-252	1.01648	0.801	0.237	4.40684e-248	exc.VGLUT1and2	CHD7
1.38839e-216	1.01414	0.827	0.373	4.65639e-212	exc.VGLUT1and2	RAPGEF5
3.87597e-277	1.01329	0.801	0.298	1.29992e-272	exc.VGLUT1and2	KCNN2
2.74704e-288	1.01046	0.798	0.345	9.21301e-284	exc.VGLUT1and2	LIMA1
1.07685e-255	1.00705	0.81	0.375	3.61153e-251	exc.VGLUT1and2	LIFR
1.49081e-272	1.00388	0.803	0.314	4.99989e-268	exc.VGLUT1and2	BAALC
9.42582e-274	1.00166	0.794	0.287	3.16123e-269	exc.VGLUT1and2	DYSF
2.90221e-230	0.999041	0.804	0.292	9.73344e-226	exc.VGLUT1and2	MIR4435-2HG
3.47531e-144	0.998648	0.871	0.562	1.16555e-139	exc.VGLUT1and2	NTRK3
2.92606e-190	0.997873	0.942	0.976	9.81342e-186	exc.VGLUT1and2	ROBO2
3.56846e-256	0.997453	0.892	0.88	1.19679e-251	exc.VGLUT1and2	UNC5C
7.41106e-234	0.989568	0.831	0.405	2.48552e-229	exc.VGLUT1and2	LGI1
0	0.984494	0.736	0.088	0	exc.VGLUT1and2	MYLK
1.08184e-273	0.983564	0.801	0.241	3.62828e-269	exc.VGLUT1and2	SYT2
2.88909e-186	0.97518	0.803	0.426	9.68943e-182	exc.VGLUT1and2	CNTNAP3B
1.09702e-175	0.97459	0.863	0.635	3.6792e-171	exc.VGLUT1and2	MGAT5
9.99838e-212	0.97147	0.88	0.797	3.35326e-207	exc.VGLUT1and2	KCNQ3
1.16994e-236	0.968549	0.843	0.652	3.92374e-232	exc.VGLUT1and2	ELAVL4
1.54298e-159	0.968094	0.881	0.708	5.17483e-155	exc.VGLUT1and2	KIAA1217
1.7377e-153	0.967409	0.847	0.417	5.82791e-149	exc.VGLUT1and2	SEMA6D
0	0.962609	0.739	0.121	0	exc.VGLUT1and2	SYT10
6.82282e-202	0.957763	0.775	0.316	2.28824e-197	exc.VGLUT1and2	SDK2
1.17417e-172	0.956528	0.78	0.284	3.93794e-168	exc.VGLUT1and2	IL1RAPL2
0	0.954804	0.735	0.141	0	exc.VGLUT1and2	CRYBG3
8.76e-175	0.943966	0.824	0.477	2.93793e-170	exc.VGLUT1and2	RERG
2.60345e-190	0.935835	0.794	0.376	8.73144e-186	exc.VGLUT1and2	SNCA
4.98192e-246	0.930596	0.601	0.166	1.67084e-241	exc.VGLUT1and2	LINC01090
8.02068e-135	0.92961	0.842	0.458	2.68998e-130	exc.VGLUT1and2	EPHA5
1.59546e-210	0.928502	0.83	0.474	5.35084e-206	exc.VGLUT1and2	UBASH3B
5.51262e-134	0.924968	0.86	0.512	1.84882e-129	exc.VGLUT1and2	SLC35F3
3.42297e-244	0.923952	0.855	0.634	1.148e-239	exc.VGLUT1and2	EFR3A
1.92334e-223	0.92176	0.861	0.51	6.45049e-219	exc.VGLUT1and2	PRKAG2
3.56425e-128	0.90962	0.896	0.605	1.19538e-123	exc.VGLUT1and2	IQCJ-SCHIP1
3.67442e-168	0.891521	0.856	0.396	1.23233e-163	exc.VGLUT1and2	ZNF804B
1.59355e-142	0.888514	0.862	0.543	5.34446e-138	exc.VGLUT1and2	ZNF536
1.28397e-206	0.887943	0.879	0.791	4.30617e-202	exc.VGLUT1and2	LRBA
2.40725e-155	0.887528	0.836	0.528	8.07344e-151	exc.VGLUT1and2	TRPS1
9.39917e-146	0.887086	0.822	0.432	3.15229e-141	exc.VGLUT1and2	GRIK4
1.6473e-151	0.885474	0.876	0.609	5.52472e-147	exc.VGLUT1and2	SOX5
7.02289e-250	0.87962	0.64	0.123	2.35534e-245	exc.VGLUT1and2	AC138305.1
8.4439e-263	0.87643	0.793	0.298	2.83192e-258	exc.VGLUT1and2	OGFRL1
5.54539e-136	0.875175	0.867	0.761	1.85981e-131	exc.VGLUT1and2	RBFOX3
1.36461e-250	0.869317	0.921	0.912	4.57664e-246	exc.VGLUT1and2	SYNE1
1.50772e-150	0.868588	0.834	0.551	5.05659e-146	exc.VGLUT1and2	SH3D19
1.04413e-86	0.866257	0.862	0.602	3.50181e-82	exc.VGLUT1and2	CHRM3
4.02713e-225	0.86605	0.863	0.731	1.35062e-220	exc.VGLUT1and2	STK39
5.93134e-191	0.863225	0.822	0.548	1.98925e-186	exc.VGLUT1and2	FANCL
1.31951e-115	0.855996	0.881	0.62	4.42536e-111	exc.VGLUT1and2	MGAT4C
0	0.853964	0.659	0.037	0	exc.VGLUT1and2	BTNL9
7.99648e-240	0.852797	0.788	0.229	2.68186e-235	exc.VGLUT1and2	GPR149
2.21737e-213	0.851293	0.845	0.669	7.43661e-209	exc.VGLUT1and2	PLCL2
0	0.846522	0.772	0.145	0	exc.VGLUT1and2	NFIX
1.0326e-156	0.83719	0.804	0.453	3.46315e-152	exc.VGLUT1and2	BMPER
1.61914e-160	0.834431	0.853	0.527	5.43028e-156	exc.VGLUT1and2	FAM189A1
5.19075e-194	0.832863	0.802	0.367	1.74087e-189	exc.VGLUT1and2	RAB37
6.33656e-141	0.831243	0.845	0.439	2.12515e-136	exc.VGLUT1and2	PEX5L
1.17034e-171	0.82959	0.784	0.409	3.92508e-167	exc.VGLUT1and2	KLF7
1.8623e-145	0.822287	0.874	0.754	6.24577e-141	exc.VGLUT1and2	ARHGAP24
4.17088e-199	0.81631	0.684	0.204	1.39883e-194	exc.VGLUT1and2	HCRTR2
1.27438e-120	0.812735	0.857	0.717	4.27403e-116	exc.VGLUT1and2	ST6GALNAC3
3.59007e-208	0.809572	0.785	0.368	1.20404e-203	exc.VGLUT1and2	SPAG1
0	0.807642	0.715	0.091	0	exc.VGLUT1and2	STUM
7.09965e-269	0.805829	0.451	0.037	2.38108e-264	exc.VGLUT1and2	MSC-AS1
0	0.795032	0.673	0.033	0	exc.VGLUT1and2	FAT2
2.7392e-138	0.78646	0.893	0.804	9.18672e-134	exc.VGLUT1and2	CA10
2.45537e-184	0.786004	0.967	0.984	8.23482e-180	exc.VGLUT1and2	CADM2
8.61392e-199	0.780086	0.744	0.258	2.88894e-194	exc.VGLUT1and2	SYNJ2
3.22002e-180	0.779062	0.884	0.806	1.07993e-175	exc.VGLUT1and2	ADAM23
1.94653e-208	0.777709	0.85	0.677	6.52828e-204	exc.VGLUT1and2	PAK1
1.19516e-159	0.774697	0.731	0.277	4.00831e-155	exc.VGLUT1and2	ST8SIA4
2.69671e-104	0.77158	0.885	0.773	9.04421e-100	exc.VGLUT1and2	GPC6
4.03111e-159	0.771128	0.824	0.617	1.35196e-154	exc.VGLUT1and2	NCOR2
5.86931e-105	0.76196	0.831	0.618	1.96845e-100	exc.VGLUT1and2	KCNH5
0	0.75194	0.661	0.032	0	exc.VGLUT1and2	GRIN2C
2.06071e-208	0.751686	0.852	0.735	6.91122e-204	exc.VGLUT1and2	ADD2
2.58714e-113	0.751552	0.878	0.76	8.67674e-109	exc.VGLUT1and2	ELMO1
2.34786e-149	0.750825	0.821	0.365	7.87426e-145	exc.VGLUT1and2	EPHA7
1.32992e-105	0.749254	0.853	0.661	4.46029e-101	exc.VGLUT1and2	PLXNA4
4.15912e-117	0.748636	0.834	0.503	1.39488e-112	exc.VGLUT1and2	AC120193.1
3.78369e-193	0.741631	0.833	0.606	1.26898e-188	exc.VGLUT1and2	NDRG4
8.50195e-95	0.740939	0.85	0.605	2.85138e-90	exc.VGLUT1and2	DLC1
4.98392e-116	0.740703	0.871	0.559	1.67151e-111	exc.VGLUT1and2	NFIA
1.07082e-135	0.739928	0.81	0.426	3.59131e-131	exc.VGLUT1and2	COL21A1
2.51781e-106	0.739629	0.854	0.596	8.44422e-102	exc.VGLUT1and2	NKAIN3
4.95367e-187	0.734747	0.717	0.23	1.66136e-182	exc.VGLUT1and2	LINC01632
8.40733e-154	0.730204	0.852	0.602	2.81965e-149	exc.VGLUT1and2	KIAA1841
3.01575e-111	0.7254	0.829	0.594	1.01142e-106	exc.VGLUT1and2	ELAVL2
7.75256e-119	0.716936	0.843	0.636	2.60005e-114	exc.VGLUT1and2	GALNT7
7.16649e-161	0.713335	0.92	0.939	2.4035e-156	exc.VGLUT1and2	NBEA
6.69925e-130	0.71249	0.873	0.821	2.24679e-125	exc.VGLUT1and2	SLC24A2
2.48105e-98	0.710248	0.879	0.598	8.32094e-94	exc.VGLUT1and2	HECW2
0	0.709519	0.612	0.044	0	exc.VGLUT1and2	LINC01798
7.14625e-129	0.707871	0.794	0.445	2.39671e-124	exc.VGLUT1and2	PVT1
8.57487e-98	0.707333	0.844	0.571	2.87584e-93	exc.VGLUT1and2	LINC00894
3.2228e-133	0.706131	0.846	0.571	1.08086e-128	exc.VGLUT1and2	FRAS1
1.55491e-84	0.702519	0.854	0.63	5.21487e-80	exc.VGLUT1and2	KCNC2
5.41107e-110	0.69791	0.847	0.648	1.81477e-105	exc.VGLUT1and2	KIAA1211
6.98225e-184	0.697863	0.765	0.261	2.34171e-179	exc.VGLUT1and2	ACOT11
1.28167e-103	0.68584	0.84	0.581	4.29848e-99	exc.VGLUT1and2	KIAA0319
0	0.682158	0.685	0.096	0	exc.VGLUT1and2	LINC02552
0	0.679426	0.641	0.079	0	exc.VGLUT1and2	RELL1
6.54693e-100	0.678239	0.802	0.49	2.19571e-95	exc.VGLUT1and2	BCL11A
4.98574e-161	0.676785	0.79	0.352	1.67212e-156	exc.VGLUT1and2	DOPEY2
8.55552e-107	0.67656	0.851	0.746	2.86935e-102	exc.VGLUT1and2	MAP4K4
9.27379e-209	0.674571	0.742	0.256	3.11024e-204	exc.VGLUT1and2	CRTAC1
1.78518e-287	0.672477	0.539	0.056	5.98715e-283	exc.VGLUT1and2	LINC00836
0	0.67197	0.658	0.088	0	exc.VGLUT1and2	RNF182
9.0143e-136	0.670515	0.861	0.753	3.02322e-131	exc.VGLUT1and2	C1orf21
1.17612e-114	0.663362	0.863	0.702	3.94449e-110	exc.VGLUT1and2	JARID2
1.18629e-97	0.661456	0.836	0.6	3.9786e-93	exc.VGLUT1and2	LINC02389
4.75571e-115	0.661365	0.771	0.445	1.59497e-110	exc.VGLUT1and2	LGR4
0	0.655467	0.365	0.005	0	exc.VGLUT1and2	LINC00355
7.8863e-89	0.652774	0.89	0.851	2.64491e-84	exc.VGLUT1and2	FAM19A2
5.01497e-104	0.651559	0.87	0.746	1.68192e-99	exc.VGLUT1and2	SEZ6L
3.88077e-225	0.650804	0.915	0.944	1.30153e-220	exc.VGLUT1and2	CAMTA1
2.01159e-111	0.648509	0.797	0.409	6.74648e-107	exc.VGLUT1and2	MAN2A1
9.63173e-227	0.642339	0.665	0.143	3.23029e-222	exc.VGLUT1and2	KANK4
1.5576e-86	0.637488	0.81	0.543	5.22387e-82	exc.VGLUT1and2	PLXNA2
1.21782e-76	0.635977	0.834	0.622	4.08433e-72	exc.VGLUT1and2	CNTN3
5.17963e-121	0.635291	0.961	0.97	1.73715e-116	exc.VGLUT1and2	PCDH9
3.75647e-101	0.634709	0.862	0.733	1.25984e-96	exc.VGLUT1and2	TNR
1.98647e-94	0.632473	0.793	0.457	6.66222e-90	exc.VGLUT1and2	SLC1A2
4.78155e-89	0.631717	0.84	0.605	1.60364e-84	exc.VGLUT1and2	KIF26B
7.22201e-142	0.628899	0.774	0.381	2.42212e-137	exc.VGLUT1and2	COLGALT2
5.31939e-163	0.628524	0.908	0.906	1.78402e-158	exc.VGLUT1and2	SRRM3
1.76614e-140	0.626362	0.717	0.269	5.9233e-136	exc.VGLUT1and2	NETO2
2.36775e-238	0.624013	0.725	0.178	7.94095e-234	exc.VGLUT1and2	PDE1C
1.50732e-65	0.622299	0.892	0.784	5.05526e-61	exc.VGLUT1and2	CALN1
1.85606e-126	0.621809	0.845	0.432	6.22487e-122	exc.VGLUT1and2	PRR16
8.48543e-100	0.620062	0.784	0.434	2.84584e-95	exc.VGLUT1and2	SPATA6
1.66594e-212	0.615788	0.651	0.16	5.58724e-208	exc.VGLUT1and2	FGFR2
2.22187e-121	0.615358	0.921	0.923	7.45171e-117	exc.VGLUT1and2	SMYD3
2.53525e-111	0.61492	0.853	0.698	8.50273e-107	exc.VGLUT1and2	PHACTR3
1.828e-134	0.613066	0.765	0.37	6.13073e-130	exc.VGLUT1and2	NWD2
9.91663e-83	0.612881	0.856	0.624	3.32584e-78	exc.VGLUT1and2	SHTN1
2.08884e-291	0.608357	0.668	0.107	7.00555e-287	exc.VGLUT1and2	TXK
2.81127e-147	0.607187	0.827	0.388	9.42844e-143	exc.VGLUT1and2	RIT2
5.11943e-180	0.606897	0.657	0.178	1.71695e-175	exc.VGLUT1and2	RHBDL3
5.73129e-108	0.606476	0.802	0.52	1.92216e-103	exc.VGLUT1and2	ANKS6
8.38144e-32	0.606125	0.327	0.166	2.81097e-27	exc.VGLUT1and2	TF
2.48589e-154	0.605899	0.591	0.155	8.33718e-150	exc.VGLUT1and2	CDK18
4.59648e-112	0.605065	0.932	0.882	1.54157e-107	exc.VGLUT1and2	MAP1B
9.68455e-104	0.604793	0.914	0.908	3.24801e-99	exc.VGLUT1and2	MIR99AHG
6.63803e-181	0.603988	0.688	0.205	2.22626e-176	exc.VGLUT1and2	SVEP1
6.05629e-84	0.602496	0.834	0.685	2.03116e-79	exc.VGLUT1and2	PHACTR2
6.3145e-125	0.601476	0.776	0.379	2.11776e-120	exc.VGLUT1and2	SGPP2
2.8764e-292	0.600099	0.622	0.082	9.64689e-288	exc.VGLUT1and2	LRMP
1.2768e-77	0.599401	0.841	0.637	4.28213e-73	exc.VGLUT1and2	PRUNE2
1.48163e-153	0.598906	0.903	0.917	4.96909e-149	exc.VGLUT1and2	AC016831.7
1.83564e-111	0.59858	0.787	0.427	6.15638e-107	exc.VGLUT1and2	CLEC2L
8.9665e-200	0.597996	0.664	0.238	3.00718e-195	exc.VGLUT1and2	FILIP1L
3.64397e-146	0.597929	0.729	0.286	1.22212e-141	exc.VGLUT1and2	ABCC8
3.16997e-75	0.596227	0.886	0.783	1.06314e-70	exc.VGLUT1and2	OLFM3
1.47026e-253	0.594933	0.571	0.085	4.93097e-249	exc.VGLUT1and2	MEI4
3.78738e-111	0.593264	0.812	0.5	1.27021e-106	exc.VGLUT1and2	ZNF83
4.84888e-139	0.588388	0.943	0.96	1.62622e-134	exc.VGLUT1and2	ANK2
1.60259e-174	0.585394	0.91	0.94	5.37477e-170	exc.VGLUT1and2	ATP8A2
1.29847e-80	0.582397	0.839	0.647	4.35481e-76	exc.VGLUT1and2	FAM171A1
7.15281e-223	0.580956	0.648	0.157	2.39891e-218	exc.VGLUT1and2	AP005328.1
9.49354e-205	0.580895	0.703	0.214	3.18394e-200	exc.VGLUT1and2	SLC36A1
1.02402e-84	0.579272	0.808	0.5	3.43435e-80	exc.VGLUT1and2	NT5DC1
3.66196e-167	0.577149	0.56	0.138	1.22815e-162	exc.VGLUT1and2	DOCK5
3.5811e-48	0.575552	0.846	0.675	1.20103e-43	exc.VGLUT1and2	MAML3
4.79113e-301	0.572242	0.489	0.034	1.60685e-296	exc.VGLUT1and2	ADAMTS16
9.04386e-125	0.571051	0.612	0.216	3.03313e-120	exc.VGLUT1and2	PREX2
9.06789e-86	0.570253	0.823	0.559	3.04119e-81	exc.VGLUT1and2	MROH1
6.91419e-234	0.570075	0.53	0.082	2.31888e-229	exc.VGLUT1and2	AC019211.1
1.81023e-106	0.568154	0.797	0.528	6.07115e-102	exc.VGLUT1and2	TRPM2
6.21251e-82	0.567385	0.896	0.856	2.08355e-77	exc.VGLUT1and2	XKR6
2.48209e-72	0.566702	0.84	0.614	8.32445e-68	exc.VGLUT1and2	GULP1
2.5702e-254	0.565078	0.647	0.118	8.61995e-250	exc.VGLUT1and2	LEMD1
0	0.563033	0.588	0.01	0	exc.VGLUT1and2	CYP26B1
8.31622e-150	0.562997	0.546	0.144	2.7891e-145	exc.VGLUT1and2	CREB5
1.95468e-70	0.560842	0.845	0.698	6.55559e-66	exc.VGLUT1and2	AL033504.1
6.76588e-119	0.559698	0.739	0.337	2.26914e-114	exc.VGLUT1and2	FGFR1
1.1764e-179	0.557718	0.679	0.21	3.94541e-175	exc.VGLUT1and2	MGLL
2.80551e-73	0.557473	0.846	0.612	9.40912e-69	exc.VGLUT1and2	TMEM132B
2.71704e-86	0.5571	0.862	0.531	9.11241e-82	exc.VGLUT1and2	DGKB
0	0.552651	0.557	0.016	0	exc.VGLUT1and2	ADGRD2
5.24484e-87	0.549612	0.753	0.447	1.75901e-82	exc.VGLUT1and2	OSBPL5
4.446e-82	0.549511	0.882	0.769	1.4911e-77	exc.VGLUT1and2	ADAM22
3.84611e-97	0.546506	0.878	0.838	1.28991e-92	exc.VGLUT1and2	SAMD12
5.92875e-106	0.546428	0.84	0.535	1.98839e-101	exc.VGLUT1and2	NQO2
1.05605e-139	0.545972	0.645	0.227	3.54179e-135	exc.VGLUT1and2	AP1S2
2.71275e-144	0.542802	0.747	0.293	9.09801e-140	exc.VGLUT1and2	PPFIBP1
1.26981e-76	0.542096	0.842	0.664	4.25869e-72	exc.VGLUT1and2	PKD1
2.32435e-71	0.540648	0.859	0.749	7.79541e-67	exc.VGLUT1and2	ANK1
5.08539e-168	0.540402	0.677	0.218	1.70554e-163	exc.VGLUT1and2	CUBN
4.69119e-70	0.540082	0.816	0.581	1.57333e-65	exc.VGLUT1and2	BEND6
4.40316e-67	0.539327	0.845	0.698	1.47673e-62	exc.VGLUT1and2	CBLB
5.49314e-96	0.538792	0.894	0.843	1.84229e-91	exc.VGLUT1and2	SCN1A
3.16052e-15	0.537514	0.138	0.073	1.05997e-10	exc.VGLUT1and2	MOBP
2.45607e-232	0.536111	0.626	0.118	8.23716e-228	exc.VGLUT1and2	FZD6
5.27082e-145	0.533965	0.879	0.849	1.76773e-140	exc.VGLUT1and2	GLS
1.21532e-66	0.530923	0.906	0.794	4.07595e-62	exc.VGLUT1and2	ZFPM2
2.4352e-269	0.52887	0.553	0.066	8.16718e-265	exc.VGLUT1and2	EGFLAM
7.40654e-74	0.527234	0.792	0.504	2.48401e-69	exc.VGLUT1and2	SORL1
6.63147e-155	0.526315	0.703	0.255	2.22406e-150	exc.VGLUT1and2	PRKG2
6.0191e-126	0.52366	0.749	0.345	2.01868e-121	exc.VGLUT1and2	NEFM
2.57705e-64	0.523625	0.92	0.728	8.64291e-60	exc.VGLUT1and2	NKAIN2
2.07105e-67	0.523471	0.805	0.59	6.94589e-63	exc.VGLUT1and2	ACER3
3.14718e-157	0.522515	0.571	0.149	1.0555e-152	exc.VGLUT1and2	RASGEF1C
1.92682e-117	0.52222	0.586	0.203	6.46218e-113	exc.VGLUT1and2	DLEU2
6.68187e-200	0.522154	0.589	0.133	2.24096e-195	exc.VGLUT1and2	ATP8B1
1.44672e-116	0.521547	0.904	0.936	4.85199e-112	exc.VGLUT1and2	AGBL4
2.43748e-65	0.52067	0.892	0.828	8.17484e-61	exc.VGLUT1and2	MEG8
0	0.519334	0.522	0.019	0	exc.VGLUT1and2	POSTN
2.86818e-60	0.519006	0.864	0.635	9.61931e-56	exc.VGLUT1and2	GALNT17
3.16884e-84	0.518184	0.734	0.409	1.06277e-79	exc.VGLUT1and2	ARHGEF10L
0	0.517934	0.577	0.008	0	exc.VGLUT1and2	SLC17A7
4.59327e-233	0.517902	0.573	0.092	1.54049e-228	exc.VGLUT1and2	FHAD1
7.17793e-111	0.517268	0.886	0.883	2.40733e-106	exc.VGLUT1and2	DGKI
1.86644e-80	0.516955	0.837	0.703	6.25966e-76	exc.VGLUT1and2	IQSEC1
1.40836e-111	0.515978	0.758	0.376	4.72337e-107	exc.VGLUT1and2	WHRN
1.07906e-118	0.515352	0.805	0.398	3.61893e-114	exc.VGLUT1and2	VWC2
1.10535e-84	0.512249	0.818	0.618	3.70713e-80	exc.VGLUT1and2	PGBD5
9.43872e-69	0.511899	0.812	0.574	3.16556e-64	exc.VGLUT1and2	FMN1
4.19014e-100	0.50746	0.957	0.981	1.40529e-95	exc.VGLUT1and2	ADGRB3
1.7029e-125	0.507347	0.477	0.118	5.7112e-121	exc.VGLUT1and2	LINC01435
2.79583e-58	0.506776	0.744	0.467	9.37666e-54	exc.VGLUT1and2	GBE1
6.28263e-244	0.506722	0.599	0.11	2.10707e-239	exc.VGLUT1and2	ADORA1
0	0.50586	0.558	0.007	0	exc.VGLUT1and2	ADAM33
1.08383e-97	0.505312	0.386	0.101	3.63496e-93	exc.VGLUT1and2	ERVMER61-1
8.68888e-47	0.504645	0.883	0.797	2.91408e-42	exc.VGLUT1and2	FHIT
1.08024e-77	0.50449	0.862	0.77	3.62292e-73	exc.VGLUT1and2	CCSER2
3.58427e-93	0.502598	0.812	0.445	1.20209e-88	exc.VGLUT1and2	SGK1
3.39419e-205	0.500852	0.47	0.065	1.13834e-200	exc.VGLUT1and2	GRAMD2B
7.46492e-108	0.500337	0.739	0.376	2.50359e-103	exc.VGLUT1and2	AL445623.2
1.68551e-174	0.497613	0.617	0.172	5.65288e-170	exc.VGLUT1and2	SCN1B
1.63498e-96	0.496602	0.781	0.457	5.4834e-92	exc.VGLUT1and2	CAST
1.30863e-87	0.496239	0.8	0.474	4.38888e-83	exc.VGLUT1and2	PALLD
3.36676e-89	0.496192	0.815	0.473	1.12914e-84	exc.VGLUT1and2	RBMS1
1.34312e-67	0.492698	0.837	0.582	4.50455e-63	exc.VGLUT1and2	UTRN
7.91694e-198	0.489843	0.637	0.148	2.65518e-193	exc.VGLUT1and2	SMOC2
2.79852e-99	0.489842	0.696	0.313	9.38567e-95	exc.VGLUT1and2	TMEM131L
1.45805e-60	0.4896	0.256	0.071	4.89002e-56	exc.VGLUT1and2	AC092957.1
2.7402e-125	0.489394	0.658	0.24	9.19008e-121	exc.VGLUT1and2	ANKRD18B
7.78073e-69	0.488248	0.855	0.605	2.6095e-64	exc.VGLUT1and2	HCN1
3.60292e-124	0.486966	0.6	0.204	1.20835e-119	exc.VGLUT1and2	NEFH
5.414e-120	0.486766	0.913	0.922	1.81575e-115	exc.VGLUT1and2	PDE4DIP
7.36028e-82	0.486306	0.805	0.521	2.46849e-77	exc.VGLUT1and2	WDR11-AS1
3.24398e-78	0.486084	0.72	0.409	1.08796e-73	exc.VGLUT1and2	MYO18A
5.81937e-135	0.485788	0.451	0.099	1.9517e-130	exc.VGLUT1and2	SKAP1
5.67733e-45	0.485413	0.815	0.622	1.90406e-40	exc.VGLUT1and2	KHDRBS3
3.48182e-87	0.484964	0.778	0.43	1.16773e-82	exc.VGLUT1and2	AKAP13
2.05719e-75	0.48417	0.766	0.451	6.89941e-71	exc.VGLUT1and2	LMO3
3.92623e-182	0.484091	0.296	0.017	1.31678e-177	exc.VGLUT1and2	BMP5
7.22133e-110	0.482717	0.932	0.944	2.42189e-105	exc.VGLUT1and2	DST
4.59925709713616e-320	0.482602	0.541	0.047	1.54249884523753e-315	exc.VGLUT1and2	FGF5
1.85704e-110	0.480934	0.682	0.286	6.22816e-106	exc.VGLUT1and2	SCPEP1
1.32685e-152	0.480488	0.693	0.239	4.44999e-148	exc.VGLUT1and2	EPHA5-AS1
2.03142e-53	0.479126	0.83	0.672	6.81297e-49	exc.VGLUT1and2	CEP85L
5.43217e-82	0.4791	0.754	0.457	1.82184e-77	exc.VGLUT1and2	WDR11
3.23718e-86	0.478009	0.756	0.408	1.08569e-81	exc.VGLUT1and2	FEZ2
1.84334e-80	0.477955	0.7	0.341	6.18219e-76	exc.VGLUT1and2	NKAIN1
1.62764e-113	0.476859	0.633	0.241	5.45877e-109	exc.VGLUT1and2	AC005537.1
2.57672e-60	0.476305	0.84	0.739	8.64181e-56	exc.VGLUT1and2	NEK1
2.31335e-63	0.47566	0.818	0.55	7.7585e-59	exc.VGLUT1and2	MAP6
1.47972e-64	0.475311	0.898	0.863	4.96269e-60	exc.VGLUT1and2	MED13L
3.87428e-67	0.473292	0.929	0.854	1.29935e-62	exc.VGLUT1and2	FGF12
7.31239e-64	0.473215	0.732	0.443	2.45243e-59	exc.VGLUT1and2	DLG5
3.48447e-91	0.472961	0.755	0.441	1.16862e-86	exc.VGLUT1and2	PRPSAP1
8.38638e-70	0.472591	0.729	0.405	2.81263e-65	exc.VGLUT1and2	AC013652.1
5.65213e-73	0.472227	0.902	0.887	1.89561e-68	exc.VGLUT1and2	CACNB2
1.49192e-162	0.471313	0.553	0.14	5.00359e-158	exc.VGLUT1and2	ST3GAL1
9.26087e-197	0.469882	0.567	0.122	3.10591e-192	exc.VGLUT1and2	BDNF
8.07601e-69	0.469835	0.853	0.742	2.70853e-64	exc.VGLUT1and2	MBNL2
2.37326e-69	0.468811	0.845	0.588	7.95943e-65	exc.VGLUT1and2	PTCHD1-AS
4.09837e-53	0.468497	0.795	0.545	1.37451e-48	exc.VGLUT1and2	PKNOX2
5.47333e-262	0.468381	0.503	0.046	1.83565e-257	exc.VGLUT1and2	AC138904.3
8.99321e-89	0.465881	0.748	0.426	3.01614e-84	exc.VGLUT1and2	LPCAT4
3.66096e-56	0.465728	0.864	0.712	1.22781e-51	exc.VGLUT1and2	SHISA9
3.14823e-69	0.465502	0.822	0.554	1.05585e-64	exc.VGLUT1and2	ADCY1
3.12059e-55	0.465449	0.856	0.743	1.04658e-50	exc.VGLUT1and2	TJP1
8.31535e-53	0.463544	0.837	0.678	2.7888e-48	exc.VGLUT1and2	ABLIM2
2.79201e-67	0.462315	0.862	0.792	9.36385e-63	exc.VGLUT1and2	MAP2K4
3.06222e-90	0.461649	0.744	0.374	1.02701e-85	exc.VGLUT1and2	RNF152
2.55871e-244	0.458831	0.5	0.052	8.58142e-240	exc.VGLUT1and2	EGF
2.46827e-89	0.457982	0.739	0.413	8.27807e-85	exc.VGLUT1and2	FAM3C
1.03619e-71	0.456899	0.88	0.839	3.47518e-67	exc.VGLUT1and2	PRKCE
2.61922e-61	0.45655	0.874	0.813	8.78433e-57	exc.VGLUT1and2	ABLIM1
4.12626e-161	0.456431	0.575	0.14	1.38386e-156	exc.VGLUT1and2	PALD1
5.10838e-133	0.45642	0.678	0.263	1.71325e-128	exc.VGLUT1and2	SPNS2
3.99898e-59	0.456211	0.854	0.725	1.34118e-54	exc.VGLUT1and2	AKAP12
1.18942e-49	0.455669	0.882	0.696	3.98907e-45	exc.VGLUT1and2	MTUS2
3.23205e-171	0.455541	0.482	0.107	1.08397e-166	exc.VGLUT1and2	ETV1
1.10585e-61	0.454214	0.873	0.803	3.70879e-57	exc.VGLUT1and2	IGF1R
4.45603e-67	0.453546	0.829	0.626	1.49446e-62	exc.VGLUT1and2	AC098850.3
1.44893e-97	0.453227	0.595	0.237	4.85941e-93	exc.VGLUT1and2	LINC00907
1.01085e-88	0.450645	0.751	0.421	3.39018e-84	exc.VGLUT1and2	CDK6
2.83084e-58	0.450124	0.882	0.846	9.49407e-54	exc.VGLUT1and2	SPIDR
2.33811e-61	0.449647	0.824	0.645	7.84154e-57	exc.VGLUT1and2	EFR3B
1.7262e-82	0.447859	0.545	0.225	5.78934e-78	exc.VGLUT1and2	AC011287.1
3.81281e-94	0.446217	0.649	0.285	1.27874e-89	exc.VGLUT1and2	USP3
2.73086e-76	0.445359	0.88	0.867	9.15877e-72	exc.VGLUT1and2	GPR158
2.89131e-55	0.443383	0.82	0.591	9.69688e-51	exc.VGLUT1and2	ZC2HC1A
9.91181e-136	0.442413	0.578	0.173	3.32422e-131	exc.VGLUT1and2	SLC8B1
2.54611e-79	0.43914	0.312	0.076	8.53913e-75	exc.VGLUT1and2	NALCN-AS1
3.48315e-238	0.438777	0.526	0.067	1.16818e-233	exc.VGLUT1and2	OPRD1
6.41969e-60	0.438436	0.805	0.56	2.15303e-55	exc.VGLUT1and2	OSBPL1A
3.2865e-220	0.43603	0.375	0.022	1.10223e-215	exc.VGLUT1and2	AC010601.1
4.36851e-202	0.435875	0.746	0.263	1.46511e-197	exc.VGLUT1and2	SLC17A6
2.41756e-106	0.433163	0.65	0.249	8.108e-102	exc.VGLUT1and2	PDZD7
2.09603e-58	0.431773	0.857	0.765	7.02968e-54	exc.VGLUT1and2	RCAN2
2.46731e-56	0.431359	0.807	0.553	8.27488e-52	exc.VGLUT1and2	GAS2
1.2062e-86	0.431319	0.706	0.397	4.04535e-82	exc.VGLUT1and2	NEFL
2.49722e-129	0.430571	0.644	0.232	8.37516e-125	exc.VGLUT1and2	GPAT3
1.33217e-55	0.429687	0.878	0.799	4.46784e-51	exc.VGLUT1and2	DIP2B
2.33151e-74	0.42895	0.791	0.453	7.81942e-70	exc.VGLUT1and2	PALM2
5.33548e-44	0.428913	0.821	0.65	1.78941e-39	exc.VGLUT1and2	CHN1
3.764e-51	0.42678	0.803	0.532	1.26237e-46	exc.VGLUT1and2	KIAA1324L
3.00621e-44	0.426345	0.821	0.617	1.00822e-39	exc.VGLUT1and2	SLC38A6
5.28072e-110	0.424556	0.693	0.29	1.77105e-105	exc.VGLUT1and2	MIRLET7BHG
5.987e-96	0.423337	0.731	0.387	2.00792e-91	exc.VGLUT1and2	MTMR4
9.85542e-53	0.421718	0.821	0.568	3.30531e-48	exc.VGLUT1and2	CLVS1
1.03269e-95	0.421637	0.651	0.277	3.46343e-91	exc.VGLUT1and2	MYH14
9.83309e-32	0.421526	0.815	0.642	3.29782e-27	exc.VGLUT1and2	SRGAP2
7.35761e-170	0.421268	0.524	0.114	2.46759e-165	exc.VGLUT1and2	VEPH1
0	0.420184	0.483	0.006	0	exc.VGLUT1and2	AC091489.1
4.49071e-99	0.419535	0.903	0.894	1.50609e-94	exc.VGLUT1and2	NRCAM
1.78168e-48	0.417851	0.831	0.622	5.97539e-44	exc.VGLUT1and2	ST8SIA1
2.33583e-58	0.417081	0.84	0.605	7.83392e-54	exc.VGLUT1and2	LINC00937
2.19391e-41	0.416735	0.86	0.748	7.35794e-37	exc.VGLUT1and2	AGTPBP1
6.62582e-62	0.416306	0.899	0.87	2.22217e-57	exc.VGLUT1and2	LDLRAD4
1.47791e-50	0.415921	0.845	0.748	4.9566e-46	exc.VGLUT1and2	ADCY8
6.39826e-109	0.413795	0.668	0.278	2.14585e-104	exc.VGLUT1and2	BEAN1
1.02718e-55	0.41373	0.808	0.607	3.44497e-51	exc.VGLUT1and2	ABCA10
2.13868e-305	0.413551	0.496	0.036	7.17269e-301	exc.VGLUT1and2	STEAP3
1.19988e-46	0.413185	0.82	0.614	4.02414e-42	exc.VGLUT1and2	CLVS2
5.6922e-157	0.413022	0.586	0.162	1.90905e-152	exc.VGLUT1and2	COL14A1
8.833e-175	0.410687	0.477	0.08	2.96241e-170	exc.VGLUT1and2	LAMA4
1.20942e-37	0.410578	0.842	0.725	4.05616e-33	exc.VGLUT1and2	RUNDC3B
9.34418e-86	0.409708	0.718	0.356	3.13385e-81	exc.VGLUT1and2	MAP3K21
7.11207e-63	0.4091	0.892	0.912	2.38525e-58	exc.VGLUT1and2	AC092691.1
2.13026e-75	0.407413	0.886	0.881	7.14446e-71	exc.VGLUT1and2	RAPGEF4
6.59428e-192	0.40725	0.555	0.118	2.21159e-187	exc.VGLUT1and2	KCNA1
1.10122e-71	0.406576	0.759	0.451	3.69328e-67	exc.VGLUT1and2	ABHD3
5.27739e-47	0.405714	0.886	0.848	1.76993e-42	exc.VGLUT1and2	MKLN1
2.87019e-111	0.405185	0.65	0.259	9.62606e-107	exc.VGLUT1and2	ARNTL2
4.38158e-79	0.405177	0.682	0.414	1.46949e-74	exc.VGLUT1and2	SLC5A4-AS1
2.92051e-109	0.405007	0.659	0.279	9.79482e-105	exc.VGLUT1and2	WWC1
4.91301e-51	0.403617	0.808	0.594	1.64773e-46	exc.VGLUT1and2	FAM13A
7.21002e-55	0.403442	0.714	0.43	2.4181e-50	exc.VGLUT1and2	AL445250.1
2.84561e-62	0.402673	0.874	0.835	9.5436e-58	exc.VGLUT1and2	PPM1L
1.03144e-53	0.402332	0.78	0.526	3.45926e-49	exc.VGLUT1and2	KIF13A
2.98056e-115	0.402324	0.467	0.136	9.99619e-111	exc.VGLUT1and2	MLIP
2.55472e-111	0.402264	0.61	0.224	8.56804e-107	exc.VGLUT1and2	ATP11C
1.06747e-35	0.401641	0.87	0.773	3.58009e-31	exc.VGLUT1and2	UBA6-AS1
2.25479e-54	0.401066	0.804	0.521	7.56212e-50	exc.VGLUT1and2	CNTN6
3.58503e-134	0.399007	0.611	0.199	1.20235e-129	exc.VGLUT1and2	GLB1L3
3.11955e-168	0.398051	0.566	0.135	1.04624e-163	exc.VGLUT1and2	SPAG17
1.94845e-164	0.397591	0.399	0.051	6.53473e-160	exc.VGLUT1and2	AGMO
1.34557e-231	0.396444	0.479	0.066	4.51276e-227	exc.VGLUT1and2	ZIC1
1.1791e-36	0.396187	0.81	0.604	3.95447e-32	exc.VGLUT1and2	SPATS2
2.66423e-105	0.395978	0.686	0.304	8.9353e-101	exc.VGLUT1and2	TRDMT1
5.30238e-57	0.39552	0.82	0.656	1.77831e-52	exc.VGLUT1and2	RETREG1
6.68618e-146	0.395004	0.547	0.138	2.24241e-141	exc.VGLUT1and2	FBXO17
5.80129e-74	0.394922	0.736	0.429	1.94564e-69	exc.VGLUT1and2	ABCA9
5.10959e-88	0.394613	0.697	0.353	1.71366e-83	exc.VGLUT1and2	PFKFB3
6.54103e-96	0.394043	0.671	0.302	2.19373e-91	exc.VGLUT1and2	FLT3
3.28499e-30	0.393332	0.806	0.629	1.10172e-25	exc.VGLUT1and2	STPG2
2.63034e-83	0.392799	0.703	0.352	8.82165e-79	exc.VGLUT1and2	HDAC2-AS2
3.87732e-124	0.391895	0.614	0.195	1.30038e-119	exc.VGLUT1and2	COL6A1
8.75248e-129	0.391454	0.615	0.204	2.93541e-124	exc.VGLUT1and2	HEATR5A
9.72364e-200	0.391404	0.592	0.134	3.26111e-195	exc.VGLUT1and2	EFHD2
1.24001e-64	0.390413	0.706	0.408	4.15873e-60	exc.VGLUT1and2	NDFIP2
1.02259e-63	0.389712	0.723	0.422	3.42957e-59	exc.VGLUT1and2	KATNAL2
1.97386e-37	0.389562	0.795	0.555	6.61994e-33	exc.VGLUT1and2	KIAA0930
7.57378e-110	0.389248	0.648	0.261	2.54009e-105	exc.VGLUT1and2	ULK3
9.16477e-104	0.388597	0.661	0.296	3.07368e-99	exc.VGLUT1and2	CKMT1B
1.08618e-97	0.38843	0.685	0.313	3.64283e-93	exc.VGLUT1and2	CABP1
1.33888e-125	0.388126	0.61	0.206	4.49035e-121	exc.VGLUT1and2	KCNK9
1.49237e-120	0.388088	0.585	0.195	5.00512e-116	exc.VGLUT1and2	STK10
1.97976e-57	0.387901	0.783	0.515	6.63972e-53	exc.VGLUT1and2	MANBA
5.15281e-98	0.38769	0.629	0.268	1.72815e-93	exc.VGLUT1and2	ZNF487
1.27993e-123	0.386946	0.555	0.188	4.29262e-119	exc.VGLUT1and2	ABTB2
3.03138e-46	0.386391	0.807	0.563	1.01666e-41	exc.VGLUT1and2	CHST11
8.91419e-235	0.385385	0.559	0.075	2.98964e-230	exc.VGLUT1and2	IRX2
2.93996e-51	0.385119	0.884	0.869	9.86003e-47	exc.VGLUT1and2	ATRNL1
3.89022e-86	0.384439	0.679	0.331	1.3047e-81	exc.VGLUT1and2	CFLAR
4.92631e-45	0.383126	0.862	0.751	1.65219e-40	exc.VGLUT1and2	HSPA12A
5.31729e-194	0.383003	0.562	0.102	1.78331e-189	exc.VGLUT1and2	RGPD1
1.52638e-69	0.382666	0.737	0.442	5.11916e-65	exc.VGLUT1and2	TMOD3
1.16705e-38	0.382593	0.846	0.755	3.91407e-34	exc.VGLUT1and2	FBXW7
6.8683e-32	0.382278	0.394	0.201	2.30349e-27	exc.VGLUT1and2	AC007319.1
6.33769e-91	0.381811	0.694	0.344	2.12553e-86	exc.VGLUT1and2	ST8SIA5
8.62713e-131	0.379727	0.444	0.094	2.89337e-126	exc.VGLUT1and2	ADAMTSL2
2.37294e-102	0.379112	0.645	0.275	7.95837e-98	exc.VGLUT1and2	ENOSF1
4.28897e-49	0.377387	0.646	0.397	1.43843e-44	exc.VGLUT1and2	AL078639.1
1.8908e-85	0.37719	0.908	0.908	6.34137e-81	exc.VGLUT1and2	SNAP25
6.00839e-38	0.37606	0.823	0.678	2.01509e-33	exc.VGLUT1and2	MPRIP
2.02816e-210	0.375767	0.517	0.081	6.80203e-206	exc.VGLUT1and2	LOXL2
1.36965e-100	0.374053	0.629	0.258	4.59352e-96	exc.VGLUT1and2	TMTC4
1.90732e-254	0.374035	0.354	0.012	6.39678e-250	exc.VGLUT1and2	TINAG
6.81171e-35	0.372144	0.886	0.855	2.28451e-30	exc.VGLUT1and2	BCAS3
6.52011e-249	0.370664	0.506	0.053	2.18671e-244	exc.VGLUT1and2	IL6R
2.99601e-37	0.370401	0.827	0.639	1.0048e-32	exc.VGLUT1and2	SASH1
1.20014e-40	0.370152	0.783	0.562	4.02502e-36	exc.VGLUT1and2	SFXN5
1.45406e-125	0.36974	0.614	0.208	4.87662e-121	exc.VGLUT1and2	KIAA1257
1.55758e-36	0.369629	0.843	0.675	5.2238e-32	exc.VGLUT1and2	RAP1GAP2
8.76694e-115	0.369244	0.757	0.354	2.94026e-110	exc.VGLUT1and2	PARD3B
2.36058e-67	0.367628	0.663	0.362	7.91691e-63	exc.VGLUT1and2	AF279873.3
3.47513e-41	0.367609	0.764	0.526	1.16549e-36	exc.VGLUT1and2	STX7
1.39006e-146	0.367353	0.576	0.167	4.66197e-142	exc.VGLUT1and2	PRSS3
5.09546e-57	0.367072	0.709	0.41	1.70892e-52	exc.VGLUT1and2	SLC10A7
3.05676e-212	0.366622	0.577	0.128	1.02517e-207	exc.VGLUT1and2	TTC6
3.5939e-52	0.36638	0.751	0.509	1.20532e-47	exc.VGLUT1and2	SPTB
1.69146e-117	0.366256	0.773	0.377	5.67282e-113	exc.VGLUT1and2	CDH11
3.90929e-36	0.366065	0.795	0.594	1.3111e-31	exc.VGLUT1and2	LUZP1
4.07655e-41	0.365515	0.827	0.71	1.36719e-36	exc.VGLUT1and2	PPP2R2C
4.73804e-69	0.365228	0.698	0.375	1.58904e-64	exc.VGLUT1and2	HADHB
2.0672e-150	0.365149	0.531	0.124	6.93296e-146	exc.VGLUT1and2	MPP3
1.14124e-42	0.363717	0.878	0.829	3.82748e-38	exc.VGLUT1and2	TTLL7
1.66573e-36	0.363433	0.87	0.819	5.58654e-32	exc.VGLUT1and2	TENM4
1.70966e-243	0.362526	0.395	0.026	5.73385e-239	exc.VGLUT1and2	SPON2
5.6333e-196	0.361454	0.374	0.031	1.8893e-191	exc.VGLUT1and2	SPTLC3
1.53196e-161	0.360471	0.438	0.078	5.13788e-157	exc.VGLUT1and2	LINC02296
2.78216e-73	0.360046	0.448	0.158	9.33081e-69	exc.VGLUT1and2	TNS1
4.90532e-56	0.359784	0.867	0.827	1.64514e-51	exc.VGLUT1and2	EML6
4.47925e-28	0.359546	0.854	0.692	1.50225e-23	exc.VGLUT1and2	FNBP1
1.17948e-182	0.359024	0.502	0.091	3.95575e-178	exc.VGLUT1and2	TEC
1.93455e-21	0.359008	0.834	0.694	6.4881e-17	exc.VGLUT1and2	CAMK4
1.22656e-47	0.358388	0.782	0.542	4.11362e-43	exc.VGLUT1and2	ARHGAP12
1.14771e-92	0.358135	0.598	0.251	3.84918e-88	exc.VGLUT1and2	MAMLD1
3.83562e-65	0.357758	0.703	0.396	1.28639e-60	exc.VGLUT1and2	SIRT2
1.1058e-57	0.357582	0.703	0.41	3.70862e-53	exc.VGLUT1and2	CRK
2.34226e-27	0.357566	0.87	0.828	7.85546e-23	exc.VGLUT1and2	PRKG1
5.59506e-109	0.357369	0.579	0.203	1.87647e-104	exc.VGLUT1and2	RIN2
1.20867e-29	0.357214	0.859	0.78	4.05363e-25	exc.VGLUT1and2	CCDC91
3.41225e-50	0.356344	0.894	0.887	1.1444e-45	exc.VGLUT1and2	NSF
3.74466e-114	0.356032	0.462	0.124	1.25589e-109	exc.VGLUT1and2	BANK1
4.81166e-68	0.355016	0.653	0.394	1.61373e-63	exc.VGLUT1and2	LINC00513
5.2387e-31	0.354522	0.846	0.711	1.75695e-26	exc.VGLUT1and2	NFASC
4.45864e-52	0.353224	0.874	0.883	1.49534e-47	exc.VGLUT1and2	DOK6
[truncated: 23,112 more rows]

## Sheet: Table S3 cluster markers
Table S3. Thresholded gene expression analysis between neuronal midbrain clusters
cluster markers corresponding to figure 1 (p_val_adj < 0.05, avg_log2FC > 0.25)									cluster marker averages and cluster size
p_val	avg_log2FC	pct.1	pct.2	p_val_adj	cluster	gene			cluster	significant number of cluster markers	mean_marker_log2FC	n_nuclei
0	3.17053	0.852	0.323	0	dopaminergic	CADPS2			dopaminergic	609	0.602785	398
0	2.99328	0.94	0.494	0	dopaminergic	KLHL1			exc.VGLUT1and2	760	0.570642	898
0	2.65583	0.781	0.054	0	dopaminergic	SLC18A2			exc.VGLUT2.A	454	0.43939	3542
0	2.40777	0.884	0.732	0	dopaminergic	KCNJ6			exc.VGLUT2.B	503	0.513815	2782
0	1.79972	0.95	0.904	0	dopaminergic	PBX1			exc.VGLUT2.C	843	0.61689	277
0	1.79014	0.608	0.012	0	dopaminergic	SLC6A3			exc.VGLUT2.D	435	0.600816	81
2.14646e-294	1.39388	0.57	0.023	7.19879e-290	dopaminergic	TH			inh.A	702	0.547844	8475
5.30613e-243	1.87656	0.774	0.449	1.77957e-238	dopaminergic	ADGRV1			inh.B	649	0.504056	2896
2.16039e-223	1.07004	0.54	0.033	7.2455e-219	dopaminergic	LMX1B			inh.C	378	0.455746	1166
6.1672e-216	1.37284	0.575	0.134	2.06836e-211	dopaminergic	TMEM255A			inh.CCK	711	0.669976	337
2.41418e-209	1.51379	0.636	0.268	8.09666e-205	dopaminergic	TRPC6			inh.D	519	0.488277	776
6.74815e-209	0.779642	0.427	0.013	2.26319e-204	dopaminergic	SLC18A1			inh.E	481	0.485374	205
3.26531e-205	1.95285	0.503	0.095	1.09512e-200	dopaminergic	RSPO2			inh.PVALB	1079	0.609796	52
2.52443e-202	1.15998	0.548	0.093	8.46642e-198	dopaminergic	DRD2			inh.SST.GAD2high	531	0.496739	299
1.58345e-200	1.10473	0.575	0.126	5.31059e-196	dopaminergic	RET			inh.SST.GAD2low	519	0.54606	900
9.4429e-197	1.41821	0.54	0.036	3.16696e-192	dopaminergic	LMX1A			mix.A	417	0.419179	6961
2.41832e-194	1.85784	0.716	0.133	8.11058e-190	dopaminergic	TTC6			mix.B	439	0.478351	1363
4.73154e-189	1.95747	0.839	0.519	1.58686e-184	dopaminergic	CLSTN2			serotonergic	463	0.540397	261
1.26699e-188	2.15348	0.872	0.504	4.24923e-184	dopaminergic	SGCD
2.53802e-186	1.85494	0.837	0.577	8.51201e-182	dopaminergic	CHSY3
4.84632e-185	1.96611	0.892	0.423	1.62536e-180	dopaminergic	SEMA6D
1.59249e-178	1.66014	0.621	0.278	5.34088e-174	dopaminergic	GFRA1
3.61472e-160	1.55922	0.827	0.564	1.21231e-155	dopaminergic	MYRIP
2.9111e-159	1.05357	0.686	0.486	9.76325e-155	dopaminergic	LINC02256
6.88845e-156	1.63254	0.94	0.867	2.31025e-151	dopaminergic	SNTG1
8.57043e-156	1.20498	0.663	0.45	2.87435e-151	dopaminergic	OSBPL10
2.92403e-154	0.752417	0.382	0.025	9.8066e-150	dopaminergic	SCUBE1
9.45553e-153	1.78275	0.907	0.775	3.1712e-148	dopaminergic	GPC6
3.84837e-151	1.64811	0.598	0.115	1.29067e-146	dopaminergic	LINC01876
2.18789e-150	1.33811	0.475	0.167	7.33776e-146	dopaminergic	NTN1
1.26607e-145	1.50803	0.575	0.222	4.24616e-141	dopaminergic	AC008591.1
5.0306e-145	1.97014	0.894	0.61	1.68716e-140	dopaminergic	IQCJ-SCHIP1
8.62026e-144	1.61766	0.771	0.39	2.89106e-139	dopaminergic	KCNT2
1.61193e-142	1.22619	0.729	0.525	5.4061e-138	dopaminergic	AMMECR1
4.17169e-142	1.72139	0.671	0.136	1.3991e-137	dopaminergic	AC007091.1
1.02631e-136	1.6766	0.641	0.279	3.44204e-132	dopaminergic	ST8SIA6
1.74592e-135	1.32243	0.756	0.503	5.85548e-131	dopaminergic	SCN9A
2.08122e-135	0.819405	0.425	0.061	6.97998e-131	dopaminergic	CHRNB3
1.49351e-134	1.53922	0.96	0.86	5.00893e-130	dopaminergic	PCDH15
1.68201e-134	1.82028	0.651	0.185	5.64111e-130	dopaminergic	BNC2
7.31905e-126	1.26682	0.668	0.408	2.45466e-121	dopaminergic	PEG10
1.88243e-125	1.66289	0.807	0.439	6.31331e-121	dopaminergic	PRR16
8.91007e-121	1.29989	0.558	0.206	2.98826e-116	dopaminergic	FAM126A
1.16843e-120	0.409633	0.279	0.008	3.91867e-116	dopaminergic	GRP
3.25196e-119	0.520843	0.291	0.012	1.09064e-114	dopaminergic	ASB4
1.71714e-118	0.579007	0.399	0.033	5.75894e-114	dopaminergic	NR4A2
1.96916e-118	1.18451	0.847	0.851	6.60417e-114	dopaminergic	GABRB1
1.52255e-117	1.23964	0.648	0.366	5.10633e-113	dopaminergic	SDC2
2.58783e-115	1.09232	0.636	0.366	8.67908e-111	dopaminergic	KCNN3
5.82028e-115	1.34421	0.935	0.894	1.952e-110	dopaminergic	PDE4B
7.21403e-114	1.45351	0.641	0.269	2.41944e-109	dopaminergic	SV2B
5.47003e-110	1.31065	0.497	0.117	1.83454e-105	dopaminergic	NPNT
7.08118e-107	0.741488	0.417	0.061	2.37489e-102	dopaminergic	PON2
2.63748e-104	1.1907	0.829	0.821	8.84557e-100	dopaminergic	ZFHX3
2.70242e-104	0.867914	0.698	0.663	9.06339e-100	dopaminergic	PPIP5K2
2.80893e-103	1.44854	0.807	0.485	9.42058e-99	dopaminergic	DPYD
9.1538e-103	0.367021	0.269	0.012	3.07e-98	dopaminergic	AL161908.1
4.44414e-101	1.09108	0.613	0.327	1.49048e-96	dopaminergic	TMCC3
2.60798e-99	1.13115	0.495	0.199	8.74666e-95	dopaminergic	PAPPA
2.16349e-98	1.42235	0.779	0.599	7.2559e-94	dopaminergic	ELAVL2
1.25389e-97	1.27871	0.236	0.062	4.20531e-93	dopaminergic	ALDH1A1
8.19501e-96	0.695699	0.399	0.07	2.74844e-91	dopaminergic	CYP27C1
1.58614e-95	1.34993	0.661	0.384	5.31961e-91	dopaminergic	SNCA
6.89366e-95	0.270511	0.259	0.013	2.31199e-90	dopaminergic	AC074099.1
5.99908e-93	1.41367	0.754	0.41	2.01197e-88	dopaminergic	MIR137HG
2.15511e-92	0.857841	0.56	0.18	7.22781e-88	dopaminergic	SYT17
8.37738e-88	0.831714	0.457	0.129	2.80961e-83	dopaminergic	VWA5B1
1.35104e-87	0.829612	0.585	0.421	4.53111e-83	dopaminergic	AJAP1
2.45084e-86	0.316071	0.304	0.025	8.21963e-82	dopaminergic	EN1
4.66753e-85	1.19585	0.543	0.262	1.5654e-80	dopaminergic	MIR4500HG
7.78249e-83	1.15105	0.704	0.498	2.61009e-78	dopaminergic	KCND3
1.61643e-82	1.16666	0.613	0.382	5.42119e-78	dopaminergic	KCNAB1
1.41244e-78	0.999373	0.887	0.834	4.73706e-74	dopaminergic	SLC35F1
1.4003e-77	0.986221	0.982	0.983	4.69634e-73	dopaminergic	CADM2
5.5374e-74	0.968812	0.611	0.473	1.85713e-69	dopaminergic	GBE1
5.28773e-73	0.804672	0.925	0.945	1.7734e-68	dopaminergic	MACROD2
8.39927e-73	0.772645	0.741	0.752	2.81695e-68	dopaminergic	ANK1
1.78322e-72	0.770245	0.399	0.088	5.98057e-68	dopaminergic	CALB1
3.55642e-72	0.885141	0.696	0.587	1.19275e-67	dopaminergic	KIAA0319
2.7028e-71	1.22654	0.96	0.954	9.06464e-67	dopaminergic	PDE4D
1.85781e-70	0.888314	0.809	0.765	6.23073e-66	dopaminergic	GRIA3
4.57264e-70	1.52108	0.822	0.588	1.53357e-65	dopaminergic	ERBB4
2.74724e-69	0.557625	0.332	0.057	9.21371e-65	dopaminergic	AC004594.1
2.77583e-69	0.728116	0.781	0.813	9.30957e-65	dopaminergic	ZSWIM6
3.18148e-69	1.03428	0.606	0.203	1.067e-64	dopaminergic	EBF3
7.62054e-69	0.669871	0.337	0.063	2.55578e-64	dopaminergic	ANTXR2
9.34875e-69	0.87141	0.57	0.341	3.13538e-64	dopaminergic	DOCK11
3.14267e-68	0.926029	0.646	0.521	1.05399e-63	dopaminergic	PIP5K1B
4.51942e-68	0.864244	0.618	0.437	1.51572e-63	dopaminergic	AKAP13
4.66819e-68	1.66923	0.807	0.529	1.56562e-63	dopaminergic	GPC5
1.10789e-67	1.25625	0.889	0.804	3.71566e-63	dopaminergic	March1
2.22585e-67	0.681365	0.719	0.704	7.46505e-63	dopaminergic	PTBP2
4.31759e-67	0.591145	0.324	0.07	1.44803e-62	dopaminergic	ATXN8OS
1.15496e-65	1.05523	0.754	0.617	3.87351e-61	dopaminergic	TMEM132B
2.94934e-65	1.24709	0.709	0.349	9.89151e-61	dopaminergic	PDE1A
5.21303e-65	0.812376	0.756	0.73	1.74835e-60	dopaminergic	MSI2
1.17071e-64	0.690688	0.739	0.726	3.92632e-60	dopaminergic	ST7
1.30935e-64	0.867762	0.754	0.768	4.39131e-60	dopaminergic	RCAN2
8.54718e-64	1.0923	0.623	0.401	2.86655e-59	dopaminergic	SHISA6
1.11387e-63	1.07762	0.533	0.237	3.7357e-59	dopaminergic	AC110023.1
1.59805e-63	1.27177	0.99	0.975	5.35954e-59	dopaminergic	ROBO2
2.28367e-62	0.82104	0.688	0.632	7.65899e-58	dopaminergic	LCORL
3.4106e-62	0.312381	0.226	0.02	1.14385e-57	dopaminergic	SLC10A4
4.87176e-62	0.876485	0.676	0.538	1.63389e-57	dopaminergic	KIAA1324L
2.69255e-61	0.724476	0.445	0.155	9.03027e-57	dopaminergic	KANK4
6.28579e-61	0.564623	0.41	0.105	2.10813e-56	dopaminergic	NTSR1
2.12131e-60	1.00839	0.789	0.635	7.11445e-56	dopaminergic	CCDC85A
2.73535e-60	0.740575	0.832	0.818	9.17383e-56	dopaminergic	APP
4.06692e-60	0.666017	0.342	0.072	1.36396e-55	dopaminergic	RNF144B
4.18447e-60	0.96293	0.754	0.703	1.40339e-55	dopaminergic	MMP16
6.00243e-60	0.780144	0.407	0.149	2.01309e-55	dopaminergic	ST3GAL1
1.16395e-59	0.688664	0.724	0.687	3.90367e-55	dopaminergic	PHKB
9.56515e-59	0.557566	0.857	0.924	3.20796e-54	dopaminergic	DYNC1I1
1.04599e-58	0.3583	0.276	0.039	3.50805e-54	dopaminergic	LINC02520
9.05219e-58	1.01154	0.608	0.469	3.03593e-53	dopaminergic	MCC
1.61851e-57	0.717448	0.862	0.829	5.42816e-53	dopaminergic	MEG8
2.89575e-57	0.719835	0.771	0.759	9.71177e-53	dopaminergic	APBA1
4.6835e-57	1.44062	0.706	0.432	1.57075e-52	dopaminergic	NEAT1
1.63143e-56	1.30046	0.897	0.776	5.4715e-52	dopaminergic	DAB1
2.03762e-55	0.624499	0.819	0.874	6.83377e-51	dopaminergic	GNAQ
5.45044e-55	0.997266	0.646	0.374	1.82797e-50	dopaminergic	LRMDA
1.63844e-54	0.793482	0.555	0.278	5.49499e-50	dopaminergic	NETO2
1.66777e-54	0.318516	0.171	0.012	5.59337e-50	dopaminergic	CLDN1
7.98438e-54	1.0183	0.658	0.326	2.6778e-49	dopaminergic	ARHGAP6
9.38953e-54	1.0565	0.771	0.547	3.14906e-49	dopaminergic	CSMD2
1.07068e-53	0.624225	0.696	0.746	3.59086e-49	dopaminergic	WDR17
1.36215e-52	0.876291	0.525	0.274	4.56837e-48	dopaminergic	CHRM5
1.51511e-52	0.77229	0.289	0.06	5.08138e-48	dopaminergic	LINC02232
2.29032e-52	0.962634	0.626	0.393	7.68129e-48	dopaminergic	FRMD4B
3.15823e-52	0.934671	0.668	0.488	1.05921e-47	dopaminergic	TOX3
3.45594e-52	0.697317	0.638	0.554	1.15905e-47	dopaminergic	FANCL
6.34469e-52	0.784997	0.558	0.335	2.12788e-47	dopaminergic	LDLRAD3
7.77366e-52	0.961588	0.864	0.799	2.60713e-47	dopaminergic	KCNQ3
1.03773e-50	0.37287	0.266	0.043	3.48035e-46	dopaminergic	DLK1
1.31556e-50	1.02522	0.558	0.384	4.41213e-46	dopaminergic	AL445623.2
5.62631e-50	0.819632	0.643	0.62	1.88695e-45	dopaminergic	TRPC5
7.30168e-50	0.802609	0.538	0.231	2.44884e-45	dopaminergic	ZFHX4-AS1
8.80586e-50	1.23551	0.726	0.465	2.95331e-45	dopaminergic	EPHA5
1.53751e-49	0.637074	0.927	0.96	5.15651e-45	dopaminergic	ANK2
2.59546e-49	1.00553	0.759	0.654	8.70464e-45	dopaminergic	ADGRL2
3.87105e-49	1.07052	0.653	0.39	1.29827e-44	dopaminergic	GLRA3
8.77029e-49	0.373885	0.198	0.039	2.94138e-44	dopaminergic	GIPR
1.44962e-48	0.446883	0.774	0.87	4.86172e-44	dopaminergic	PPM1E
2.08551e-48	0.749089	0.44	0.155	6.99438e-44	dopaminergic	IL1RAP
4.14206e-48	0.513606	0.932	0.97	1.38916e-43	dopaminergic	FRMD4A
6.72946e-48	0.582344	0.663	0.632	2.25693e-43	dopaminergic	GAB2
9.84834e-48	0.942628	0.739	0.627	3.30294e-43	dopaminergic	PID1
1.54882e-47	0.65916	0.711	0.676	5.19444e-43	dopaminergic	GAP43
3.26007e-47	0.503801	0.786	0.828	1.09336e-42	dopaminergic	PRICKLE2
4.24818e-47	0.55158	0.693	0.706	1.42476e-42	dopaminergic	CEP126
7.58131e-47	0.900118	0.759	0.604	2.54262e-42	dopaminergic	HECW2
1.22261e-46	0.818632	0.648	0.358	4.10038e-42	dopaminergic	ARHGEF28
1.72054e-46	1.22284	0.812	0.588	5.77036e-42	dopaminergic	INPP4B
3.29218e-46	0.564557	0.415	0.155	1.10413e-41	dopaminergic	CRISPLD1
8.70392e-46	0.613331	0.269	0.063	2.91912e-41	dopaminergic	TGFBR2
2.99092e-45	0.296774	0.279	0.054	1.00309e-40	dopaminergic	CHRNA6
5.21164e-45	0.431961	0.882	0.945	1.74788e-40	dopaminergic	DST
1.03044e-44	0.681182	0.492	0.23	3.45589e-40	dopaminergic	AC091078.1
1.43514e-44	1.09721	0.51	0.364	4.81316e-40	dopaminergic	PARD3B
1.47942e-44	0.736758	0.523	0.248	4.96169e-40	dopaminergic	EPHA5-AS1
3.73772e-44	1.19063	0.889	0.828	1.25356e-39	dopaminergic	PRKG1
8.73038e-44	0.912037	0.872	0.864	2.928e-39	dopaminergic	RIMS1
1.45687e-43	1.21277	0.676	0.611	4.88606e-39	dopaminergic	KIF26B
1.45997e-43	0.657636	0.613	0.606	4.89646e-39	dopaminergic	PLCXD3
2.58327e-43	0.3498	0.229	0.033	8.66378e-39	dopaminergic	TWIST1
2.94379e-42	0.599543	0.412	0.142	9.87288e-38	dopaminergic	FAT4
4.02835e-42	0.600001	0.839	0.838	1.35103e-37	dopaminergic	DCLK1
5.20602e-42	0.329855	0.809	0.913	1.74599e-37	dopaminergic	CACNA1B
5.83036e-42	0.501802	0.457	0.172	1.95538e-37	dopaminergic	STON2
8.10448e-42	0.720697	0.626	0.487	2.71808e-37	dopaminergic	CNTLN
8.42543e-42	0.581474	0.729	0.783	2.82572e-37	dopaminergic	DNAJC6
1.54865e-41	0.428137	0.724	0.818	5.19385e-37	dopaminergic	PPP1R9A
2.92901e-41	0.486372	0.415	0.165	9.82333e-37	dopaminergic	GCH1
3.18574e-41	1.08515	0.686	0.429	1.06843e-36	dopaminergic	GRM8
5.72028e-41	0.724856	0.462	0.21	1.91847e-36	dopaminergic	AC115622.1
6.70759e-41	0.525586	0.791	0.814	2.24959e-36	dopaminergic	TSC22D1
1.25994e-40	0.886912	0.663	0.467	4.22558e-36	dopaminergic	CDH4
1.81678e-40	0.324414	0.764	0.869	6.09312e-36	dopaminergic	SSH2
1.90704e-40	0.655096	0.535	0.31	6.39585e-36	dopaminergic	MRAP2
2.40332e-40	0.57563	0.666	0.679	8.06025e-36	dopaminergic	KLHL29
3.40057e-40	0.469037	0.746	0.799	1.14048e-35	dopaminergic	PPP1R12B
7.32283e-40	0.348301	0.701	0.8	2.45593e-35	dopaminergic	NMNAT2
8.01221e-40	0.414387	0.93	0.966	2.68713e-35	dopaminergic	ANK3
1.71521e-39	0.962591	0.791	0.575	5.75248e-35	dopaminergic	LUZP2
2.74141e-39	0.542084	0.59	0.574	9.19413e-35	dopaminergic	TEAD1
3.00141e-39	0.35937	0.832	0.918	1.00661e-34	dopaminergic	AC016831.7
3.47445e-39	0.873705	0.794	0.612	1.16526e-34	dopaminergic	FOXP2
3.84249e-39	0.794403	0.701	0.618	1.28869e-34	dopaminergic	PBX3
1.74899e-38	0.372109	0.802	0.872	5.86575e-34	dopaminergic	LDLRAD4
2.0634e-38	0.474973	0.638	0.656	6.92022e-34	dopaminergic	GBF1
2.57703e-38	0.546229	0.827	0.871	8.64285e-34	dopaminergic	RAB3C
4.14611e-38	0.657693	0.724	0.666	1.39052e-33	dopaminergic	PLXNA4
6.49109e-38	1.06739	0.281	0.136	2.17698e-33	dopaminergic	AC138305.1
1.68795e-37	0.57576	0.558	0.47	5.66105e-33	dopaminergic	ATP10D
2.84405e-37	0.453404	0.322	0.105	9.53839e-33	dopaminergic	PLS3
3.82981e-37	0.408024	0.678	0.745	1.28444e-32	dopaminergic	HIBCH
8.54236e-37	0.570635	0.399	0.194	2.86494e-32	dopaminergic	COL4A3
1.62798e-36	0.624197	0.779	0.759	5.45992e-32	dopaminergic	GRIN2A
3.05177e-36	0.483381	0.784	0.811	1.0235e-31	dopaminergic	GDAP1
4.73264e-36	0.742708	0.497	0.336	1.58723e-31	dopaminergic	LEPR
5.72574e-36	0.618793	0.595	0.463	1.9203e-31	dopaminergic	AC006504.5
1.01996e-35	0.500341	0.859	0.883	3.42073e-31	dopaminergic	MAP1B
1.61521e-35	0.421371	0.204	0.057	5.41708e-31	dopaminergic	ABCC9
2.49993e-35	0.518711	0.744	0.795	8.38428e-31	dopaminergic	RNF150
2.77287e-35	0.70163	0.653	0.473	9.29965e-31	dopaminergic	FARP1
4.7601e-35	0.485578	0.505	0.363	1.59644e-30	dopaminergic	RASA3
6.22813e-35	0.574063	0.658	0.665	2.08879e-30	dopaminergic	TBC1D19
1.06132e-34	0.486015	0.417	0.208	3.55944e-30	dopaminergic	PDIA5
2.22915e-34	0.64544	0.606	0.359	7.47612e-30	dopaminergic	SLIT1
2.68676e-34	0.558857	0.618	0.558	9.01085e-30	dopaminergic	SH3BGRL
3.21223e-34	0.327781	0.304	0.098	1.07732e-29	dopaminergic	DAPL1
1.51716e-33	0.254899	0.661	0.775	5.08825e-29	dopaminergic	RIMBP2
2.16406e-33	0.269934	0.781	0.88	7.25781e-29	dopaminergic	PTK2
2.9637e-33	0.896114	0.508	0.481	9.93966e-29	dopaminergic	SV2C
3.66732e-33	0.374631	0.799	0.859	1.22995e-28	dopaminergic	BICD1
5.00223e-33	0.64986	0.538	0.296	1.67765e-28	dopaminergic	GRIK3
8.39768e-33	0.937582	0.784	0.684	2.81641e-28	dopaminergic	AC073050.1
8.45754e-33	0.655458	0.837	0.867	2.83649e-28	dopaminergic	FUT9
8.77957e-33	0.741944	0.794	0.775	2.94449e-28	dopaminergic	UBA6-AS1
9.61491e-33	0.702935	0.636	0.553	3.22465e-28	dopaminergic	MAP3K5
1.21394e-32	0.393106	0.761	0.834	4.0713e-28	dopaminergic	DPYSL2
2.08261e-32	0.509088	0.673	0.655	6.98465e-28	dopaminergic	CHN1
2.40241e-32	0.649329	0.99	0.979	8.0572e-28	dopaminergic	CSMD1
2.81276e-32	0.546132	0.548	0.431	9.43343e-28	dopaminergic	EMB
2.88356e-32	0.65357	0.849	0.799	9.67087e-28	dopaminergic	FHIT
3.07404e-32	0.838481	0.784	0.815	1.03097e-27	dopaminergic	EPHA6
3.66419e-32	0.380249	0.646	0.713	1.22889e-27	dopaminergic	GRB10
3.74199e-32	0.424548	0.271	0.085	1.25499e-27	dopaminergic	GPC4
4.77926e-32	0.554608	0.397	0.211	1.60287e-27	dopaminergic	MAMDC2
4.99423e-32	0.735745	0.274	0.113	1.67497e-27	dopaminergic	AL391117.1
1.05431e-31	0.360963	0.731	0.821	3.53594e-27	dopaminergic	ZNF609
1.06192e-31	0.769513	0.59	0.43	3.56145e-27	dopaminergic	MIR2052HG
1.07181e-31	0.440148	0.302	0.094	3.59463e-27	dopaminergic	LPAR1
1.36831e-31	0.270541	0.264	0.069	4.58903e-27	dopaminergic	OPRK1
1.73479e-31	0.615435	0.45	0.232	5.81814e-27	dopaminergic	ATP11C
2.63249e-31	0.477697	0.593	0.567	8.82885e-27	dopaminergic	MFSD6
3.09243e-31	0.883915	0.638	0.39	1.03714e-26	dopaminergic	MPPED2
6.90839e-31	0.570746	0.827	0.892	2.31694e-26	dopaminergic	CDK14
1.31712e-30	0.477888	0.354	0.145	4.41736e-26	dopaminergic	COL4A4
2.20519e-30	0.367889	0.776	0.852	7.39575e-26	dopaminergic	EXOC4
4.39077e-30	0.379578	0.781	0.849	1.47258e-25	dopaminergic	AC096711.2
4.77294e-30	0.54335	0.359	0.166	1.60075e-25	dopaminergic	TRPC3
5.26444e-30	0.40856	0.337	0.12	1.76559e-25	dopaminergic	TXK
7.02916e-30	0.451077	0.771	0.835	2.35744e-25	dopaminergic	PAM
8.72881e-30	0.428392	0.902	0.945	2.92747e-25	dopaminergic	CNTN1
9.87701e-30	0.885756	0.751	0.534	3.31255e-25	dopaminergic	KCNB2
1.34459e-29	0.770116	0.452	0.274	4.50948e-25	dopaminergic	SAMD3
1.56757e-29	0.258103	0.698	0.793	5.2573e-25	dopaminergic	HERC4
3.04772e-29	0.46213	0.658	0.683	1.02214e-24	dopaminergic	ABLIM2
4.71866e-29	0.836779	0.648	0.406	1.58254e-24	dopaminergic	ADCY2
7.30363e-29	0.588245	0.508	0.345	2.44949e-24	dopaminergic	AF241726.2
1.03047e-28	0.69731	0.621	0.481	3.456e-24	dopaminergic	RBMS1
1.93036e-28	0.351776	0.618	0.652	6.47406e-24	dopaminergic	ULK4
3.16485e-28	0.285203	0.736	0.872	1.06143e-23	dopaminergic	EHBP1
3.2859e-28	0.318932	0.264	0.087	1.10203e-23	dopaminergic	CHRFAM7A
4.94299e-28	0.539612	0.995	0.985	1.65778e-23	dopaminergic	CNTNAP2
1.04284e-27	0.564809	0.606	0.48	3.49749e-23	dopaminergic	DPYSL5
1.19836e-27	0.510195	0.543	0.442	4.01906e-23	dopaminergic	IQGAP1
1.72138e-27	0.7667	0.691	0.578	5.77315e-23	dopaminergic	SLC35F4
1.82612e-27	0.785912	0.641	0.453	6.12444e-23	dopaminergic	ST6GALNAC5
2.17542e-27	0.570927	0.648	0.586	7.29593e-23	dopaminergic	DAPK1
2.73542e-27	0.795859	0.849	0.734	9.17404e-23	dopaminergic	DMD
3.35922e-27	0.366133	0.706	0.759	1.12662e-22	dopaminergic	PWRN1
3.59779e-27	0.743498	0.834	0.732	1.20663e-22	dopaminergic	NKAIN2
5.15182e-27	0.477784	0.786	0.797	1.72782e-22	dopaminergic	AC025159.1
5.92991e-27	0.508187	0.917	0.955	1.98877e-22	dopaminergic	CTNND2
6.62107e-27	0.522854	0.593	0.517	2.22057e-22	dopaminergic	PRKAR2B
7.40322e-27	0.38012	0.879	0.921	2.48289e-22	dopaminergic	AHI1
8.37368e-27	0.295729	0.279	0.087	2.80837e-22	dopaminergic	AC010168.1
9.38896e-27	0.321127	0.329	0.13	3.14887e-22	dopaminergic	GPRC5D-AS1
1.06858e-26	0.385832	0.621	0.65	3.58379e-22	dopaminergic	ABCC5
1.87314e-26	0.362704	0.296	0.098	6.28213e-22	dopaminergic	LINC01776
2.00266e-26	0.411184	0.595	0.583	6.71653e-22	dopaminergic	JAKMIP1
2.15436e-26	0.457288	0.457	0.256	7.22529e-22	dopaminergic	VAV2
2.27881e-26	0.303295	0.877	0.94	7.64269e-22	dopaminergic	NCAM1
2.41185e-26	0.53724	0.894	0.919	8.08887e-22	dopaminergic	PLEKHA5
3.01058e-26	0.864414	0.95	0.855	1.00969e-21	dopaminergic	FGF12
6.38796e-26	0.398131	0.678	0.732	2.14239e-21	dopaminergic	NEXMIF
7.80923e-26	0.526112	0.523	0.465	2.61906e-21	dopaminergic	MID1
1.20256e-25	0.479294	0.636	0.572	4.03315e-21	dopaminergic	MAST2
1.37783e-25	0.650571	0.636	0.45	4.62097e-21	dopaminergic	SRGAP1
1.40407e-25	0.374647	0.631	0.634	4.70897e-21	dopaminergic	MEG3
2.3997e-25	0.703937	0.457	0.276	8.04812e-21	dopaminergic	SNTG2
3.68379e-25	0.39471	0.834	0.92	1.23547e-20	dopaminergic	MBD5
4.20023e-25	0.330261	0.729	0.852	1.40867e-20	dopaminergic	SBF2
8.36872e-25	0.548333	0.859	0.913	2.8067e-20	dopaminergic	PCDH7
9.28971e-25	0.277773	0.269	0.088	3.11558e-20	dopaminergic	TEX15
1.49306e-24	0.663617	0.666	0.534	5.00741e-20	dopaminergic	FAM189A1
1.77532e-24	0.480718	0.613	0.582	5.95407e-20	dopaminergic	FAM13C
1.81595e-24	0.516682	0.482	0.269	6.09034e-20	dopaminergic	LINC00886
3.27923e-24	0.596736	0.457	0.252	1.09979e-19	dopaminergic	CACNG3
4.30145e-24	0.261281	0.181	0.045	1.44262e-19	dopaminergic	TRHR
4.46684e-24	0.349845	0.163	0.039	1.49809e-19	dopaminergic	LINC02465
4.95912e-24	0.484807	0.513	0.355	1.66319e-19	dopaminergic	CLTCL1
6.30558e-24	0.461585	0.676	0.633	2.11477e-19	dopaminergic	FBXL2
1.13397e-23	0.366443	0.907	0.952	3.80311e-19	dopaminergic	MAP2
1.35473e-23	0.600561	0.259	0.125	4.54351e-19	dopaminergic	COL12A1
1.36424e-23	0.363696	0.437	0.227	4.5754e-19	dopaminergic	CNGB1
2.22737e-23	0.495429	0.686	0.688	7.47015e-19	dopaminergic	PDE3B
2.36476e-23	0.351326	0.678	0.698	7.93093e-19	dopaminergic	FNBP1L
2.59116e-23	0.404869	0.676	0.703	8.69024e-19	dopaminergic	PCMTD1
2.72161e-23	0.414977	0.709	0.722	9.12775e-19	dopaminergic	NAP1L1
2.96501e-23	0.424692	0.57	0.517	9.94404e-19	dopaminergic	UXS1
3.03441e-23	0.39954	0.631	0.637	1.01768e-18	dopaminergic	UCHL1
4.9745e-23	0.364038	0.945	0.983	1.66835e-18	dopaminergic	MAGI2
5.01767e-23	0.708331	0.766	0.842	1.68282e-18	dopaminergic	SPOCK3
5.15591e-23	0.315478	0.676	0.745	1.72919e-18	dopaminergic	REEP1
6.44519e-23	0.340222	0.96	0.975	2.16159e-18	dopaminergic	FTX
6.59194e-23	0.475527	0.751	0.731	2.2108e-18	dopaminergic	DNAH14
8.02406e-23	0.259434	0.196	0.055	2.69111e-18	dopaminergic	WIF1
9.10347e-23	0.272884	0.779	0.871	3.05312e-18	dopaminergic	BTBD9
1.02341e-22	0.651633	0.774	0.611	3.4323e-18	dopaminergic	HECW1
1.23764e-22	0.461925	0.47	0.262	4.15078e-18	dopaminergic	PLOD2
2.87845e-22	0.467693	0.337	0.146	9.65374e-18	dopaminergic	KIAA1211L
3.00075e-22	0.576778	0.289	0.191	1.00639e-17	dopaminergic	LAMA3
4.80779e-22	0.406122	0.849	0.909	1.61244e-17	dopaminergic	PCLO
5.7263e-22	0.350036	0.698	0.715	1.92049e-17	dopaminergic	NFASC
6.06274e-22	0.376633	0.628	0.622	2.03332e-17	dopaminergic	TOX2
6.7104e-22	0.673706	0.646	0.58	2.25053e-17	dopaminergic	FMN1
9.9958e-22	0.466126	0.673	0.617	3.35239e-17	dopaminergic	AL139260.1
1.13742e-21	0.267303	0.668	0.734	3.81469e-17	dopaminergic	PACS1
1.18679e-21	0.541235	0.367	0.199	3.98027e-17	dopaminergic	MITF
1.24171e-21	0.452026	0.877	0.909	4.16444e-17	dopaminergic	MIR99AHG
1.33908e-21	0.253636	0.678	0.759	4.491e-17	dopaminergic	CTIF
1.67439e-21	0.743404	0.407	0.276	5.61557e-17	dopaminergic	PTPN13
1.81818e-21	0.499327	0.678	0.733	6.0978e-17	dopaminergic	NEDD4L
2.19656e-21	0.398646	0.709	0.795	7.36683e-17	dopaminergic	AHCYL2
2.58731e-21	0.688106	0.799	0.789	8.67731e-17	dopaminergic	SLC44A5
3.10813e-21	0.629665	0.437	0.388	1.0424e-16	dopaminergic	CDH11
3.88482e-21	0.852286	0.623	0.483	1.30289e-16	dopaminergic	RAB27B
4.11095e-21	0.314499	0.867	0.924	1.37873e-16	dopaminergic	SMYD3
4.19144e-21	1.01471	0.691	0.502	1.40572e-16	dopaminergic	ALCAM
4.49587e-21	0.252163	0.709	0.777	1.50783e-16	dopaminergic	KIF9-AS1
5.49329e-21	0.316799	0.774	0.848	1.84234e-16	dopaminergic	CSRNP3
5.63383e-21	0.492916	0.749	0.75	1.88947e-16	dopaminergic	SEZ6L
6.23321e-21	0.738173	0.588	0.405	2.09049e-16	dopaminergic	RASGEF1B
7.9034e-21	0.289642	0.658	0.738	2.65064e-16	dopaminergic	CHCHD3
9.40732e-21	0.273705	0.219	0.082	3.15503e-16	dopaminergic	TRPM6
1.08816e-20	0.666643	0.568	0.407	3.64946e-16	dopaminergic	DGKH
1.10131e-20	0.6607	0.676	0.511	3.69358e-16	dopaminergic	AC120193.1
1.15834e-20	0.345828	0.683	0.692	3.88483e-16	dopaminergic	PTPRJ
1.81463e-20	0.439642	0.817	0.867	6.0859e-16	dopaminergic	SLC2A13
2.06467e-20	0.428943	0.558	0.534	6.92449e-16	dopaminergic	SLITRK5
2.45736e-20	0.405762	0.678	0.675	8.2415e-16	dopaminergic	WSB1
3.15902e-20	0.395289	0.523	0.348	1.05947e-15	dopaminergic	ADAMTS2
3.3048e-20	0.351045	0.754	0.782	1.10836e-15	dopaminergic	CHL1
4.20071e-20	0.436675	0.786	0.809	1.40883e-15	dopaminergic	ADAM23
4.99877e-20	0.478248	0.284	0.116	1.67649e-15	dopaminergic	AC007614.1
5.80385e-20	0.255152	0.771	0.854	1.94649e-15	dopaminergic	SUPT3H
6.21859e-20	0.601867	0.641	0.612	2.08559e-15	dopaminergic	ASXL3
6.81425e-20	0.281835	0.791	0.855	2.28536e-15	dopaminergic	LINC00632
8.8595e-20	0.463904	0.545	0.418	2.9713e-15	dopaminergic	E2F3
9.31411e-20	0.486676	0.736	0.8	3.12377e-15	dopaminergic	CNKSR2
9.98667e-20	0.575	0.367	0.206	3.34933e-15	dopaminergic	ZNF208
2.05553e-19	0.279133	0.751	0.84	6.89384e-15	dopaminergic	SYT14
2.2725e-19	0.275441	0.317	0.15	7.62151e-15	dopaminergic	KCTD6
3.79827e-19	0.498637	0.445	0.33	1.27386e-14	dopaminergic	PRCP
4.41494e-19	0.365159	0.49	0.407	1.48068e-14	dopaminergic	MEST
5.58468e-19	0.27023	0.736	0.803	1.87299e-14	dopaminergic	JAZF1
5.66859e-19	0.294614	0.648	0.714	1.90113e-14	dopaminergic	PPP2R2C
5.68929e-19	0.368896	0.487	0.27	1.90808e-14	dopaminergic	TBL1X
1.17774e-18	0.317327	0.249	0.1	3.9499e-14	dopaminergic	TEC
1.3611e-18	0.271537	0.789	0.881	4.56485e-14	dopaminergic	PTPRG
1.45173e-18	0.369275	0.977	0.99	4.86881e-14	dopaminergic	FAM155A
1.92937e-18	0.407256	0.299	0.15	6.47073e-14	dopaminergic	AC078923.1
3.02342e-18	0.494087	0.693	0.642	1.014e-13	dopaminergic	CAPS2
3.2717e-18	0.421527	0.636	0.61	1.09726e-13	dopaminergic	UBE3D
3.69316e-18	0.417618	0.445	0.306	1.23861e-13	dopaminergic	POLR3G
3.93945e-18	0.59834	0.515	0.355	1.32121e-13	dopaminergic	AC108866.1
5.7248e-18	0.266951	0.698	0.779	1.91998e-13	dopaminergic	BAZ2B
7.24171e-18	0.315549	0.55	0.565	2.42872e-13	dopaminergic	MEGF9
7.26676e-18	0.395385	0.513	0.426	2.43713e-13	dopaminergic	MTCL1
7.77422e-18	0.313341	0.656	0.708	2.60732e-13	dopaminergic	KIF1A
7.85581e-18	0.352424	0.281	0.141	2.63468e-13	dopaminergic	YES1
8.18479e-18	0.452739	0.555	0.454	2.74502e-13	dopaminergic	AL359710.1
8.56901e-18	0.472995	0.53	0.44	2.87387e-13	dopaminergic	GPM6B
1.17551e-17	0.436645	0.57	0.487	3.94242e-13	dopaminergic	WRN
1.18397e-17	0.253888	0.631	0.729	3.97081e-13	dopaminergic	SERGEF
1.72944e-17	0.402255	0.402	0.252	5.8002e-13	dopaminergic	SIAH3
1.81494e-17	0.278244	0.724	0.799	6.08693e-13	dopaminergic	OSBPL8
1.91687e-17	0.728155	0.656	0.606	6.42879e-13	dopaminergic	RYR3
1.99123e-17	0.413745	0.741	0.708	6.67817e-13	dopaminergic	LIMCH1
2.60132e-17	0.338157	0.706	0.792	8.72429e-13	dopaminergic	TBCK
4.27246e-17	0.272946	0.327	0.461	1.4329e-12	dopaminergic	LMO3
5.26264e-17	0.478157	0.477	0.376	1.76498e-12	dopaminergic	AL117190.2
5.46386e-17	0.47214	0.44	0.266	1.83247e-12	dopaminergic	PRKG2
5.64871e-17	0.254863	0.196	0.068	1.89446e-12	dopaminergic	CEACAM21
5.94951e-17	0.325611	0.613	0.65	1.99535e-12	dopaminergic	EXOC2
5.95445e-17	0.340917	0.711	0.764	1.997e-12	dopaminergic	GMDS
7.60619e-17	0.500538	0.198	0.102	2.55097e-12	dopaminergic	COL4A5
8.82026e-17	0.617324	0.739	0.538	2.95814e-12	dopaminergic	DGKB
1.0328e-16	0.268991	0.658	0.69	3.46382e-12	dopaminergic	HLCS
1.04189e-16	0.262441	0.148	0.049	3.49429e-12	dopaminergic	CMTM8
1.07908e-16	0.559867	0.568	0.491	3.61901e-12	dopaminergic	LRRC3B
1.14388e-16	0.304902	0.714	0.775	3.83633e-12	dopaminergic	CPEB4
1.26814e-16	0.279201	0.224	0.091	4.2531e-12	dopaminergic	LINC01091
1.41975e-16	1.27624	0.739	0.711	4.76156e-12	dopaminergic	DCC
1.4505e-16	0.391441	0.58	0.568	4.86469e-12	dopaminergic	WDR27
1.51633e-16	0.483991	0.606	0.398	5.08545e-12	dopaminergic	RIT2
2.6367e-16	0.443887	0.807	0.625	8.84295e-12	dopaminergic	MGAT4C
2.8306e-16	0.451277	0.58	0.454	9.49328e-12	dopaminergic	SLC9A9
3.33445e-16	0.809006	0.957	0.902	1.11831e-11	dopaminergic	GALNTL6
3.75229e-16	0.310542	0.606	0.609	1.25844e-11	dopaminergic	C11orf80
4.18249e-16	0.278464	0.123	0.043	1.40272e-11	dopaminergic	KLF5
4.60333e-16	0.411886	0.935	0.962	1.54386e-11	dopaminergic	NEGR1
9.42346e-16	0.315166	0.756	0.803	3.16044e-11	dopaminergic	VPS13C
1.07598e-15	0.358409	0.284	0.124	3.60862e-11	dopaminergic	MDFIC
1.37699e-15	0.322613	0.651	0.712	4.61814e-11	dopaminergic	CDK8
1.58983e-15	0.361883	0.565	0.503	5.33196e-11	dopaminergic	DENND2A
1.91077e-15	0.417913	0.565	0.465	6.40834e-11	dopaminergic	SLC1A2
2.09876e-15	0.42275	0.513	0.4	7.03882e-11	dopaminergic	LINC00513
2.3953e-15	0.370662	0.698	0.742	8.03336e-11	dopaminergic	NEK1
2.52031e-15	0.399992	0.618	0.626	8.4526e-11	dopaminergic	FSD1L
2.66469e-15	0.444441	0.651	0.607	8.93682e-11	dopaminergic	ARFGEF3
2.69579e-15	0.411855	0.314	0.172	9.04113e-11	dopaminergic	ZNF98
3.16395e-15	0.305458	0.394	0.227	1.06112e-10	dopaminergic	AMPD3
4.01537e-15	0.332415	0.525	0.454	1.34667e-10	dopaminergic	STAT3
4.0336e-15	0.427847	0.606	0.643	1.35279e-10	dopaminergic	SPATS2L
4.11495e-15	0.467521	0.879	0.863	1.38007e-10	dopaminergic	GRIP1
4.64161e-15	0.643188	0.327	0.185	1.5567e-10	dopaminergic	SOX6
4.91707e-15	0.962096	0.455	0.291	1.64909e-10	dopaminergic	PDZRN4
5.06295e-15	0.275984	0.714	0.805	1.69801e-10	dopaminergic	PCCA
5.26454e-15	0.361331	0.329	0.177	1.76562e-10	dopaminergic	POU3F2
5.2907e-15	0.295027	0.138	0.072	1.7744e-10	dopaminergic	AC024230.1
5.69102e-15	0.252856	0.603	0.676	1.90865e-10	dopaminergic	TLK1
6.27696e-15	0.257078	0.583	0.63	2.10517e-10	dopaminergic	BCAT1
6.7052e-15	0.384892	0.611	0.597	2.24879e-10	dopaminergic	ZC2HC1A
6.79986e-15	0.490423	0.505	0.436	2.28054e-10	dopaminergic	CNTNAP3B
7.91731e-15	0.315855	0.628	0.647	2.65531e-10	dopaminergic	CALD1
8.00891e-15	0.365101	0.847	0.884	2.68603e-10	dopaminergic	IMMP2L
1.14986e-14	0.452848	0.565	0.384	3.8564e-10	dopaminergic	RAPGEF5
1.156e-14	0.378086	0.678	0.752	3.87698e-10	dopaminergic	AGTPBP1
1.16069e-14	0.602753	0.568	0.468	3.89273e-10	dopaminergic	VWC2L
1.23663e-14	0.278867	0.646	0.735	4.1474e-10	dopaminergic	ME1
1.53841e-14	0.467063	0.593	0.527	5.15951e-10	dopaminergic	KIF16B
1.71614e-14	0.417246	0.43	0.351	5.75559e-10	dopaminergic	INTS6L
1.87859e-14	0.273438	0.799	0.868	6.30042e-10	dopaminergic	ZBTB20
1.88652e-14	0.45146	0.673	0.658	6.327e-10	dopaminergic	ELAVL4
2.34941e-14	0.397844	0.648	0.637	7.87946e-10	dopaminergic	BCKDHB
2.70517e-14	0.272063	0.178	0.091	9.07261e-10	dopaminergic	BMX
2.87682e-14	0.294553	0.739	0.807	9.64829e-10	dopaminergic	CERS6
3.05408e-14	0.252588	0.601	0.626	1.02428e-09	dopaminergic	MTA3
3.19793e-14	0.443901	0.598	0.426	1.07252e-09	dopaminergic	PLA2R1
4.29966e-14	0.431382	0.51	0.401	1.44202e-09	dopaminergic	LIMS1
4.35384e-14	0.413837	0.558	0.494	1.46019e-09	dopaminergic	PCDH10
4.48832e-14	0.349837	0.601	0.552	1.50529e-09	dopaminergic	PKNOX2
5.21653e-14	0.376367	0.397	0.242	1.74952e-09	dopaminergic	FAM196A
5.70942e-14	0.416294	0.613	0.596	1.91483e-09	dopaminergic	NFE2L2
1.07096e-13	0.387156	0.422	0.244	3.59178e-09	dopaminergic	DCHS2
1.10427e-13	0.292129	0.166	0.068	3.70351e-09	dopaminergic	PAPSS2
1.17003e-13	0.598453	0.51	0.375	3.92404e-09	dopaminergic	TLE4
1.19606e-13	0.270248	0.603	0.636	4.01133e-09	dopaminergic	TRAK1
1.4185e-13	0.263244	0.726	0.754	4.75738e-09	dopaminergic	HSPA12A
1.58495e-13	0.299051	0.188	0.087	5.31561e-09	dopaminergic	STYK1
1.59823e-13	0.324959	0.503	0.371	5.36014e-09	dopaminergic	SLC39A11
1.70671e-13	0.475445	0.817	0.884	5.72397e-09	dopaminergic	DOK6
1.88787e-13	0.295761	0.636	0.664	6.33152e-09	dopaminergic	NLK
2.19543e-13	0.270265	0.613	0.677	7.36302e-09	dopaminergic	USP32
2.34933e-13	0.46261	0.555	0.568	7.87919e-09	dopaminergic	RPS6KA3
2.49928e-13	0.291526	0.462	0.295	8.38208e-09	dopaminergic	SCPEP1
2.79172e-13	0.410607	0.56	0.426	9.36285e-09	dopaminergic	SUSD1
2.80696e-13	0.329712	0.548	0.483	9.41398e-09	dopaminergic	UBASH3B
3.01367e-13	0.340391	0.513	0.336	1.01073e-08	dopaminergic	DPYSL3
3.04661e-13	0.403191	0.475	0.43	1.02177e-08	dopaminergic	TUB
4.07052e-13	0.548605	0.688	0.539	1.36517e-08	dopaminergic	STMN2
4.45825e-13	0.261648	0.362	0.205	1.49521e-08	dopaminergic	COL18A1
5.2857e-13	0.264699	0.688	0.746	1.77272e-08	dopaminergic	MYO6
5.78451e-13	0.394893	0.47	0.413	1.94001e-08	dopaminergic	SERPINE2
5.95629e-13	0.257025	0.606	0.641	1.99762e-08	dopaminergic	FAM184A
6.19852e-13	0.355779	0.405	0.343	2.07886e-08	dopaminergic	SPCS3
7.10896e-13	0.370625	0.417	0.247	2.3842e-08	dopaminergic	CSGALNACT1
1.01928e-12	0.274106	0.807	0.882	3.41846e-08	dopaminergic	UNC5C
1.15274e-12	0.259953	0.686	0.747	3.86605e-08	dopaminergic	PICALM
1.8281e-12	0.37192	0.513	0.424	6.1311e-08	dopaminergic	EIF3E
2.06256e-12	0.294731	0.568	0.582	6.91741e-08	dopaminergic	TTC8
2.27066e-12	0.259914	0.824	0.851	7.61535e-08	dopaminergic	GRIA1
2.53804e-12	0.308209	0.696	0.776	8.51207e-08	dopaminergic	VWA8
2.62768e-12	0.26908	0.611	0.657	8.81271e-08	dopaminergic	CLCN3
3.48321e-12	0.294095	0.447	0.275	1.1682e-07	dopaminergic	TRIM36
3.82461e-12	0.340559	0.43	0.324	1.2827e-07	dopaminergic	PARVA
3.96084e-12	0.464688	0.422	0.297	1.32838e-07	dopaminergic	SNCAIP
5.78189e-12	0.278973	0.425	0.292	1.93913e-07	dopaminergic	CUEDC1
6.88794e-12	0.26609	0.153	0.084	2.31008e-07	dopaminergic	MYLIP
8.14873e-12	0.329968	0.49	0.407	2.73292e-07	dopaminergic	QDPR
1.01998e-11	0.273137	0.573	0.561	3.4208e-07	dopaminergic	KIAA0930
1.05168e-11	0.596855	0.392	0.243	3.52712e-07	dopaminergic	GPR149
1.08809e-11	0.424375	0.435	0.289	3.64925e-07	dopaminergic	TAB3
1.09657e-11	0.383137	0.528	0.412	3.67769e-07	dopaminergic	JAM3
1.10713e-11	0.272762	0.603	0.596	3.71309e-07	dopaminergic	CCDC6
1.16354e-11	0.303406	0.631	0.623	3.9023e-07	dopaminergic	SIL1
1.17762e-11	0.377714	0.495	0.43	3.94949e-07	dopaminergic	ZNF800
1.52586e-11	0.879104	0.528	0.4	5.11741e-07	dopaminergic	HTR2C
1.52898e-11	0.321495	0.445	0.284	5.12789e-07	dopaminergic	ENOSF1
1.54866e-11	0.403583	0.704	0.743	5.19389e-07	dopaminergic	PHF3
1.89437e-11	0.450877	0.52	0.475	6.35333e-07	dopaminergic	ANKFN1
2.01271e-11	0.418864	0.704	0.569	6.75021e-07	dopaminergic	NTRK3
2.69504e-11	0.314405	0.503	0.513	9.03862e-07	dopaminergic	SMARCA1
2.85912e-11	0.31646	0.643	0.603	9.58891e-07	dopaminergic	HYDIN
3.11776e-11	0.333126	0.515	0.418	1.04563e-06	dopaminergic	OPTN
3.13289e-11	0.319426	0.201	0.092	1.05071e-06	dopaminergic	COBLL1
3.469e-11	0.430105	0.688	0.588	1.16343e-06	dopaminergic	UTRN
4.02386e-11	0.299271	0.643	0.703	1.34952e-06	dopaminergic	CBLB
4.20115e-11	0.325691	0.583	0.548	1.40898e-06	dopaminergic	ARHGAP12
4.62787e-11	0.310737	0.538	0.43	1.55209e-06	dopaminergic	LRP8
5.20731e-11	0.416528	0.706	0.536	1.74643e-06	dopaminergic	ENOX1
6.22284e-11	0.362902	0.535	0.496	2.08702e-06	dopaminergic	TUBA1A
6.22304e-11	0.520825	0.515	0.511	2.08708e-06	dopaminergic	KLHL13
6.25234e-11	0.357595	0.47	0.354	2.09691e-06	dopaminergic	LINC00535
6.8139e-11	0.314243	0.191	0.11	2.28525e-06	dopaminergic	PPP2R3B
7.19053e-11	0.373991	0.942	0.973	2.41156e-06	dopaminergic	ADGRL3
8.87305e-11	0.345757	0.392	0.272	2.97584e-06	dopaminergic	APH1B
1.00278e-10	0.407481	0.704	0.713	3.36313e-06	dopaminergic	HSD17B12
1.15566e-10	0.366518	0.445	0.31	3.87585e-06	dopaminergic	KCNN2
1.77464e-10	0.553812	0.761	0.703	5.95179e-06	dopaminergic	AC233296.1
1.78749e-10	0.266362	0.349	0.222	5.9949e-06	dopaminergic	WIPF3
2.25046e-10	0.350662	0.688	0.781	7.54759e-06	dopaminergic	RGS6
2.29151e-10	0.351591	0.477	0.355	7.68527e-06	dopaminergic	CPQ
2.42698e-10	0.318199	0.46	0.366	8.13959e-06	dopaminergic	C4orf50
3.37834e-10	0.272666	0.302	0.19	1.13303e-05	dopaminergic	AK4
3.8879e-10	0.29778	0.399	0.369	1.30392e-05	dopaminergic	TSPAN13
4.55017e-10	0.347838	0.51	0.481	1.52604e-05	dopaminergic	PALM2-AKAP2
4.85465e-10	0.266892	0.415	0.273	1.62815e-05	dopaminergic	ACOT11
4.92089e-10	0.358066	0.874	0.932	1.65037e-05	dopaminergic	MAPK10
6.20845e-10	0.321754	0.545	0.526	2.08219e-05	dopaminergic	LINC01250
6.69896e-10	0.301393	0.394	0.245	2.2467e-05	dopaminergic	AC005162.3
7.53457e-10	0.257658	0.455	0.473	2.52694e-05	dopaminergic	PIK3R1
7.61374e-10	0.343039	0.477	0.431	2.5535e-05	dopaminergic	CPNE3
7.62303e-10	0.357797	0.525	0.499	2.55661e-05	dopaminergic	KLHL2
8.64138e-10	0.279879	0.638	0.688	2.89815e-05	dopaminergic	SGMS1
8.77377e-10	0.306667	0.397	0.298	2.94255e-05	dopaminergic	UBTD2
9.30257e-10	0.250198	0.196	0.174	3.1199e-05	dopaminergic	COL14A1
9.3936e-10	0.302112	0.354	0.271	3.15043e-05	dopaminergic	HPS3
1.02637e-09	0.322377	0.563	0.516	3.44224e-05	dopaminergic	PURG
1.37141e-09	0.291659	0.606	0.608	4.59943e-05	dopaminergic	SIK2
1.41876e-09	0.25028	0.352	0.223	4.75822e-05	dopaminergic	CACNG4
1.59641e-09	0.406372	0.377	0.295	5.35403e-05	dopaminergic	XKR9
1.72083e-09	0.370829	0.543	0.436	5.77133e-05	dopaminergic	DIXDC1
2.16662e-09	0.308649	0.641	0.61	7.26641e-05	dopaminergic	GREB1L
2.17824e-09	0.399372	0.475	0.403	7.30537e-05	dopaminergic	USP12
2.22161e-09	0.34642	0.58	0.628	7.45085e-05	dopaminergic	CHM
2.59561e-09	0.298138	0.513	0.465	8.70515e-05	dopaminergic	CFAP70
2.96641e-09	0.286652	0.492	0.527	9.94874e-05	dopaminergic	ITPR1
3.87949e-09	0.330881	0.538	0.507	0.00013011	dopaminergic	WASF3
4.01817e-09	0.431934	0.701	0.611	0.000134762	dopaminergic	DLC1
4.17781e-09	0.252895	0.585	0.625	0.000140115	dopaminergic	CBR4
4.37257e-09	0.255441	0.276	0.19	0.000146647	dopaminergic	CLPTM1L
4.61504e-09	0.351879	0.515	0.443	0.000154779	dopaminergic	SPATA6
5.06401e-09	0.251857	0.626	0.612	0.000169837	dopaminergic	LINC00937
6.17988e-09	0.284641	0.678	0.63	0.000207261	dopaminergic	SHTN1
7.38514e-09	0.350291	0.633	0.598	0.000247683	dopaminergic	PCSK2
7.75226e-09	0.252955	0.608	0.66	0.000259995	dopaminergic	DCUN1D4
8.88742e-09	0.353841	0.477	0.337	0.000298066	dopaminergic	LINC01933
9.18247e-09	0.471244	0.57	0.477	0.000307962	dopaminergic	AC090568.2
9.52527e-09	0.317286	0.45	0.348	0.000319458	dopaminergic	CALB2
1.14736e-08	0.435865	0.279	0.192	0.000384801	dopaminergic	PDE1C
1.28207e-08	0.263089	0.558	0.591	0.00042998	dopaminergic	WDFY2
1.39065e-08	0.292669	0.508	0.419	0.000466397	dopaminergic	KLF7
1.55412e-08	0.332377	0.651	0.68	0.000521221	dopaminergic	PPHLN1
1.7239e-08	0.310034	0.508	0.431	0.000578162	dopaminergic	ZNF235
1.77236e-08	0.281122	0.45	0.37	0.000594414	dopaminergic	PARVB
1.91677e-08	0.281284	0.513	0.531	0.000642847	dopaminergic	PCSK1N
2.40415e-08	0.254027	0.568	0.608	0.000806303	dopaminergic	TTN-AS1
2.50988e-08	0.283603	0.482	0.457	0.000841764	dopaminergic	ZNF420
2.51037e-08	0.295864	0.389	0.415	0.000841929	dopaminergic	HS6ST2
2.56921e-08	0.287111	0.354	0.257	0.00086166	dopaminergic	TLE1
2.92739e-08	0.279697	0.374	0.285	0.000981789	dopaminergic	GPR161
3.33424e-08	0.35228	0.329	0.217	0.00111824	dopaminergic	SVEP1
3.38312e-08	0.303467	0.342	0.228	0.00113463	dopaminergic	C3orf67-AS1
3.64008e-08	0.255976	0.774	0.807	0.00122081	dopaminergic	NTRK2
3.84535e-08	0.376642	0.224	0.118	0.00128965	dopaminergic	TACR3
3.94927e-08	0.273474	0.442	0.349	0.00132451	dopaminergic	VWA5A
4.13638e-08	0.300675	0.553	0.562	0.00138726	dopaminergic	LIPA
4.41359e-08	0.408271	0.608	0.654	0.00148023	dopaminergic	OPHN1
4.44888e-08	0.380416	0.437	0.418	0.00149206	dopaminergic	SLC10A7
6.65969e-08	0.394833	0.53	0.447	0.00223353	dopaminergic	TTC39C
8.45659e-08	0.27827	0.394	0.284	0.00283617	dopaminergic	ABCC4
1.02162e-07	0.505634	0.626	0.572	0.00342631	dopaminergic	TENM1
1.29175e-07	0.330188	0.46	0.361	0.00433228	dopaminergic	PXDNL
1.39056e-07	0.479231	0.724	0.645	0.00466367	dopaminergic	THSD7A
1.69911e-07	0.303086	0.535	0.5	0.00569848	dopaminergic	FARSB
1.95665e-07	0.423161	0.497	0.355	0.00656221	dopaminergic	EBF1
1.98121e-07	0.250833	0.563	0.568	0.0066446	dopaminergic	SNX10
2.0734e-07	0.293212	0.543	0.471	0.00695377	dopaminergic	SSBP3
2.5208e-07	0.347988	0.616	0.612	0.00845427	dopaminergic	CENPP
2.86201e-07	0.384172	0.329	0.219	0.00959862	dopaminergic	XACT
3.02922e-07	0.252131	0.487	0.48	0.0101594	dopaminergic	RALA
3.38774e-07	0.346543	0.5	0.437	0.0113618	dopaminergic	ABCA9
3.49344e-07	0.470549	0.286	0.169	0.0117163	dopaminergic	LINC01630
3.59683e-07	0.27226	0.271	0.19	0.012063	dopaminergic	EFCAB5
3.68876e-07	0.37455	0.49	0.422	0.0123714	dopaminergic	STXBP4
3.86814e-07	0.306111	0.153	0.107	0.012973	dopaminergic	AC016723.1
4.31466e-07	0.330685	0.616	0.613	0.0144705	dopaminergic	ABCA10
4.87795e-07	0.302436	0.324	0.24	0.0163597	dopaminergic	TMSB10
6.59933e-07	0.326088	0.558	0.529	0.0221328	dopaminergic	ATP6V1B2
7.24329e-07	0.340119	0.45	0.393	0.0242925	dopaminergic	C9orf85
7.6434e-07	0.426228	0.618	0.638	0.0256344	dopaminergic	SH3KBP1
8.27552e-07	0.259012	0.45	0.346	0.0277544	dopaminergic	SLC26A11
8.53017e-07	0.353276	0.641	0.512	0.0286085	dopaminergic	NELL2
8.61082e-07	0.296319	0.535	0.503	0.028879	dopaminergic	GPD2
9.56781e-07	0.319202	0.548	0.449	0.0320885	dopaminergic	RIMKLB
9.6076e-07	0.304244	0.53	0.52	0.032222	dopaminergic	GPRIN3
1.01109e-06	0.278529	0.384	0.286	0.03391	dopaminergic	DMGDH
1.13938e-06	0.266144	0.578	0.577	0.0382126	dopaminergic	GPATCH2
1.15727e-06	0.335754	0.09	0.102	0.0388127	dopaminergic	AC114316.2
1.19305e-06	0.351633	0.475	0.36	0.0400124	dopaminergic	HDAC2-AS2
1.21786e-06	0.371141	0.601	0.568	0.0408447	dopaminergic	AF117829.1
1.34936e-06	0.385961	0.535	0.547	0.0452547	dopaminergic	TSGA10
1.41083e-06	0.291937	0.533	0.535	0.0473164	dopaminergic	RAP1B
1.44618e-06	0.361455	0.211	0.139	0.0485019	dopaminergic	MIR4300HG
0	3.07307	0.883	0.666	0	exc.VGLUT1and2	KCNQ5
0	2.5518	0.862	0.394	0	exc.VGLUT1and2	THSD7B
0	2.54106	0.914	0.521	0	exc.VGLUT1and2	GPC5
0	2.21127	0.86	0.394	0	exc.VGLUT1and2	RASGEF1B
0	2.1131	0.872	0.49	0	exc.VGLUT1and2	FAM19A1
0	2.10167	0.814	0.112	0	exc.VGLUT1and2	LINC01811
0	2.096	0.86	0.298	0	exc.VGLUT1and2	CDHR3
0	1.95779	0.878	0.353	0	exc.VGLUT1and2	DGKG
0	1.93146	0.947	0.954	0	exc.VGLUT1and2	DPP6
0	1.88298	0.885	0.719	0	exc.VGLUT1and2	ESRRG
0	1.8504	0.942	0.933	0	exc.VGLUT1and2	NRG1
0	1.82365	0.821	0.172	0	exc.VGLUT1and2	TLL1
0	1.76027	0.846	0.332	0	exc.VGLUT1and2	ARAP2
0	1.75863	0.843	0.257	0	exc.VGLUT1and2	SV2B
0	1.70593	0.87	0.631	0	exc.VGLUT1and2	FHOD3
0	1.69869	0.829	0.129	0	exc.VGLUT1and2	FAM163A
0	1.66645	0.811	0.101	0	exc.VGLUT1and2	MME
0	1.66444	0.841	0.179	0	exc.VGLUT1and2	DPF3
0	1.63102	0.829	0.33	0	exc.VGLUT1and2	SHROOM3
0	1.57974	0.851	0.402	0	exc.VGLUT1and2	SLIT3
0	1.5776	0.807	0.128	0	exc.VGLUT1and2	CDH23
0	1.562	0.904	0.877	0	exc.VGLUT1and2	AGAP1
0	1.51788	0.818	0.175	0	exc.VGLUT1and2	CHST8
0	1.51056	0.919	0.918	0	exc.VGLUT1and2	STXBP5L
0	1.48723	0.783	0.194	0	exc.VGLUT1and2	SEMA3A
0	1.43251	0.768	0.042	0	exc.VGLUT1and2	LINC02232
0	1.425	0.872	0.689	0	exc.VGLUT1and2	TMEM117
0	1.42071	0.784	0.181	0	exc.VGLUT1and2	ANO3
0	1.4207	0.818	0.326	0	exc.VGLUT1and2	UST
0	1.41609	0.781	0.173	0	exc.VGLUT1and2	CFAP299
0	1.30496	0.762	0.19	0	exc.VGLUT1and2	SLC24A4
0	1.29638	0.65	0.104	0	exc.VGLUT1and2	C15orf53
0	1.27207	0.784	0.198	0	exc.VGLUT1and2	MIR34AHG
0	1.23711	0.732	0.058	0	exc.VGLUT1and2	ADAMTS20
0	1.20255	0.844	0.478	0	exc.VGLUT1and2	PTPN20
0	1.11611	0.797	0.186	0	exc.VGLUT1and2	CPNE9
0	1.1119	0.757	0.103	0	exc.VGLUT1and2	RASGRP1
0	1.06598	0.736	0.145	0	exc.VGLUT1and2	RAB31
0	1.05116	0.787	0.146	0	exc.VGLUT1and2	PLPP4
0	1.04432	0.719	0.079	0	exc.VGLUT1and2	ST8SIA2
0	1.01716	0.757	0.182	0	exc.VGLUT1and2	KCNK1
0	0.984494	0.736	0.088	0	exc.VGLUT1and2	MYLK
0	0.962609	0.739	0.121	0	exc.VGLUT1and2	SYT10
0	0.954804	0.735	0.141	0	exc.VGLUT1and2	CRYBG3
0	0.853964	0.659	0.037	0	exc.VGLUT1and2	BTNL9
0	0.846522	0.772	0.145	0	exc.VGLUT1and2	NFIX
0	0.807642	0.715	0.091	0	exc.VGLUT1and2	STUM
0	0.795032	0.673	0.033	0	exc.VGLUT1and2	FAT2
0	0.75194	0.661	0.032	0	exc.VGLUT1and2	GRIN2C
0	0.709519	0.612	0.044	0	exc.VGLUT1and2	LINC01798
0	0.682158	0.685	0.096	0	exc.VGLUT1and2	LINC02552
0	0.679426	0.641	0.079	0	exc.VGLUT1and2	RELL1
0	0.67197	0.658	0.088	0	exc.VGLUT1and2	RNF182
0	0.655467	0.365	0.005	0	exc.VGLUT1and2	LINC00355
0	0.563033	0.588	0.01	0	exc.VGLUT1and2	CYP26B1
0	0.552651	0.557	0.016	0	exc.VGLUT1and2	ADGRD2
0	0.519334	0.522	0.019	0	exc.VGLUT1and2	POSTN
0	0.517934	0.577	0.008	0	exc.VGLUT1and2	SLC17A7
0	0.50586	0.558	0.007	0	exc.VGLUT1and2	ADAM33
0	0.420184	0.483	0.006	0	exc.VGLUT1and2	AC091489.1
0	0.34754	0.454	0.01	0	exc.VGLUT1and2	INSRR
3.95252516672997e-323	1.40939	0.876	0.597	1.3255978904179e-318	exc.VGLUT1and2	ZNF385B
4.59925709713616e-320	0.482602	0.541	0.047	1.54249884523753e-315	exc.VGLUT1and2	FGF5
2.57121643408702e-319	1.15551	0.835	0.415	8.62334567664103e-315	exc.VGLUT1and2	MTCL1
6.69800914687264e-315	1.6264	0.894	0.469	2.24637830767815e-310	exc.VGLUT1and2	ARPP21
8.02334933759033e-315	1.13201	0.915	0.865	2.69087090084104e-310	exc.VGLUT1and2	OXR1
3.79473448121073e-314	1.4805	0.864	0.232	0	exc.VGLUT1and2	NFIB
7.18891879370912e-313	1.09005	0.786	0.189	2.41102e-308	exc.VGLUT1and2	SULF2
0	1.31498	0.796	0.185	6.97037e-305	exc.VGLUT1and2	MEIS1
2.13868e-305	0.413551	0.496	0.036	7.17269e-301	exc.VGLUT1and2	STEAP3
1.40687e-304	1.37743	0.827	0.284	4.71836e-300	exc.VGLUT1and2	GRIK3
4.79113e-301	0.572242	0.489	0.034	1.60685e-296	exc.VGLUT1and2	ADAMTS16
4.05793e-298	1.42311	0.88	0.559	1.36095e-293	exc.VGLUT1and2	MYRIP
9.87444e-297	1.65985	0.958	0.931	3.31169e-292	exc.VGLUT1and2	RBFOX1
2.8764e-292	0.600099	0.622	0.082	9.64689e-288	exc.VGLUT1and2	LRMP
2.08884e-291	0.608357	0.668	0.107	7.00555e-287	exc.VGLUT1and2	TXK
9.54029e-291	1.03066	0.882	0.868	3.19962e-286	exc.VGLUT1and2	SORBS2
4.78363e-289	1.35765	0.874	0.386	1.60433e-284	exc.VGLUT1and2	TCF4
2.74704e-288	1.01046	0.798	0.345	9.21301e-284	exc.VGLUT1and2	LIMA1
1.78518e-287	0.672477	0.539	0.056	5.98715e-283	exc.VGLUT1and2	LINC00836
6.22479e-279	1.48023	0.874	0.528	2.08767e-274	exc.VGLUT1and2	ENOX1
3.87597e-277	1.01329	0.801	0.298	1.29992e-272	exc.VGLUT1and2	KCNN2
1.57578e-276	1.34587	0.845	0.465	5.28484e-272	exc.VGLUT1and2	CDH7
9.42582e-274	1.00166	0.794	0.287	3.16123e-269	exc.VGLUT1and2	DYSF
1.08184e-273	0.983564	0.801	0.241	3.62828e-269	exc.VGLUT1and2	SYT2
1.49081e-272	1.00388	0.803	0.314	4.99989e-268	exc.VGLUT1and2	BAALC
2.4352e-269	0.52887	0.553	0.066	8.16718e-265	exc.VGLUT1and2	EGFLAM
7.09965e-269	0.805829	0.451	0.037	2.38108e-264	exc.VGLUT1and2	MSC-AS1
1.34622e-268	1.4158	0.821	0.345	4.51497e-264	exc.VGLUT1and2	NDST4
4.06718e-266	0.32111	0.419	0.022	1.36405e-261	exc.VGLUT1and2	USH1C
2.47452e-264	1.0768	0.821	0.416	8.29906e-260	exc.VGLUT1and2	AC010127.1
8.4439e-263	0.87643	0.793	0.298	2.83192e-258	exc.VGLUT1and2	OGFRL1
5.47333e-262	0.468381	0.503	0.046	1.83565e-257	exc.VGLUT1and2	AC138904.3
5.9289e-261	1.1403	0.813	0.381	1.98844e-256	exc.VGLUT1and2	LRRN1
2.18755e-260	1.06094	0.713	0.165	7.33659e-256	exc.VGLUT1and2	SPARCL1
4.51022e-258	1.2477	0.851	0.422	1.51264e-253	exc.VGLUT1and2	ITPR2
3.56846e-256	0.997453	0.892	0.88	1.19679e-251	exc.VGLUT1and2	UNC5C
1.07685e-255	1.00705	0.81	0.375	3.61153e-251	exc.VGLUT1and2	LIFR
1.90732e-254	0.374035	0.354	0.012	6.39678e-250	exc.VGLUT1and2	TINAG
2.5702e-254	0.565078	0.647	0.118	8.61995e-250	exc.VGLUT1and2	LEMD1
2.72513e-254	0.272205	0.442	0.039	9.13955e-250	exc.VGLUT1and2	ANXA3
3.49287e-254	1.55753	0.844	0.513	1.17144e-249	exc.VGLUT1and2	CLSTN2
1.47026e-253	0.594933	0.571	0.085	4.93097e-249	exc.VGLUT1and2	MEI4
1.31398e-252	1.01648	0.801	0.237	4.40684e-248	exc.VGLUT1and2	CHD7
1.36461e-250	0.869317	0.921	0.912	4.57664e-246	exc.VGLUT1and2	SYNE1
7.02289e-250	0.87962	0.64	0.123	2.35534e-245	exc.VGLUT1and2	AC138305.1
6.52011e-249	0.370664	0.506	0.053	2.18671e-244	exc.VGLUT1and2	IL6R
8.35342e-248	1.59139	0.834	0.424	2.80157e-243	exc.VGLUT1and2	NEAT1
4.98192e-246	0.930596	0.601	0.166	1.67084e-241	exc.VGLUT1and2	LINC01090
2.55871e-244	0.458831	0.5	0.052	8.58142e-240	exc.VGLUT1and2	EGF
3.42297e-244	0.923952	0.855	0.634	1.148e-239	exc.VGLUT1and2	EFR3A
6.28263e-244	0.506722	0.599	0.11	2.10707e-239	exc.VGLUT1and2	ADORA1
1.70966e-243	0.362526	0.395	0.026	5.73385e-239	exc.VGLUT1and2	SPON2
7.99648e-240	0.852797	0.788	0.229	2.68186e-235	exc.VGLUT1and2	GPR149
5.10489e-239	0.321707	0.509	0.064	1.71208e-234	exc.VGLUT1and2	HOPX
2.36775e-238	0.624013	0.725	0.178	7.94095e-234	exc.VGLUT1and2	PDE1C
3.48315e-238	0.438777	0.526	0.067	1.16818e-233	exc.VGLUT1and2	OPRD1
1.16994e-236	0.968549	0.843	0.652	3.92374e-232	exc.VGLUT1and2	ELAVL4
3.95284e-235	0.28819	0.402	0.03	1.3257e-230	exc.VGLUT1and2	LINC02360
8.91419e-235	0.385385	0.559	0.075	2.98964e-230	exc.VGLUT1and2	IRX2
6.91419e-234	0.570075	0.53	0.082	2.31888e-229	exc.VGLUT1and2	AC019211.1
7.41106e-234	0.989568	0.831	0.405	2.48552e-229	exc.VGLUT1and2	LGI1
4.59327e-233	0.517902	0.573	0.092	1.54049e-228	exc.VGLUT1and2	FHAD1
2.45607e-232	0.536111	0.626	0.118	8.23716e-228	exc.VGLUT1and2	FZD6
1.34557e-231	0.396444	0.479	0.066	4.51276e-227	exc.VGLUT1and2	ZIC1
2.90221e-230	0.999041	0.804	0.292	9.73344e-226	exc.VGLUT1and2	MIR4435-2HG
9.63173e-227	0.642339	0.665	0.143	3.23029e-222	exc.VGLUT1and2	KANK4
3.88077e-225	0.650804	0.915	0.944	1.30153e-220	exc.VGLUT1and2	CAMTA1
4.02713e-225	0.86605	0.863	0.731	1.35062e-220	exc.VGLUT1and2	STK39
1.92334e-223	0.92176	0.861	0.51	6.45049e-219	exc.VGLUT1and2	PRKAG2
7.15281e-223	0.580956	0.648	0.157	2.39891e-218	exc.VGLUT1and2	AP005328.1
2.45456e-220	1.11296	0.888	0.605	8.2321e-216	exc.VGLUT1and2	HECW1
3.2865e-220	0.43603	0.375	0.022	1.10223e-215	exc.VGLUT1and2	AC010601.1
9.32532e-220	1.26223	0.864	0.403	3.12753e-215	exc.VGLUT1and2	HS3ST5
7.14531e-219	1.03438	0.964	0.985	2.39639e-214	exc.VGLUT1and2	CNTNAP2
1.38839e-216	1.01414	0.827	0.373	4.65639e-212	exc.VGLUT1and2	RAPGEF5
1.96921e-215	0.257116	0.312	0.012	6.60432e-211	exc.VGLUT1and2	LINC01804
4.73153e-215	1.36004	0.891	0.638	1.58686e-210	exc.VGLUT1and2	FSTL5
2.85779e-214	1.16848	0.846	0.38	9.58445e-210	exc.VGLUT1and2	MPPED2
2.21737e-213	0.851293	0.845	0.669	7.43661e-209	exc.VGLUT1and2	PLCL2
1.66594e-212	0.615788	0.651	0.16	5.58724e-208	exc.VGLUT1and2	FGFR2
3.05676e-212	0.366622	0.577	0.128	1.02517e-207	exc.VGLUT1and2	TTC6
5.71669e-212	1.03538	0.841	0.352	1.91726e-207	exc.VGLUT1and2	ZNF521
9.99838e-212	0.97147	0.88	0.797	3.35326e-207	exc.VGLUT1and2	KCNQ3
1.59546e-210	0.928502	0.83	0.474	5.35084e-206	exc.VGLUT1and2	UBASH3B
2.02816e-210	0.375767	0.517	0.081	6.80203e-206	exc.VGLUT1and2	LOXL2
9.27379e-209	0.674571	0.742	0.256	3.11024e-204	exc.VGLUT1and2	CRTAC1
1.94653e-208	0.777709	0.85	0.677	6.52828e-204	exc.VGLUT1and2	PAK1
2.06071e-208	0.751686	0.852	0.735	6.91122e-204	exc.VGLUT1and2	ADD2
3.59007e-208	0.809572	0.785	0.368	1.20404e-203	exc.VGLUT1and2	SPAG1
5.8688e-207	1.28321	0.844	0.395	1.96828e-202	exc.VGLUT1and2	C8orf34
1.28397e-206	0.887943	0.879	0.791	4.30617e-202	exc.VGLUT1and2	LRBA
2.39108e-206	1.03832	0.816	0.421	8.01919e-202	exc.VGLUT1and2	NETO1
3.39419e-205	0.500852	0.47	0.065	1.13834e-200	exc.VGLUT1and2	GRAMD2B
9.49354e-205	0.580895	0.703	0.214	3.18394e-200	exc.VGLUT1and2	SLC36A1
4.36851e-202	0.435875	0.746	0.263	1.46511e-197	exc.VGLUT1and2	SLC17A6
6.82282e-202	0.957763	0.775	0.316	2.28824e-197	exc.VGLUT1and2	SDK2
1.54762e-200	1.23359	0.863	0.528	5.19042e-196	exc.VGLUT1and2	MCTP1
3.40003e-200	0.340794	0.52	0.084	1.1403e-195	exc.VGLUT1and2	JCAD
4.45168e-200	1.0323	0.748	0.265	1.493e-195	exc.VGLUT1and2	SNTG2
6.68187e-200	0.522154	0.589	0.133	2.24096e-195	exc.VGLUT1and2	ATP8B1
8.9665e-200	0.597996	0.664	0.238	3.00718e-195	exc.VGLUT1and2	FILIP1L
9.72364e-200	0.391404	0.592	0.134	3.26111e-195	exc.VGLUT1and2	EFHD2
4.17088e-199	0.81631	0.684	0.204	1.39883e-194	exc.VGLUT1and2	HCRTR2
8.61392e-199	0.780086	0.744	0.258	2.88894e-194	exc.VGLUT1and2	SYNJ2
9.47266e-199	1.41431	0.873	0.442	3.17694e-194	exc.VGLUT1and2	HS3ST4
7.91694e-198	0.489843	0.637	0.148	2.65518e-193	exc.VGLUT1and2	SMOC2
9.26087e-197	0.469882	0.567	0.122	3.10591e-192	exc.VGLUT1and2	BDNF
2.78561e-196	0.280044	0.465	0.068	9.34236e-192	exc.VGLUT1and2	SEMA7A
5.6333e-196	0.361454	0.374	0.031	1.8893e-191	exc.VGLUT1and2	SPTLC3
5.19075e-194	0.832863	0.802	0.367	1.74087e-189	exc.VGLUT1and2	RAB37
5.31729e-194	0.383003	0.562	0.102	1.78331e-189	exc.VGLUT1and2	RGPD1
1.1645e-193	1.05779	0.758	0.266	3.90549e-189	exc.VGLUT1and2	PCSK5
3.78369e-193	0.741631	0.833	0.606	1.26898e-188	exc.VGLUT1and2	NDRG4
6.59428e-192	0.40725	0.555	0.118	2.21159e-187	exc.VGLUT1and2	KCNA1
1.01366e-191	1.20104	0.843	0.42	3.39962e-187	exc.VGLUT1and2	GRM8
5.93134e-191	0.863225	0.822	0.548	1.98925e-186	exc.VGLUT1and2	FANCL
2.60345e-190	0.935835	0.794	0.376	8.73144e-186	exc.VGLUT1and2	SNCA
2.92606e-190	0.997873	0.942	0.976	9.81342e-186	exc.VGLUT1and2	ROBO2
2.68252e-187	0.254282	0.41	0.052	8.99665e-183	exc.VGLUT1and2	FAM43A
4.95367e-187	0.734747	0.717	0.23	1.66136e-182	exc.VGLUT1and2	LINC01632
2.88909e-186	0.97518	0.803	0.426	9.68943e-182	exc.VGLUT1and2	CNTNAP3B
2.45537e-184	0.786004	0.967	0.984	8.23482e-180	exc.VGLUT1and2	CADM2
6.98225e-184	0.697863	0.765	0.261	2.34171e-179	exc.VGLUT1and2	ACOT11
1.17948e-182	0.359024	0.502	0.091	3.95575e-178	exc.VGLUT1and2	TEC
3.382e-182	1.07094	0.892	0.776	1.13426e-177	exc.VGLUT1and2	RGS6
3.92623e-182	0.484091	0.296	0.017	1.31678e-177	exc.VGLUT1and2	BMP5
2.84182e-181	0.289381	0.524	0.111	9.53089e-177	exc.VGLUT1and2	CYTOR
6.63803e-181	0.603988	0.688	0.205	2.22626e-176	exc.VGLUT1and2	SVEP1
3.22002e-180	0.779062	0.884	0.806	1.07993e-175	exc.VGLUT1and2	ADAM23
5.11943e-180	0.606897	0.657	0.178	1.71695e-175	exc.VGLUT1and2	RHBDL3
1.1764e-179	0.557718	0.679	0.21	3.94541e-175	exc.VGLUT1and2	MGLL
1.08492e-177	0.336554	0.389	0.046	3.63861e-173	exc.VGLUT1and2	ZFP36L1
2.29568e-177	1.0249	0.843	0.402	7.69924e-173	exc.VGLUT1and2	DACH1
1.09702e-175	0.97459	0.863	0.635	3.6792e-171	exc.VGLUT1and2	MGAT5
8.76e-175	0.943966	0.824	0.477	2.93793e-170	exc.VGLUT1and2	RERG
8.833e-175	0.410687	0.477	0.08	2.96241e-170	exc.VGLUT1and2	LAMA4
1.60259e-174	0.585394	0.91	0.94	5.37477e-170	exc.VGLUT1and2	ATP8A2
1.68551e-174	0.497613	0.617	0.172	5.65288e-170	exc.VGLUT1and2	SCN1B
4.88739e-173	0.348042	0.379	0.045	1.63913e-168	exc.VGLUT1and2	QRFPR
1.17417e-172	0.956528	0.78	0.284	3.93794e-168	exc.VGLUT1and2	IL1RAPL2
1.17034e-171	0.82959	0.784	0.409	3.92508e-167	exc.VGLUT1and2	KLF7
3.23205e-171	0.455541	0.482	0.107	1.08397e-166	exc.VGLUT1and2	ETV1
7.35761e-170	0.421268	0.524	0.114	2.46759e-165	exc.VGLUT1and2	VEPH1
1.51467e-168	0.326749	0.502	0.101	5.07991e-164	exc.VGLUT1and2	TESC
3.11955e-168	0.398051	0.566	0.135	1.04624e-163	exc.VGLUT1and2	SPAG17
3.67442e-168	0.891521	0.856	0.396	1.23233e-163	exc.VGLUT1and2	ZNF804B
5.08539e-168	0.540402	0.677	0.218	1.70554e-163	exc.VGLUT1and2	CUBN
3.66196e-167	0.577149	0.56	0.138	1.22815e-162	exc.VGLUT1and2	DOCK5
2.47763e-165	1.07746	0.825	0.511	8.30947e-161	exc.VGLUT1and2	EPHA3
2.59223e-165	0.319151	0.447	0.074	8.69382e-161	exc.VGLUT1and2	AC084816.1
7.42676e-165	0.299004	0.491	0.096	2.49079e-160	exc.VGLUT1and2	PLS3
1.94845e-164	0.397591	0.399	0.051	6.53473e-160	exc.VGLUT1and2	AGMO
5.31939e-163	0.628524	0.908	0.906	1.78402e-158	exc.VGLUT1and2	SRRM3
1.49192e-162	0.471313	0.553	0.14	5.00359e-158	exc.VGLUT1and2	ST3GAL1
1.53196e-161	0.360471	0.438	0.078	5.13788e-157	exc.VGLUT1and2	LINC02296
4.12626e-161	0.456431	0.575	0.14	1.38386e-156	exc.VGLUT1and2	PALD1
4.94117e-161	0.311967	0.555	0.14	1.65717e-156	exc.VGLUT1and2	AC091138.1
4.98574e-161	0.676785	0.79	0.352	1.67212e-156	exc.VGLUT1and2	DOPEY2
6.43634e-161	0.326477	0.556	0.156	2.15862e-156	exc.VGLUT1and2	AC025809.1
7.16649e-161	0.713335	0.92	0.939	2.4035e-156	exc.VGLUT1and2	NBEA
1.61914e-160	0.834431	0.853	0.527	5.43028e-156	exc.VGLUT1and2	FAM189A1
1.19516e-159	0.774697	0.731	0.277	4.00831e-155	exc.VGLUT1and2	ST8SIA4
1.54298e-159	0.968094	0.881	0.708	5.17483e-155	exc.VGLUT1and2	KIAA1217
4.03111e-159	0.771128	0.824	0.617	1.35196e-154	exc.VGLUT1and2	NCOR2
7.89475e-158	0.255001	0.429	0.079	2.64774e-153	exc.VGLUT1and2	ANXA5
3.14718e-157	0.522515	0.571	0.149	1.0555e-152	exc.VGLUT1and2	RASGEF1C
5.6922e-157	0.413022	0.586	0.162	1.90905e-152	exc.VGLUT1and2	COL14A1
1.0326e-156	0.83719	0.804	0.453	3.46315e-152	exc.VGLUT1and2	BMPER
2.15682e-156	0.324439	0.483	0.107	7.23354e-152	exc.VGLUT1and2	BAALC-AS1
2.40725e-155	0.887528	0.836	0.528	8.07344e-151	exc.VGLUT1and2	TRPS1
6.63147e-155	0.526315	0.703	0.255	2.22406e-150	exc.VGLUT1and2	PRKG2
2.48589e-154	0.605899	0.591	0.155	8.33718e-150	exc.VGLUT1and2	CDK18
3.6337e-154	0.298254	0.51	0.122	1.21867e-149	exc.VGLUT1and2	SLC6A16
8.40733e-154	0.730204	0.852	0.602	2.81965e-149	exc.VGLUT1and2	KIAA1841
1.48163e-153	0.598906	0.903	0.917	4.96909e-149	exc.VGLUT1and2	AC016831.7
1.7377e-153	0.967409	0.847	0.417	5.82791e-149	exc.VGLUT1and2	SEMA6D
1.32685e-152	0.480488	0.693	0.239	4.44999e-148	exc.VGLUT1and2	EPHA5-AS1
2.69876e-152	0.302228	0.454	0.09	9.0511e-148	exc.VGLUT1and2	SCN4B
1.6473e-151	0.885474	0.876	0.609	5.52472e-147	exc.VGLUT1and2	SOX5
1.50772e-150	0.868588	0.834	0.551	5.05659e-146	exc.VGLUT1and2	SH3D19
2.0672e-150	0.365149	0.531	0.124	6.93296e-146	exc.VGLUT1and2	MPP3
8.31622e-150	0.562997	0.546	0.144	2.7891e-145	exc.VGLUT1and2	CREB5
2.34786e-149	0.750825	0.821	0.365	7.87426e-145	exc.VGLUT1and2	EPHA7
6.94962e-149	0.350963	0.59	0.18	2.33076e-144	exc.VGLUT1and2	TUNAR
2.81127e-147	0.607187	0.827	0.388	9.42844e-143	exc.VGLUT1and2	RIT2
1.39006e-146	0.367353	0.576	0.167	4.66197e-142	exc.VGLUT1and2	PRSS3
3.33453e-146	1.35718	0.698	0.281	1.11834e-141	exc.VGLUT1and2	PDZRN4
3.64397e-146	0.597929	0.729	0.286	1.22212e-141	exc.VGLUT1and2	ABCC8
6.68618e-146	0.395004	0.547	0.138	2.24241e-141	exc.VGLUT1and2	FBXO17
9.39917e-146	0.887086	0.822	0.432	3.15229e-141	exc.VGLUT1and2	GRIK4
1.8623e-145	0.822287	0.874	0.754	6.24577e-141	exc.VGLUT1and2	ARHGAP24
5.27082e-145	0.533965	0.879	0.849	1.76773e-140	exc.VGLUT1and2	GLS
2.71275e-144	0.542802	0.747	0.293	9.09801e-140	exc.VGLUT1and2	PPFIBP1
3.47531e-144	0.998648	0.871	0.562	1.16555e-139	exc.VGLUT1and2	NTRK3
1.59355e-142	0.888514	0.862	0.543	5.34446e-138	exc.VGLUT1and2	ZNF536
7.22201e-142	0.628899	0.774	0.381	2.42212e-137	exc.VGLUT1and2	COLGALT2
6.33656e-141	0.831243	0.845	0.439	2.12515e-136	exc.VGLUT1and2	PEX5L
1.76614e-140	0.626362	0.717	0.269	5.9233e-136	exc.VGLUT1and2	NETO2
3.67748e-140	0.301077	0.41	0.071	1.23335e-135	exc.VGLUT1and2	AC007611.1
1.05605e-139	0.545972	0.645	0.227	3.54179e-135	exc.VGLUT1and2	AP1S2
4.84888e-139	0.588388	0.943	0.96	1.62622e-134	exc.VGLUT1and2	ANK2
2.7392e-138	0.78646	0.893	0.804	9.18672e-134	exc.VGLUT1and2	CA10
2.74599e-137	0.290384	0.4	0.081	9.20951e-133	exc.VGLUT1and2	MYRFL
7.89185e-137	1.03861	0.83	0.444	2.64677e-132	exc.VGLUT1and2	ST6GALNAC5
5.54539e-136	0.875175	0.867	0.761	1.85981e-131	exc.VGLUT1and2	RBFOX3
9.0143e-136	0.670515	0.861	0.753	3.02322e-131	exc.VGLUT1and2	C1orf21
9.91181e-136	0.442413	0.578	0.173	3.32422e-131	exc.VGLUT1and2	SLC8B1
1.07082e-135	0.739928	0.81	0.426	3.59131e-131	exc.VGLUT1and2	COL21A1
5.81937e-135	0.485788	0.451	0.099	1.9517e-130	exc.VGLUT1and2	SKAP1
8.02068e-135	0.92961	0.842	0.458	2.68998e-130	exc.VGLUT1and2	EPHA5
1.828e-134	0.613066	0.765	0.37	6.13073e-130	exc.VGLUT1and2	NWD2
3.58503e-134	0.399007	0.611	0.199	1.20235e-129	exc.VGLUT1and2	GLB1L3
5.51262e-134	0.924968	0.86	0.512	1.84882e-129	exc.VGLUT1and2	SLC35F3
3.2228e-133	0.706131	0.846	0.571	1.08086e-128	exc.VGLUT1and2	FRAS1
5.10838e-133	0.45642	0.678	0.263	1.71325e-128	exc.VGLUT1and2	SPNS2
2.67354e-132	0.267996	0.369	0.066	8.96652e-128	exc.VGLUT1and2	AC067956.1
1.36618e-131	0.270104	0.429	0.093	4.58191e-127	exc.VGLUT1and2	MYH9
3.65992e-131	0.352067	0.639	0.24	1.22746e-126	exc.VGLUT1and2	SNED1
8.62713e-131	0.379727	0.444	0.094	2.89337e-126	exc.VGLUT1and2	ADAMTSL2
6.69925e-130	0.71249	0.873	0.821	2.24679e-125	exc.VGLUT1and2	SLC24A2
2.49722e-129	0.430571	0.644	0.232	8.37516e-125	exc.VGLUT1and2	GPAT3
7.14625e-129	0.707871	0.794	0.445	2.39671e-124	exc.VGLUT1and2	PVT1
8.75248e-129	0.391454	0.615	0.204	2.93541e-124	exc.VGLUT1and2	HEATR5A
3.56425e-128	0.90962	0.896	0.605	1.19538e-123	exc.VGLUT1and2	IQCJ-SCHIP1
2.87523e-127	0.284182	0.361	0.067	9.64294e-123	exc.VGLUT1and2	CCDC88B
1.2675e-126	0.302814	0.556	0.179	4.25093e-122	exc.VGLUT1and2	RSPO4
1.85606e-126	0.621809	0.845	0.432	6.22487e-122	exc.VGLUT1and2	PRR16
6.0191e-126	0.52366	0.749	0.345	2.01868e-121	exc.VGLUT1and2	NEFM
1.33888e-125	0.388126	0.61	0.206	4.49035e-121	exc.VGLUT1and2	KCNK9
1.45406e-125	0.36974	0.614	0.208	4.87662e-121	exc.VGLUT1and2	KIAA1257
1.7029e-125	0.507347	0.477	0.118	5.7112e-121	exc.VGLUT1and2	LINC01435
2.7402e-125	0.489394	0.658	0.24	9.19008e-121	exc.VGLUT1and2	ANKRD18B
6.3145e-125	0.601476	0.776	0.379	2.11776e-120	exc.VGLUT1and2	SGPP2
9.04386e-125	0.571051	0.612	0.216	3.03313e-120	exc.VGLUT1and2	PREX2
3.60292e-124	0.486966	0.6	0.204	1.20835e-119	exc.VGLUT1and2	NEFH
3.87732e-124	0.391895	0.614	0.195	1.30038e-119	exc.VGLUT1and2	COL6A1
1.05828e-123	0.265983	0.389	0.086	3.54925e-119	exc.VGLUT1and2	NTNG2
1.27993e-123	0.386946	0.555	0.188	4.29262e-119	exc.VGLUT1and2	ABTB2
2.22187e-121	0.615358	0.921	0.923	7.45171e-117	exc.VGLUT1and2	SMYD3
5.17963e-121	0.635291	0.961	0.97	1.73715e-116	exc.VGLUT1and2	PCDH9
1.2473e-120	0.289928	0.275	0.03	4.18319e-116	exc.VGLUT1and2	LINC02334
1.27438e-120	0.812735	0.857	0.717	4.27403e-116	exc.VGLUT1and2	ST6GALNAC3
1.49237e-120	0.388088	0.585	0.195	5.00512e-116	exc.VGLUT1and2	STK10
5.414e-120	0.486766	0.913	0.922	1.81575e-115	exc.VGLUT1and2	PDE4DIP
6.76588e-119	0.559698	0.739	0.337	2.26914e-114	exc.VGLUT1and2	FGFR1
7.75256e-119	0.716936	0.843	0.636	2.60005e-114	exc.VGLUT1and2	GALNT7
1.07906e-118	0.515352	0.805	0.398	3.61893e-114	exc.VGLUT1and2	VWC2
3.35853e-118	0.292374	0.509	0.148	1.12638e-113	exc.VGLUT1and2	CYP4F26P
1.69146e-117	0.366256	0.773	0.377	5.67282e-113	exc.VGLUT1and2	CDH11
1.92682e-117	0.52222	0.586	0.203	6.46218e-113	exc.VGLUT1and2	DLEU2
4.15912e-117	0.748636	0.834	0.503	1.39488e-112	exc.VGLUT1and2	AC120193.1
1.44672e-116	0.521547	0.904	0.936	4.85199e-112	exc.VGLUT1and2	AGBL4
4.98392e-116	0.740703	0.871	0.559	1.67151e-111	exc.VGLUT1and2	NFIA
1.31951e-115	0.855996	0.881	0.62	4.42536e-111	exc.VGLUT1and2	MGAT4C
2.98056e-115	0.402324	0.467	0.136	9.99619e-111	exc.VGLUT1and2	MLIP
4.75571e-115	0.661365	0.771	0.445	1.59497e-110	exc.VGLUT1and2	LGR4
8.76694e-115	0.369244	0.757	0.354	2.94026e-110	exc.VGLUT1and2	PARD3B
1.17612e-114	0.663362	0.863	0.702	3.94449e-110	exc.VGLUT1and2	JARID2
3.74466e-114	0.356032	0.462	0.124	1.25589e-109	exc.VGLUT1and2	BANK1
1.14129e-113	0.255128	0.473	0.146	3.82766e-109	exc.VGLUT1and2	AL390860.1
1.62764e-113	0.476859	0.633	0.241	5.45877e-109	exc.VGLUT1and2	AC005537.1
2.58714e-113	0.751552	0.878	0.76	8.67674e-109	exc.VGLUT1and2	ELMO1
4.59648e-112	0.605065	0.932	0.882	1.54157e-107	exc.VGLUT1and2	MAP1B
1.40836e-111	0.515978	0.758	0.376	4.72337e-107	exc.VGLUT1and2	WHRN
1.83564e-111	0.59858	0.787	0.427	6.15638e-107	exc.VGLUT1and2	CLEC2L
2.01159e-111	0.648509	0.797	0.409	6.74648e-107	exc.VGLUT1and2	MAN2A1
2.53525e-111	0.61492	0.853	0.698	8.50273e-107	exc.VGLUT1and2	PHACTR3
2.55472e-111	0.402264	0.61	0.224	8.56804e-107	exc.VGLUT1and2	ATP11C
2.87019e-111	0.405185	0.65	0.259	9.62606e-107	exc.VGLUT1and2	ARNTL2
3.01575e-111	0.7254	0.829	0.594	1.01142e-106	exc.VGLUT1and2	ELAVL2
3.78738e-111	0.593264	0.812	0.5	1.27021e-106	exc.VGLUT1and2	ZNF83
7.17793e-111	0.517268	0.886	0.883	2.40733e-106	exc.VGLUT1and2	DGKI
1.85704e-110	0.480934	0.682	0.286	6.22816e-106	exc.VGLUT1and2	SCPEP1
3.95896e-110	0.292695	0.659	0.275	1.32776e-105	exc.VGLUT1and2	NOS1
5.28072e-110	0.424556	0.693	0.29	1.77105e-105	exc.VGLUT1and2	MIRLET7BHG
5.41107e-110	0.69791	0.847	0.648	1.81477e-105	exc.VGLUT1and2	KIAA1211
5.50998e-110	0.303767	0.556	0.191	1.84794e-105	exc.VGLUT1and2	RAB3IP
7.22133e-110	0.482717	0.932	0.944	2.42189e-105	exc.VGLUT1and2	DST
7.57378e-110	0.389248	0.648	0.261	2.54009e-105	exc.VGLUT1and2	ULK3
1.39272e-109	0.281907	0.539	0.188	4.67091e-105	exc.VGLUT1and2	LIG1
2.65984e-109	0.285785	0.516	0.169	8.92058e-105	exc.VGLUT1and2	MIS18BP1
2.92051e-109	0.405007	0.659	0.279	9.79482e-105	exc.VGLUT1and2	WWC1
5.59506e-109	0.357369	0.579	0.203	1.87647e-104	exc.VGLUT1and2	RIN2
6.39826e-109	0.413795	0.668	0.278	2.14585e-104	exc.VGLUT1and2	BEAN1
2.08478e-108	0.298803	0.581	0.211	6.99195e-104	exc.VGLUT1and2	NFKBIZ
5.73129e-108	0.606476	0.802	0.52	1.92216e-103	exc.VGLUT1and2	ANKS6
7.46492e-108	0.500337	0.739	0.376	2.50359e-103	exc.VGLUT1and2	AL445623.2
1.12853e-107	0.334095	0.667	0.292	3.78486e-103	exc.VGLUT1and2	B3GAT2
4.24254e-107	0.297937	0.671	0.314	1.42286e-102	exc.VGLUT1and2	NXPH2
8.55552e-107	0.67656	0.851	0.746	2.86935e-102	exc.VGLUT1and2	MAP4K4
1.81023e-106	0.568154	0.797	0.528	6.07115e-102	exc.VGLUT1and2	TRPM2
2.41756e-106	0.433163	0.65	0.249	8.108e-102	exc.VGLUT1and2	PDZD7
2.51781e-106	0.739629	0.854	0.596	8.44422e-102	exc.VGLUT1and2	NKAIN3
3.5775e-106	0.282256	0.581	0.244	1.19982e-101	exc.VGLUT1and2	LMO4
5.92875e-106	0.546428	0.84	0.535	1.98839e-101	exc.VGLUT1and2	NQO2
1.32992e-105	0.749254	0.853	0.661	4.46029e-101	exc.VGLUT1and2	PLXNA4
2.66423e-105	0.395978	0.686	0.304	8.9353e-101	exc.VGLUT1and2	TRDMT1
5.83903e-105	0.313505	0.572	0.21	1.9583e-100	exc.VGLUT1and2	GALNT12
5.86931e-105	0.76196	0.831	0.618	1.96845e-100	exc.VGLUT1and2	KCNH5
8.81157e-105	0.272436	0.539	0.184	2.95523e-100	exc.VGLUT1and2	PPARA
2.69671e-104	0.77158	0.885	0.773	9.04421e-100	exc.VGLUT1and2	GPC6
5.01497e-104	0.651559	0.87	0.746	1.68192e-99	exc.VGLUT1and2	SEZ6L
9.16477e-104	0.388597	0.661	0.296	3.07368e-99	exc.VGLUT1and2	CKMT1B
9.68455e-104	0.604793	0.914	0.908	3.24801e-99	exc.VGLUT1and2	MIR99AHG
1.28167e-103	0.68584	0.84	0.581	4.29848e-99	exc.VGLUT1and2	KIAA0319
4.04149e-103	0.251839	0.471	0.164	1.35544e-98	exc.VGLUT1and2	TSHZ3
1.01495e-102	0.347742	0.699	0.336	3.40395e-98	exc.VGLUT1and2	PTCHD1
2.37294e-102	0.379112	0.645	0.275	7.95837e-98	exc.VGLUT1and2	ENOSF1
3.75647e-101	0.634709	0.862	0.733	1.25984e-96	exc.VGLUT1and2	TNR
1.36965e-100	0.374053	0.629	0.258	4.59352e-96	exc.VGLUT1and2	TMTC4
2.38311e-100	0.339536	0.726	0.373	7.99246e-96	exc.VGLUT1and2	PKIB
4.19014e-100	0.50746	0.957	0.981	1.40529e-95	exc.VGLUT1and2	ADGRB3
6.54693e-100	0.678239	0.802	0.49	2.19571e-95	exc.VGLUT1and2	BCL11A
8.48543e-100	0.620062	0.784	0.434	2.84584e-95	exc.VGLUT1and2	SPATA6
2.01845e-99	0.266147	0.383	0.1	6.76948e-95	exc.VGLUT1and2	AL392023.2
2.79852e-99	0.489842	0.696	0.313	9.38567e-95	exc.VGLUT1and2	TMEM131L
4.49071e-99	0.419535	0.903	0.894	1.50609e-94	exc.VGLUT1and2	NRCAM
5.06681e-99	0.351384	0.634	0.277	1.69931e-94	exc.VGLUT1and2	VWA5B2
2.48105e-98	0.710248	0.879	0.598	8.32094e-94	exc.VGLUT1and2	HECW2
5.15281e-98	0.38769	0.629	0.268	1.72815e-93	exc.VGLUT1and2	ZNF487
8.57487e-98	0.707333	0.844	0.571	2.87584e-93	exc.VGLUT1and2	LINC00894
1.08383e-97	0.505312	0.386	0.101	3.63496e-93	exc.VGLUT1and2	ERVMER61-1
1.08618e-97	0.38843	0.685	0.313	3.64283e-93	exc.VGLUT1and2	CABP1
1.18629e-97	0.661456	0.836	0.6	3.9786e-93	exc.VGLUT1and2	LINC02389
1.44893e-97	0.453227	0.595	0.237	4.85941e-93	exc.VGLUT1and2	LINC00907
1.46882e-97	0.260689	0.68	0.31	4.92614e-93	exc.VGLUT1and2	ANKRD29
3.25944e-97	0.283653	0.641	0.292	1.09315e-92	exc.VGLUT1and2	March3
3.84611e-97	0.546506	0.878	0.838	1.28991e-92	exc.VGLUT1and2	SAMD12
1.63498e-96	0.496602	0.781	0.457	5.4834e-92	exc.VGLUT1and2	CAST
3.82007e-96	0.319794	0.628	0.267	1.28117e-91	exc.VGLUT1and2	TRIM36
5.07787e-96	0.307842	0.483	0.154	1.70302e-91	exc.VGLUT1and2	ACACB
5.49314e-96	0.538792	0.894	0.843	1.84229e-91	exc.VGLUT1and2	SCN1A
5.987e-96	0.423337	0.731	0.387	2.00792e-91	exc.VGLUT1and2	MTMR4
6.54103e-96	0.394043	0.671	0.302	2.19373e-91	exc.VGLUT1and2	FLT3
1.03269e-95	0.421637	0.651	0.277	3.46343e-91	exc.VGLUT1and2	MYH14
3.85439e-95	0.283035	0.683	0.353	1.29269e-90	exc.VGLUT1and2	LINC00970
4.07739e-95	0.259416	0.612	0.266	1.36747e-90	exc.VGLUT1and2	SAMD3
6.12732e-95	0.257527	0.577	0.236	2.05498e-90	exc.VGLUT1and2	DCHS2
6.38692e-95	0.261379	0.486	0.166	2.14204e-90	exc.VGLUT1and2	SEMA3D
7.59004e-95	0.341209	0.704	0.347	2.54555e-90	exc.VGLUT1and2	CPQ
8.50195e-95	0.740939	0.85	0.605	2.85138e-90	exc.VGLUT1and2	DLC1
1.1331e-94	0.334541	0.658	0.305	3.80019e-90	exc.VGLUT1and2	PEPD
1.98647e-94	0.632473	0.793	0.457	6.66222e-90	exc.VGLUT1and2	SLC1A2
3.81281e-94	0.446217	0.649	0.285	1.27874e-89	exc.VGLUT1and2	USP3
3.58427e-93	0.502598	0.812	0.445	1.20209e-88	exc.VGLUT1and2	SGK1
4.04448e-93	0.293315	0.798	0.439	1.35644e-88	exc.VGLUT1and2	TMEM163
4.52046e-93	0.270405	0.631	0.274	1.51607e-88	exc.VGLUT1and2	SYT12
1.14771e-92	0.358135	0.598	0.251	3.84918e-88	exc.VGLUT1and2	MAMLD1
3.48447e-91	0.472961	0.755	0.441	1.16862e-86	exc.VGLUT1and2	PRPSAP1
6.33769e-91	0.381811	0.694	0.344	2.12553e-86	exc.VGLUT1and2	ST8SIA5
1.98056e-90	0.319552	0.569	0.224	6.64239e-86	exc.VGLUT1and2	NACC2
3.06222e-90	0.461649	0.744	0.374	1.02701e-85	exc.VGLUT1and2	RNF152
2.46827e-89	0.457982	0.739	0.413	8.27807e-85	exc.VGLUT1and2	FAM3C
3.36676e-89	0.496192	0.815	0.473	1.12914e-84	exc.VGLUT1and2	RBMS1
4.78155e-89	0.631717	0.84	0.605	1.60364e-84	exc.VGLUT1and2	KIF26B
7.8863e-89	0.652774	0.89	0.851	2.64491e-84	exc.VGLUT1and2	FAM19A2
8.99321e-89	0.465881	0.748	0.426	3.01614e-84	exc.VGLUT1and2	LPCAT4
1.01085e-88	0.450645	0.751	0.421	3.39018e-84	exc.VGLUT1and2	CDK6
1.5742e-88	0.250189	0.671	0.333	5.27955e-84	exc.VGLUT1and2	GPR63
5.10959e-88	0.394613	0.697	0.353	1.71366e-83	exc.VGLUT1and2	PFKFB3
1.30863e-87	0.496239	0.8	0.474	4.38888e-83	exc.VGLUT1and2	PALLD
3.48182e-87	0.484964	0.778	0.43	1.16773e-82	exc.VGLUT1and2	AKAP13
5.24484e-87	0.549612	0.753	0.447	1.75901e-82	exc.VGLUT1and2	OSBPL5
1.04413e-86	0.866257	0.862	0.602	3.50181e-82	exc.VGLUT1and2	CHRM3
1.2062e-86	0.431319	0.706	0.397	4.04535e-82	exc.VGLUT1and2	NEFL
1.5576e-86	0.637488	0.81	0.543	5.22387e-82	exc.VGLUT1and2	PLXNA2
2.71704e-86	0.5571	0.862	0.531	9.11241e-82	exc.VGLUT1and2	DGKB
3.23718e-86	0.478009	0.756	0.408	1.08569e-81	exc.VGLUT1and2	FEZ2
3.3748e-86	0.268457	0.389	0.136	1.13184e-81	exc.VGLUT1and2	AC007091.1
3.89022e-86	0.384439	0.679	0.331	1.3047e-81	exc.VGLUT1and2	CFLAR
9.06789e-86	0.570253	0.823	0.559	3.04119e-81	exc.VGLUT1and2	MROH1
9.34418e-86	0.409708	0.718	0.356	3.13385e-81	exc.VGLUT1and2	MAP3K21
1.8908e-85	0.37719	0.908	0.908	6.34137e-81	exc.VGLUT1and2	SNAP25
1.02402e-84	0.579272	0.808	0.5	3.43435e-80	exc.VGLUT1and2	NT5DC1
1.10535e-84	0.512249	0.818	0.618	3.70713e-80	exc.VGLUT1and2	PGBD5
1.55491e-84	0.702519	0.854	0.63	5.21487e-80	exc.VGLUT1and2	KCNC2
1.69719e-84	0.345593	0.501	0.176	5.69204e-80	exc.VGLUT1and2	OSTF1
3.16884e-84	0.518184	0.734	0.409	1.06277e-79	exc.VGLUT1and2	ARHGEF10L
6.05629e-84	0.602496	0.834	0.685	2.03116e-79	exc.VGLUT1and2	PHACTR2
2.63034e-83	0.392799	0.703	0.352	8.82165e-79	exc.VGLUT1and2	HDAC2-AS2
3.58856e-83	0.261756	0.669	0.359	1.20353e-78	exc.VGLUT1and2	PTN
9.91663e-83	0.612881	0.856	0.624	3.32584e-78	exc.VGLUT1and2	SHTN1
1.7262e-82	0.447859	0.545	0.225	5.78934e-78	exc.VGLUT1and2	AC011287.1
4.446e-82	0.549511	0.882	0.769	1.4911e-77	exc.VGLUT1and2	ADAM22
5.43217e-82	0.4791	0.754	0.457	1.82184e-77	exc.VGLUT1and2	WDR11
6.21251e-82	0.567385	0.896	0.856	2.08355e-77	exc.VGLUT1and2	XKR6
6.39356e-82	0.283597	0.582	0.261	2.14427e-77	exc.VGLUT1and2	GPRC5B
7.36028e-82	0.486306	0.805	0.521	2.46849e-77	exc.VGLUT1and2	WDR11-AS1
8.81512e-81	0.263279	0.576	0.251	2.95641e-76	exc.VGLUT1and2	CPPED1
9.20187e-81	0.254478	0.611	0.298	3.08612e-76	exc.VGLUT1and2	TAF4B
1.29847e-80	0.582397	0.839	0.647	4.35481e-76	exc.VGLUT1and2	FAM171A1
1.45952e-80	0.298182	0.241	0.039	4.89492e-76	exc.VGLUT1and2	LINC01931
1.84334e-80	0.477955	0.7	0.341	6.18219e-76	exc.VGLUT1and2	NKAIN1
1.86644e-80	0.516955	0.837	0.703	6.25966e-76	exc.VGLUT1and2	IQSEC1
2.0076e-80	0.264214	0.438	0.143	6.73311e-76	exc.VGLUT1and2	RBM47
2.54611e-79	0.43914	0.312	0.076	8.53913e-75	exc.VGLUT1and2	NALCN-AS1
4.38158e-79	0.405177	0.682	0.414	1.46949e-74	exc.VGLUT1and2	SLC5A4-AS1
7.16028e-79	0.252417	0.667	0.347	2.40141e-74	exc.VGLUT1and2	TGFBR1
7.36615e-79	0.295823	0.439	0.164	2.47046e-74	exc.VGLUT1and2	PREX1
3.24398e-78	0.486084	0.72	0.409	1.08796e-73	exc.VGLUT1and2	MYO18A
9.02854e-78	0.257798	0.594	0.264	3.02799e-73	exc.VGLUT1and2	ELFN2
1.08024e-77	0.50449	0.862	0.77	3.62292e-73	exc.VGLUT1and2	CCSER2
1.2768e-77	0.599401	0.841	0.637	4.28213e-73	exc.VGLUT1and2	PRUNE2
1.21782e-76	0.635977	0.834	0.622	4.08433e-72	exc.VGLUT1and2	CNTN3
1.24804e-76	0.250524	0.626	0.299	4.18567e-72	exc.VGLUT1and2	POLR3G
1.26746e-76	0.31276	0.588	0.274	4.2508e-72	exc.VGLUT1and2	ST6GAL1
1.26981e-76	0.542096	0.842	0.664	4.25869e-72	exc.VGLUT1and2	PKD1
2.73086e-76	0.445359	0.88	0.867	9.15877e-72	exc.VGLUT1and2	GPR158
3.88012e-76	0.253629	0.524	0.217	1.30132e-71	exc.VGLUT1and2	CCND3
1.02319e-75	0.317452	0.669	0.333	3.43157e-71	exc.VGLUT1and2	KCNT1
2.05719e-75	0.48417	0.766	0.451	6.89941e-71	exc.VGLUT1and2	LMO3
2.13026e-75	0.407413	0.886	0.881	7.14446e-71	exc.VGLUT1and2	RAPGEF4
3.01973e-75	0.3341	0.736	0.409	1.01276e-70	exc.VGLUT1and2	ST3GAL6
3.16997e-75	0.596227	0.886	0.783	1.06314e-70	exc.VGLUT1and2	OLFM3
4.20629e-75	0.262644	0.625	0.316	1.4107e-70	exc.VGLUT1and2	KDM7A
2.33151e-74	0.42895	0.791	0.453	7.81942e-70	exc.VGLUT1and2	PALM2
5.80129e-74	0.394922	0.736	0.429	1.94564e-69	exc.VGLUT1and2	ABCA9
7.40654e-74	0.527234	0.792	0.504	2.48401e-69	exc.VGLUT1and2	SORL1
7.68878e-74	0.255388	0.723	0.412	2.57866e-69	exc.VGLUT1and2	PTPRE
2.78216e-73	0.360046	0.448	0.158	9.33081e-69	exc.VGLUT1and2	TNS1
2.80551e-73	0.557473	0.846	0.612	9.40912e-69	exc.VGLUT1and2	TMEM132B
5.65213e-73	0.472227	0.902	0.887	1.89561e-68	exc.VGLUT1and2	CACNB2
9.5121e-73	0.344141	0.845	0.532	3.19017e-68	exc.VGLUT1and2	STMN2
2.48209e-72	0.566702	0.84	0.614	8.32445e-68	exc.VGLUT1and2	GULP1
1.03619e-71	0.456899	0.88	0.839	3.47518e-67	exc.VGLUT1and2	PRKCE
1.08801e-71	0.334319	0.864	0.583	3.64898e-67	exc.VGLUT1and2	ERBB4
1.10122e-71	0.406576	0.759	0.451	3.69328e-67	exc.VGLUT1and2	ABHD3
1.19863e-71	0.311188	0.934	0.965	4.01995e-67	exc.VGLUT1and2	ANKS1B
2.32435e-71	0.540648	0.859	0.749	7.79541e-67	exc.VGLUT1and2	ANK1
4.79048e-71	0.26585	0.538	0.241	1.60663e-66	exc.VGLUT1and2	FTCDNL1
7.13555e-71	0.326257	0.628	0.32	2.39312e-66	exc.VGLUT1and2	TRIQK
1.49163e-70	0.273815	0.58	0.279	5.00262e-66	exc.VGLUT1and2	DDX31
1.95468e-70	0.560842	0.845	0.698	6.55559e-66	exc.VGLUT1and2	AL033504.1
4.69119e-70	0.540082	0.816	0.581	1.57333e-65	exc.VGLUT1and2	BEND6
8.38638e-70	0.472591	0.729	0.405	2.81263e-65	exc.VGLUT1and2	AC013652.1
9.61762e-70	0.302388	0.625	0.31	3.22556e-65	exc.VGLUT1and2	FREM1
1.52638e-69	0.382666	0.737	0.442	5.11916e-65	exc.VGLUT1and2	TMOD3
2.37326e-69	0.468811	0.845	0.588	7.95943e-65	exc.VGLUT1and2	PTCHD1-AS
3.14823e-69	0.465502	0.822	0.554	1.05585e-64	exc.VGLUT1and2	ADCY1
4.73804e-69	0.365228	0.698	0.375	1.58904e-64	exc.VGLUT1and2	HADHB
7.78073e-69	0.488248	0.855	0.605	2.6095e-64	exc.VGLUT1and2	HCN1
8.07601e-69	0.469835	0.853	0.742	2.70853e-64	exc.VGLUT1and2	MBNL2
9.43872e-69	0.511899	0.812	0.574	3.16556e-64	exc.VGLUT1and2	FMN1
2.72455e-68	0.278739	0.524	0.241	9.1376e-64	exc.VGLUT1and2	CSGALNACT1
4.63928e-68	0.353112	0.695	0.373	1.55592e-63	exc.VGLUT1and2	CYFIP1
4.81166e-68	0.355016	0.653	0.394	1.61373e-63	exc.VGLUT1and2	LINC00513
5.63204e-68	0.267477	0.677	0.372	1.88887e-63	exc.VGLUT1and2	ZNF423
9.01008e-68	0.312634	0.742	0.44	3.0218e-63	exc.VGLUT1and2	PLEKHG1
1.34312e-67	0.492698	0.837	0.582	4.50455e-63	exc.VGLUT1and2	UTRN
2.07105e-67	0.523471	0.805	0.59	6.94589e-63	exc.VGLUT1and2	ACER3
2.36058e-67	0.367628	0.663	0.362	7.91691e-63	exc.VGLUT1and2	AF279873.3
2.79201e-67	0.462315	0.862	0.792	9.36385e-63	exc.VGLUT1and2	MAP2K4
3.40411e-67	0.335324	0.687	0.38	1.14167e-62	exc.VGLUT1and2	GAS6
3.87428e-67	0.473292	0.929	0.854	1.29935e-62	exc.VGLUT1and2	FGF12
4.40316e-67	0.539327	0.845	0.698	1.47673e-62	exc.VGLUT1and2	CBLB
4.45603e-67	0.453546	0.829	0.626	1.49446e-62	exc.VGLUT1and2	AC098850.3
8.73726e-67	0.341407	0.737	0.439	2.9303e-62	exc.VGLUT1and2	ABCA6
1.21532e-66	0.530923	0.906	0.794	4.07595e-62	exc.VGLUT1and2	ZFPM2
2.31029e-66	0.331084	0.523	0.248	7.74825e-62	exc.VGLUT1and2	RNF213
1.50732e-65	0.622299	0.892	0.784	5.05526e-61	exc.VGLUT1and2	CALN1
2.43748e-65	0.52067	0.892	0.828	8.17484e-61	exc.VGLUT1and2	MEG8
3.83562e-65	0.357758	0.703	0.396	1.28639e-60	exc.VGLUT1and2	SIRT2
5.90746e-65	0.264251	0.62	0.317	1.98124e-60	exc.VGLUT1and2	ADAM11
7.68079e-65	0.286077	0.596	0.288	2.57598e-60	exc.VGLUT1and2	PTPRU
1.24001e-64	0.390413	0.706	0.408	4.15873e-60	exc.VGLUT1and2	NDFIP2
1.43603e-64	0.340212	0.755	0.457	4.81615e-60	exc.VGLUT1and2	KCNAB2
1.47972e-64	0.475311	0.898	0.863	4.96269e-60	exc.VGLUT1and2	MED13L
2.57705e-64	0.523625	0.92	0.728	8.64291e-60	exc.VGLUT1and2	NKAIN2
7.31239e-64	0.473215	0.732	0.443	2.45243e-59	exc.VGLUT1and2	DLG5
1.02259e-63	0.389712	0.723	0.422	3.42957e-59	exc.VGLUT1and2	KATNAL2
2.31335e-63	0.47566	0.818	0.55	7.7585e-59	exc.VGLUT1and2	MAP6
2.38345e-63	0.263715	0.756	0.481	7.99362e-59	exc.VGLUT1and2	CPLX1
6.06113e-63	0.304221	0.658	0.353	2.03278e-58	exc.VGLUT1and2	MLXIPL
7.11207e-63	0.4091	0.892	0.912	2.38525e-58	exc.VGLUT1and2	AC092691.1
1.05345e-62	0.267346	0.707	0.399	3.53307e-58	exc.VGLUT1and2	KCNK10
1.06439e-62	0.28806	0.931	0.973	3.56977e-58	exc.VGLUT1and2	MDGA2
1.2636e-62	0.253867	0.744	0.452	4.23786e-58	exc.VGLUT1and2	EPS8
1.31957e-62	0.272922	0.656	0.35	4.42556e-58	exc.VGLUT1and2	ZBTB46
1.32433e-62	0.326013	0.941	0.976	4.44152e-58	exc.VGLUT1and2	RIMS2
2.84561e-62	0.402673	0.874	0.835	9.5436e-58	exc.VGLUT1and2	PPM1L
3.32395e-62	0.312548	0.754	0.459	1.11479e-57	exc.VGLUT1and2	AC239809.3
4.17924e-62	0.274556	0.628	0.324	1.40163e-57	exc.VGLUT1and2	THOC3
6.62582e-62	0.416306	0.899	0.87	2.22217e-57	exc.VGLUT1and2	LDLRAD4
1.10585e-61	0.454214	0.873	0.803	3.70879e-57	exc.VGLUT1and2	IGF1R
2.01094e-61	0.327267	0.737	0.444	6.74428e-57	exc.VGLUT1and2	CFAP221
2.33811e-61	0.449647	0.824	0.645	7.84154e-57	exc.VGLUT1and2	EFR3B
2.61922e-61	0.45655	0.874	0.813	8.78433e-57	exc.VGLUT1and2	ABLIM1
4.33037e-61	0.259834	0.66	0.375	1.45232e-56	exc.VGLUT1and2	MYO19
1.45805e-60	0.4896	0.256	0.071	4.89002e-56	exc.VGLUT1and2	AC092957.1
2.57672e-60	0.476305	0.84	0.739	8.64181e-56	exc.VGLUT1and2	NEK1
2.86818e-60	0.519006	0.864	0.635	9.61931e-56	exc.VGLUT1and2	GALNT17
3.7372e-60	0.310561	0.604	0.314	1.25338e-55	exc.VGLUT1and2	GALNT9
5.52624e-60	0.299183	0.595	0.371	1.85339e-55	exc.VGLUT1and2	AL117190.2
6.41969e-60	0.438436	0.805	0.56	2.15303e-55	exc.VGLUT1and2	OSBPL1A
3.99898e-59	0.456211	0.854	0.725	1.34118e-54	exc.VGLUT1and2	AKAP12
6.92122e-59	0.293862	0.731	0.444	2.32124e-54	exc.VGLUT1and2	MAP1A
7.10832e-59	0.328785	0.901	0.918	2.38399e-54	exc.VGLUT1and2	PPP3CA
1.2205e-58	0.265637	0.704	0.416	4.09333e-54	exc.VGLUT1and2	EPDR1
2.09603e-58	0.431773	0.857	0.765	7.02968e-54	exc.VGLUT1and2	RCAN2
2.33583e-58	0.417081	0.84	0.605	7.83392e-54	exc.VGLUT1and2	LINC00937
2.64021e-58	0.253541	0.699	0.412	8.85473e-54	exc.VGLUT1and2	E2F3
2.79583e-58	0.506776	0.744	0.467	9.37666e-54	exc.VGLUT1and2	GBE1
2.83084e-58	0.450124	0.882	0.846	9.49407e-54	exc.VGLUT1and2	SPIDR
1.1058e-57	0.357582	0.703	0.41	3.70862e-53	exc.VGLUT1and2	CRK
1.18349e-57	0.274474	0.677	0.392	3.96919e-53	exc.VGLUT1and2	ANO6
1.97976e-57	0.387901	0.783	0.515	6.63972e-53	exc.VGLUT1and2	MANBA
2.13372e-57	0.29818	0.608	0.331	7.15606e-53	exc.VGLUT1and2	NHSL2
3.22492e-57	0.321998	0.667	0.377	1.08157e-52	exc.VGLUT1and2	CHGB
5.02481e-57	0.270929	0.688	0.387	1.68522e-52	exc.VGLUT1and2	ATP8B2
5.09546e-57	0.367072	0.709	0.41	1.70892e-52	exc.VGLUT1and2	SLC10A7
5.30238e-57	0.39552	0.82	0.656	1.77831e-52	exc.VGLUT1and2	RETREG1
1.45272e-56	0.274554	0.729	0.443	4.87212e-52	exc.VGLUT1and2	NAPG
2.0504e-56	0.2791	0.447	0.219	6.87664e-52	exc.VGLUT1and2	AC068051.1
2.46731e-56	0.431359	0.807	0.553	8.27488e-52	exc.VGLUT1and2	GAS2
2.97447e-56	0.31887	0.687	0.389	9.97577e-52	exc.VGLUT1and2	TPCN1
3.09648e-56	0.282075	0.685	0.402	1.0385e-51	exc.VGLUT1and2	LYPLA1
3.66096e-56	0.465728	0.864	0.712	1.22781e-51	exc.VGLUT1and2	SHISA9
4.90532e-56	0.359784	0.867	0.827	1.64514e-51	exc.VGLUT1and2	EML6
1.02718e-55	0.41373	0.808	0.607	3.44497e-51	exc.VGLUT1and2	ABCA10
1.07479e-55	0.34538	0.734	0.442	3.60461e-51	exc.VGLUT1and2	RIMKLB
1.1956e-55	0.279206	0.694	0.407	4.00981e-51	exc.VGLUT1and2	PPFIA4
1.33217e-55	0.429687	0.878	0.799	4.46784e-51	exc.VGLUT1and2	DIP2B
2.89131e-55	0.443383	0.82	0.591	9.69688e-51	exc.VGLUT1and2	ZC2HC1A
2.97714e-55	0.282472	0.653	0.361	9.98472e-51	exc.VGLUT1and2	CORO6
3.12059e-55	0.465449	0.856	0.743	1.04658e-50	exc.VGLUT1and2	TJP1
5.50032e-55	0.314586	0.893	0.917	1.8447e-50	exc.VGLUT1and2	CNTNAP5
7.21002e-55	0.403442	0.714	0.43	2.4181e-50	exc.VGLUT1and2	AL445250.1
7.47575e-55	0.31347	0.726	0.429	2.50722e-50	exc.VGLUT1and2	SKAP2
1.13551e-54	0.284507	0.919	0.688	3.80829e-50	exc.VGLUT1and2	TENM2
2.25479e-54	0.401066	0.804	0.521	7.56212e-50	exc.VGLUT1and2	CNTN6
2.42595e-54	0.313143	0.72	0.453	8.13616e-50	exc.VGLUT1and2	CDYL2
3.94074e-54	0.276034	0.772	0.504	1.32165e-49	exc.VGLUT1and2	ARHGAP22
1.03144e-53	0.402332	0.78	0.526	3.45926e-49	exc.VGLUT1and2	KIF13A
2.03142e-53	0.479126	0.83	0.672	6.81297e-49	exc.VGLUT1and2	CEP85L
3.08005e-53	0.352616	0.886	0.819	1.03299e-48	exc.VGLUT1and2	EPB41L3
3.78077e-53	0.319039	0.937	0.948	1.268e-48	exc.VGLUT1and2	KCND2
4.09837e-53	0.468497	0.795	0.545	1.37451e-48	exc.VGLUT1and2	PKNOX2
8.31535e-53	0.463544	0.837	0.678	2.7888e-48	exc.VGLUT1and2	ABLIM2
9.85542e-53	0.421718	0.821	0.568	3.30531e-48	exc.VGLUT1and2	CLVS1
2.48683e-52	0.268291	0.524	0.251	8.34034e-48	exc.VGLUT1and2	RPH3AL
2.90642e-52	0.308433	0.688	0.403	9.74754e-48	exc.VGLUT1and2	MGMT
2.9378e-52	0.286256	0.731	0.445	9.85281e-48	exc.VGLUT1and2	OSBPL10
3.12366e-52	0.31181	0.714	0.435	1.04761e-47	exc.VGLUT1and2	IQGAP1
3.5939e-52	0.36638	0.751	0.509	1.20532e-47	exc.VGLUT1and2	SPTB
4.45864e-52	0.353224	0.874	0.883	1.49534e-47	exc.VGLUT1and2	DOK6
2.93996e-51	0.385119	0.884	0.869	9.86003e-47	exc.VGLUT1and2	ATRNL1
3.764e-51	0.42678	0.803	0.532	1.26237e-46	exc.VGLUT1and2	KIAA1324L
4.91301e-51	0.403617	0.808	0.594	1.64773e-46	exc.VGLUT1and2	FAM13A
1.25491e-50	0.289684	0.727	0.457	4.20873e-46	exc.VGLUT1and2	ELOVL4
1.47791e-50	0.415921	0.845	0.748	4.9566e-46	exc.VGLUT1and2	ADCY8
1.49488e-50	0.268313	0.666	0.401	5.01353e-46	exc.VGLUT1and2	REEP3
1.61661e-50	0.331207	0.892	0.892	5.42178e-46	exc.VGLUT1and2	UBE2E2
3.41225e-50	0.356344	0.894	0.887	1.1444e-45	exc.VGLUT1and2	NSF
1.18942e-49	0.455669	0.882	0.696	3.98907e-45	exc.VGLUT1and2	MTUS2
1.95221e-49	0.301073	0.747	0.479	6.54732e-45	exc.VGLUT1and2	EML2
3.708e-49	0.311009	0.771	0.502	1.24359e-44	exc.VGLUT1and2	LSS
4.28897e-49	0.377387	0.646	0.397	1.43843e-44	exc.VGLUT1and2	AL078639.1
1.67732e-48	0.263846	0.717	0.451	5.6254e-44	exc.VGLUT1and2	CDS1
1.78168e-48	0.417851	0.831	0.622	5.97539e-44	exc.VGLUT1and2	ST8SIA1
3.5811e-48	0.575552	0.846	0.675	1.20103e-43	exc.VGLUT1and2	MAML3
5.13206e-48	0.286488	0.396	0.175	1.72119e-43	exc.VGLUT1and2	GSN
1.22656e-47	0.358388	0.782	0.542	4.11362e-43	exc.VGLUT1and2	ARHGAP12
5.27739e-47	0.405714	0.886	0.848	1.76993e-42	exc.VGLUT1and2	MKLN1
7.4896e-47	0.312574	0.751	0.487	2.51186e-42	exc.VGLUT1and2	ERGIC1
8.68888e-47	0.504645	0.883	0.797	2.91408e-42	exc.VGLUT1and2	FHIT
1.08567e-46	0.283473	0.923	0.826	3.64113e-42	exc.VGLUT1and2	CDH18
1.19988e-46	0.413185	0.82	0.614	4.02414e-42	exc.VGLUT1and2	CLVS2
3.03138e-46	0.386391	0.807	0.563	1.01666e-41	exc.VGLUT1and2	CHST11
4.25988e-46	0.28527	0.924	0.946	1.42868e-41	exc.VGLUT1and2	MACROD2
6.39243e-46	0.267229	0.679	0.425	2.14389e-41	exc.VGLUT1and2	MIR2052HG
1.07948e-45	0.343013	0.749	0.495	3.62036e-41	exc.VGLUT1and2	NFKB1
3.5014e-45	0.286076	0.742	0.465	1.1743e-40	exc.VGLUT1and2	SRGAP2B
4.92631e-45	0.383126	0.862	0.751	1.65219e-40	exc.VGLUT1and2	HSPA12A
5.67733e-45	0.485413	0.815	0.622	1.90406e-40	exc.VGLUT1and2	KHDRBS3
6.29977e-45	0.294354	0.755	0.49	2.11282e-40	exc.VGLUT1and2	CDC42SE2
2.41697e-44	0.336989	0.834	0.722	8.10605e-40	exc.VGLUT1and2	SLC4A8
3.00621e-44	0.426345	0.821	0.617	1.00822e-39	exc.VGLUT1and2	SLC38A6
5.33548e-44	0.428913	0.821	0.65	1.78941e-39	exc.VGLUT1and2	CHN1
5.59164e-43	0.312912	0.752	0.511	1.87532e-38	exc.VGLUT1and2	KCNIP1
1.01756e-42	0.348616	0.736	0.477	3.41269e-38	exc.VGLUT1and2	TET3
1.14124e-42	0.363717	0.878	0.829	3.82748e-38	exc.VGLUT1and2	TTLL7
3.12202e-42	0.299636	0.765	0.533	1.04706e-37	exc.VGLUT1and2	PCNT
3.8115e-42	0.269192	0.91	0.935	1.2783e-37	exc.VGLUT1and2	JMJD1C
2.19391e-41	0.416735	0.86	0.748	7.35794e-37	exc.VGLUT1and2	AGTPBP1
2.40439e-41	0.278558	0.965	0.984	8.06383e-37	exc.VGLUT1and2	LSAMP
3.47513e-41	0.367609	0.764	0.526	1.16549e-36	exc.VGLUT1and2	STX7
4.07655e-41	0.365515	0.827	0.71	1.36719e-36	exc.VGLUT1and2	PPP2R2C
1.20014e-40	0.370152	0.783	0.562	4.02502e-36	exc.VGLUT1and2	SFXN5
1.63082e-39	0.27908	0.785	0.549	5.46945e-35	exc.VGLUT1and2	CDON
2.48337e-39	0.344347	0.783	0.572	8.32872e-35	exc.VGLUT1and2	AC024901.1
5.08418e-39	0.301497	0.883	0.885	1.70513e-34	exc.VGLUT1and2	KSR2
8.40768e-39	0.26485	0.753	0.524	2.81977e-34	exc.VGLUT1and2	ANKRD7
1.16705e-38	0.382593	0.846	0.755	3.91407e-34	exc.VGLUT1and2	FBXW7
1.31296e-38	0.262991	0.703	0.467	4.4034e-34	exc.VGLUT1and2	AFG1L
6.00839e-38	0.37606	0.823	0.678	2.01509e-33	exc.VGLUT1and2	MPRIP
9.14249e-38	0.267692	0.812	0.6	3.06621e-33	exc.VGLUT1and2	SPATA7
1.02592e-37	0.316763	0.89	0.879	3.44073e-33	exc.VGLUT1and2	PTK2
1.0549e-37	0.330561	0.356	0.163	3.53792e-33	exc.VGLUT1and2	LINC00609
1.20942e-37	0.410578	0.842	0.725	4.05616e-33	exc.VGLUT1and2	RUNDC3B
1.28962e-37	0.325398	0.741	0.496	4.32511e-33	exc.VGLUT1and2	FASTKD1
1.97386e-37	0.389562	0.795	0.555	6.61994e-33	exc.VGLUT1and2	KIAA0930
2.99601e-37	0.370401	0.827	0.639	1.0048e-32	exc.VGLUT1and2	SASH1
1.1791e-36	0.396187	0.81	0.604	3.95447e-32	exc.VGLUT1and2	SPATS2
1.46836e-36	0.331417	0.772	0.554	4.9246e-32	exc.VGLUT1and2	CCDC93
1.55758e-36	0.369629	0.843	0.675	5.2238e-32	exc.VGLUT1and2	RAP1GAP2
1.66573e-36	0.363433	0.87	0.819	5.58654e-32	exc.VGLUT1and2	TENM4
3.90929e-36	0.366065	0.795	0.594	1.3111e-31	exc.VGLUT1and2	LUZP1
4.40814e-36	0.297614	0.665	0.427	1.4784e-31	exc.VGLUT1and2	PDPR
5.55982e-36	0.331987	0.762	0.531	1.86465e-31	exc.VGLUT1and2	KANSL1L
5.96471e-36	0.311215	0.886	0.883	2.00044e-31	exc.VGLUT1and2	FOCAD
1.06747e-35	0.401641	0.87	0.773	3.58009e-31	exc.VGLUT1and2	UBA6-AS1
1.09749e-35	0.314598	0.813	0.613	3.68076e-31	exc.VGLUT1and2	SLC16A7
1.32261e-35	0.269693	0.614	0.441	4.43576e-31	exc.VGLUT1and2	CTNNA3
5.30055e-35	0.34714	0.866	0.792	1.7777e-30	exc.VGLUT1and2	EPB41
6.81171e-35	0.372144	0.886	0.855	2.28451e-30	exc.VGLUT1and2	BCAS3
1.22066e-34	0.279169	0.742	0.505	4.09386e-30	exc.VGLUT1and2	IFT172
3.26801e-34	0.254637	0.586	0.36	1.09603e-29	exc.VGLUT1and2	SUSD6
5.09658e-34	0.350265	0.83	0.714	1.70929e-29	exc.VGLUT1and2	C16orf45
8.53514e-34	0.339547	0.742	0.524	2.86252e-29	exc.VGLUT1and2	SLC44A1
1.20882e-33	0.291948	0.811	0.597	4.05413e-29	exc.VGLUT1and2	THRB
1.62804e-33	0.305723	0.777	0.562	5.4601e-29	exc.VGLUT1and2	PDCD6IP
1.80408e-33	0.339255	0.85	0.661	6.05053e-29	exc.VGLUT1and2	MPDZ
3.82775e-33	0.318965	0.813	0.603	1.28375e-28	exc.VGLUT1and2	C11orf80
5.08593e-33	0.343302	0.829	0.695	1.70572e-28	exc.VGLUT1and2	RNF144A
1.19923e-32	0.253662	0.914	0.924	4.02198e-28	exc.VGLUT1and2	CADM1
4.27619e-32	0.263882	0.59	0.368	1.43415e-27	exc.VGLUT1and2	HIP1
5.75147e-32	0.32542	0.823	0.673	1.92893e-27	exc.VGLUT1and2	TBC1D4
6.8683e-32	0.382278	0.394	0.201	2.30349e-27	exc.VGLUT1and2	AC007319.1
8.38144e-32	0.606125	0.327	0.166	2.81097e-27	exc.VGLUT1and2	TF
8.96976e-32	0.310635	0.85	0.778	3.00828e-27	exc.VGLUT1and2	MIAT
9.83309e-32	0.421526	0.815	0.642	3.29782e-27	exc.VGLUT1and2	SRGAP2
1.90516e-31	0.270038	0.774	0.549	6.38952e-27	exc.VGLUT1and2	LNPEP
5.2387e-31	0.354522	0.846	0.711	1.75695e-26	exc.VGLUT1and2	NFASC
3.05304e-30	0.300495	0.859	0.796	1.02393e-25	exc.VGLUT1and2	PPP1R12B
3.28499e-30	0.393332	0.806	0.629	1.10172e-25	exc.VGLUT1and2	STPG2
3.41929e-30	0.304646	0.892	0.861	1.14676e-25	exc.VGLUT1and2	SIK3
6.30571e-30	0.302129	0.9	0.874	2.11481e-25	exc.VGLUT1and2	UNC80
1.20867e-29	0.357214	0.859	0.78	4.05363e-25	exc.VGLUT1and2	CCDC91
2.33734e-29	0.26151	0.875	0.856	7.83897e-25	exc.VGLUT1and2	MNAT1
3.21584e-29	0.321743	0.879	0.817	1.07853e-24	exc.VGLUT1and2	APP
7.77898e-29	0.347572	0.853	0.669	2.60891e-24	exc.VGLUT1and2	WSB1
4.47925e-28	0.359546	0.854	0.692	1.50225e-23	exc.VGLUT1and2	FNBP1
5.04311e-28	0.321207	0.788	0.617	1.69136e-23	exc.VGLUT1and2	UBE2O
5.44424e-28	0.276056	0.737	0.52	1.82589e-23	exc.VGLUT1and2	LINC01250
6.60225e-28	0.265854	0.784	0.582	2.21426e-23	exc.VGLUT1and2	NREP
1.02625e-27	0.279133	0.801	0.612	3.44185e-23	exc.VGLUT1and2	AL139260.1
1.44762e-27	0.293197	0.815	0.606	4.85502e-23	exc.VGLUT1and2	PRKAR1B
1.65833e-27	0.251285	0.786	0.586	5.5617e-23	exc.VGLUT1and2	CHPT1
2.00933e-27	0.337359	0.866	0.805	6.7389e-23	exc.VGLUT1and2	C2CD5
2.01125e-27	0.265963	0.776	0.584	6.74534e-23	exc.VGLUT1and2	KIF5A
2.01777e-27	0.29163	0.78	0.58	6.7672e-23	exc.VGLUT1and2	CABIN1
2.19547e-27	0.336016	0.826	0.692	7.36317e-23	exc.VGLUT1and2	XYLT1
2.34226e-27	0.357566	0.87	0.828	7.85546e-23	exc.VGLUT1and2	PRKG1
2.61679e-27	0.310398	0.883	0.831	8.77618e-23	exc.VGLUT1and2	PATJ
2.62879e-27	0.286516	0.841	0.723	8.81644e-23	exc.VGLUT1and2	SAMD5
2.88326e-27	0.286616	0.857	0.785	9.66988e-23	exc.VGLUT1and2	MYH10
4.20225e-27	0.307216	0.857	0.675	1.40935e-22	exc.VGLUT1and2	RUNX1T1
1.27651e-26	0.254394	0.805	0.636	4.28115e-22	exc.VGLUT1and2	FAM184A
1.47403e-26	0.314338	0.865	0.798	4.9436e-22	exc.VGLUT1and2	MLLT10
2.01629e-26	0.29115	0.784	0.59	6.76225e-22	exc.VGLUT1and2	ASAP2
2.48307e-26	0.280423	0.787	0.606	8.32772e-22	exc.VGLUT1and2	VAPA
3.92403e-26	0.335104	0.835	0.683	1.31604e-21	exc.VGLUT1and2	PHKB
4.83559e-26	0.283851	0.83	0.699	1.62176e-21	exc.VGLUT1and2	PCMTD1
2.19713e-25	0.261986	0.874	0.833	7.36875e-21	exc.VGLUT1and2	PAM
8.84622e-25	0.275914	0.886	0.85	2.96684e-20	exc.VGLUT1and2	EXOC4
1.21026e-24	0.266316	0.91	0.864	4.05896e-20	exc.VGLUT1and2	DTNA
3.44961e-24	0.298762	0.882	0.854	1.15693e-19	exc.VGLUT1and2	LINC00632
3.94792e-24	0.300725	0.864	0.773	1.32405e-19	exc.VGLUT1and2	FP700111.1
3.96828e-24	0.318941	0.863	0.802	1.33088e-19	exc.VGLUT1and2	PCCA
4.16197e-24	0.293421	0.836	0.705	1.39584e-19	exc.VGLUT1and2	RAB6A
1.48639e-23	0.272907	0.837	0.758	4.98504e-19	exc.VGLUT1and2	PAK5
1.51562e-23	0.268428	0.815	0.638	5.08308e-19	exc.VGLUT1and2	CAPS2
3.19947e-23	0.255214	0.892	0.812	1.07304e-18	exc.VGLUT1and2	EPHA6
3.42601e-23	0.309066	0.815	0.621	1.14901e-18	exc.VGLUT1and2	INSR
1.12401e-22	0.273477	0.896	0.886	3.76969e-18	exc.VGLUT1and2	GPATCH8
1.40356e-22	0.268787	0.904	0.868	4.70728e-18	exc.VGLUT1and2	RTN4
1.6152e-22	0.307346	0.744	0.522	5.41707e-18	exc.VGLUT1and2	NAIP
3.79447e-22	0.257705	0.815	0.678	1.27259e-17	exc.VGLUT1and2	ATXN7L1
5.82474e-22	0.326437	0.834	0.724	1.9535e-17	exc.VGLUT1and2	RICTOR
6.58093e-22	0.283879	0.804	0.642	2.20711e-17	exc.VGLUT1and2	JAK2
1.93455e-21	0.359008	0.834	0.694	6.4881e-17	exc.VGLUT1and2	CAMK4
3.73277e-21	0.289201	0.843	0.733	1.2519e-16	exc.VGLUT1and2	TRAPPC9
5.31109e-21	0.291177	0.81	0.666	1.78123e-16	exc.VGLUT1and2	CAMKMT
9.13302e-21	0.250707	0.863	0.838	3.06303e-16	exc.VGLUT1and2	SPTAN1
4.03776e-20	0.330508	0.34	0.222	1.35419e-15	exc.VGLUT1and2	MT3
5.08472e-20	0.253729	0.777	0.604	1.70531e-15	exc.VGLUT1and2	EPS15
3.74891e-19	0.263152	0.836	0.723	1.25731e-14	exc.VGLUT1and2	ST7
1.22586e-18	0.263513	0.862	0.78	4.11128e-14	exc.VGLUT1and2	DNAJC6
1.86604e-18	0.271345	0.859	0.764	6.25832e-14	exc.VGLUT1and2	LRRFIP2
2.29161e-18	0.3497	0.85	0.743	7.68562e-14	exc.VGLUT1and2	PICALM
4.08314e-18	0.30731	0.846	0.731	1.3694e-13	exc.VGLUT1and2	KLHL32
3.16052e-15	0.537514	0.138	0.073	1.05997e-10	exc.VGLUT1and2	MOBP
5.75196e-15	0.306249	0.849	0.753	1.92909e-10	exc.VGLUT1and2	SNX29
1.52637e-14	0.283253	0.874	0.811	5.11915e-10	exc.VGLUT1and2	C20orf194
9.55691e-14	0.270769	0.853	0.778	3.2052e-09	exc.VGLUT1and2	TCF12
3.05898e-12	0.286709	0.852	0.773	1.02592e-07	exc.VGLUT1and2	VWA8
4.01166e-12	0.275096	0.816	0.679	1.34543e-07	exc.VGLUT1and2	CCDC7
1.57711e-11	0.274824	0.864	0.817	5.2893e-07	exc.VGLUT1and2	DTNB
8.98723e-09	0.271333	0.12	0.072	0.000301414	exc.VGLUT1and2	SLC5A11
0	1.80362	0.471	0.156	0	exc.VGLUT2.A	BNC2
0	1.71236	0.723	0.311	0	exc.VGLUT2.A	EBF1
0	1.5225	0.523	0.082	0	exc.VGLUT2.A	EBF2
0	1.27513	0.694	0.147	0	exc.VGLUT2.A	EBF3
0	1.23694	0.941	0.665	0	exc.VGLUT2.A	CACNA2D1
0	1.01215	0.861	0.454	0	exc.VGLUT2.A	KLHL1
0	0.981139	0.889	0.594	0	exc.VGLUT2.A	MGAT4C
0	0.934851	0.934	0.573	0	exc.VGLUT2.A	IQCJ-SCHIP1
0	0.934732	0.887	0.492	0	exc.VGLUT2.A	KCNB2
0	0.924522	0.954	0.773	0	exc.VGLUT2.A	NOVA1
0	0.888157	0.894	0.61	0	exc.VGLUT2.A	KCNH7
0	0.860283	0.844	0.472	0	exc.VGLUT2.A	NELL2
0	0.847818	0.919	0.523	0	exc.VGLUT2.A	LHFPL3
0	0.83029	0.813	0.403	0	exc.VGLUT2.A	TMEM163
0	0.827461	0.795	0.441	0	exc.VGLUT2.A	ARPP21
0	0.81949	0.966	0.811	0	exc.VGLUT2.A	CDH18
0	0.81023	0.77	0.412	0	exc.VGLUT2.A	SRGAP1
0	0.805545	0.977	0.66	0	exc.VGLUT2.A	TENM2
0	0.775362	0.597	0.24	0	exc.VGLUT2.A	LINC02588
0	0.774132	0.768	0.403	0	exc.VGLUT2.A	GRIK4
0	0.771504	0.69	0.325	0	exc.VGLUT2.A	ZNF521
0	0.767781	0.734	0.219	0	exc.VGLUT2.A	SLC17A6
0	0.745086	0.896	0.506	0	exc.VGLUT2.A	CSMD2
0	0.744861	0.701	0.338	0	exc.VGLUT2.A	EPHA7
0	0.74142	0.933	0.615	0	exc.VGLUT2.A	NEBL
0	0.73269	0.962	0.754	0	exc.VGLUT2.A	DAB1
0	0.728789	0.858	0.625	0	exc.VGLUT2.A	CAMK1D
0	0.726825	0.883	0.495	0	exc.VGLUT2.A	ENOX1
0	0.719082	0.703	0.354	0	exc.VGLUT2.A	GLRA3
0	0.702035	0.887	0.526	0	exc.VGLUT2.A	PARD3
0	0.698847	0.783	0.414	0	exc.VGLUT2.A	SORCS3
0	0.696209	0.905	0.576	0	exc.VGLUT2.A	HECW1
0	0.691895	0.843	0.489	0	exc.VGLUT2.A	EPB41L4B
0	0.690524	0.848	0.461	0	exc.VGLUT2.A	ALCAM
0	0.689806	0.536	0.176	0	exc.VGLUT2.A	AC007656.1
0	0.681192	0.863	0.479	0	exc.VGLUT2.A	BRINP3
0	0.668892	0.88	0.532	0	exc.VGLUT2.A	NTRK3
0	0.654735	0.985	0.898	0	exc.VGLUT2.A	GRID2
0	0.634899	0.779	0.423	0	exc.VGLUT2.A	PALM2
0	0.595765	0.993	0.982	0	exc.VGLUT2.A	CADM2
0	0.577694	0.985	0.956	0	exc.VGLUT2.A	ANK2
0	0.434013	0.418	0.073	0	exc.VGLUT2.A	LHX9
0	0.386334	0.35	0.061	0	exc.VGLUT2.A	SHOX2
5.43472210425371e-323	0.942352	0.849	0.568	1.82269709932461e-318	exc.VGLUT2.A	ASIC2
1.62053531835929e-320	0.824787	0.705	0.447	5.43495135071338e-316	exc.VGLUT2.A	ANKFN1
4.03384837203544e-319	0.608729	0.872	0.573	1.35287206701325e-314	exc.VGLUT2.A	HECW2
1.22375119818418e-318	0.504381	0.852	0.501	4.10421676847011e-314	exc.VGLUT2.A	DGKB
3.09866856594598e-317	0.733713	0.737	0.376	1.03923146364696e-312	exc.VGLUT2.A	HS3ST5
3.13549918358087e-317	0.70433	0.737	0.374	1.05158371618935e-312	exc.VGLUT2.A	MIR137HG
1.02817923515915e-315	0.571163	0.775	0.438	3.44830751887677e-311	exc.VGLUT2.A	SCN7A
6.29546081023781e-314	0.667033	0.885	0.654	0	exc.VGLUT2.A	RUNX1T1
3.15706782414028e-313	0.332113	0.257	0.045	0	exc.VGLUT2.A	TFAP2D
2.17847615162664e-310	0.735403	0.841	0.521	7.30617e-306	exc.VGLUT2.A	GABRG3
5.10624910238225e-310	0.717251	0.696	0.358	1.71253e-305	exc.VGLUT2.A	FRMD4B
2.40735e-302	0.577776	0.841	0.503	8.07377e-298	exc.VGLUT2.A	STMN2
2.95571e-302	0.571278	0.926	0.819	9.91286e-298	exc.VGLUT2.A	FER
1.00212e-297	0.788531	0.788	0.497	3.3609e-293	exc.VGLUT2.A	SLIT2
6.91274e-295	0.661076	0.774	0.432	2.31839e-290	exc.VGLUT2.A	CDH4
3.67432e-291	0.57756	0.775	0.43	1.23229e-286	exc.VGLUT2.A	EPHA5
2.98785e-287	0.672352	0.988	0.925	1.00207e-282	exc.VGLUT2.A	RBFOX1
5.77301e-287	0.511705	0.724	0.382	1.93615e-282	exc.VGLUT2.A	PTPRE
3.7318e-285	0.611318	0.87	0.556	1.25157e-280	exc.VGLUT2.A	INPP4B
4.50862e-283	0.498436	0.977	0.841	1.5121e-278	exc.VGLUT2.A	FGF12
4.3934e-281	0.490681	0.97	0.914	1.47346e-276	exc.VGLUT2.A	AHI1
2.16346e-279	0.501227	0.638	0.324	7.25581e-275	exc.VGLUT2.A	MPP7
6.75083e-277	0.596954	0.785	0.471	2.26409e-272	exc.VGLUT2.A	SCN9A
3.04253e-276	0.427817	0.72	0.379	1.0204e-271	exc.VGLUT2.A	LGI1
1.8088e-274	0.566806	0.789	0.458	6.06634e-270	exc.VGLUT2.A	RPH3A
3.80104e-274	0.454038	0.776	0.437	1.27479e-269	exc.VGLUT2.A	FARP1
1.0389e-273	0.569649	0.905	0.683	3.48426e-269	exc.VGLUT2.A	LIMCH1
1.91035e-273	0.551579	0.799	0.484	6.40692e-269	exc.VGLUT2.A	PRKAG2
7.88232e-273	0.601386	0.896	0.815	2.64357e-268	exc.VGLUT2.A	CACNA1E
2.45955e-270	0.582844	0.716	0.383	8.24883e-266	exc.VGLUT2.A	TMEM132C
5.05414e-270	0.784708	0.94	0.852	1.69506e-265	exc.VGLUT2.A	PCDH15
7.34409e-270	0.596697	0.843	0.572	2.46306e-265	exc.VGLUT2.A	THRB
1.3609e-269	0.455887	0.403	0.134	4.5642e-265	exc.VGLUT2.A	PLPP4
2.43856e-269	0.717759	0.772	0.453	8.17844e-265	exc.VGLUT2.A	DPYD
3.20852e-265	0.504875	0.685	0.351	1.07607e-260	exc.VGLUT2.A	CDH11
1.30567e-264	0.568144	0.798	0.489	4.37896e-260	exc.VGLUT2.A	AK5
3.39671e-264	0.453446	0.587	0.262	1.13919e-259	exc.VGLUT2.A	SNCAIP
1.26819e-258	0.743625	0.833	0.623	4.25326e-254	exc.VGLUT2.A	THSD7A
1.04624e-255	0.596669	0.51	0.212	3.50889e-251	exc.VGLUT2.A	GPR149
1.87e-254	0.475298	0.812	0.508	6.2716e-250	exc.VGLUT2.A	FAM19A5
3.51857e-251	0.316549	0.367	0.114	1.18006e-246	exc.VGLUT2.A	OTOF
4.90751e-250	1.10607	0.449	0.22	1.64588e-245	exc.VGLUT2.A	ADAMTSL1
1.35036e-249	0.505968	0.735	0.434	4.52883e-245	exc.VGLUT2.A	AC239809.3
3.46163e-249	0.311236	0.308	0.082	1.16096e-244	exc.VGLUT2.A	ABO
3.78907e-245	0.675302	0.816	0.588	1.27078e-240	exc.VGLUT2.A	EDIL3
5.05068e-244	0.595701	0.245	0.05	1.6939e-239	exc.VGLUT2.A	TFAP2B
2.36129e-241	0.495106	0.404	0.153	7.91929e-237	exc.VGLUT2.A	CCDC178
2.82305e-241	0.388377	0.649	0.332	9.46795e-237	exc.VGLUT2.A	DGKG
3.91888e-241	0.774493	0.808	0.548	1.31431e-236	exc.VGLUT2.A	LUZP2
3.78425e-239	0.504189	0.851	0.573	1.26916e-234	exc.VGLUT2.A	HYDIN
3.75173e-234	0.741926	0.652	0.387	1.25825e-229	exc.VGLUT2.A	PDE7B
1.22406e-230	0.539178	0.821	0.61	4.10524e-226	exc.VGLUT2.A	RNLS
5.5792e-229	0.464344	0.627	0.328	1.87115e-224	exc.VGLUT2.A	ARHGEF28
5.75552e-228	0.571322	0.986	0.947	1.93029e-223	exc.VGLUT2.A	RALYL
9.81003e-227	0.356921	0.427	0.158	3.29009e-222	exc.VGLUT2.A	LGR5
8.101e-225	0.772043	0.243	0.067	2.71691e-220	exc.VGLUT2.A	LINC02306
6.75107e-222	0.468314	0.433	0.177	2.26417e-217	exc.VGLUT2.A	SLC24A4
6.38889e-221	0.601555	0.709	0.436	2.14271e-216	exc.VGLUT2.A	GLIS3
1.57891e-219	0.354392	0.687	0.384	5.29534e-215	exc.VGLUT2.A	CAMK2A
1.62715e-219	0.457916	0.941	0.847	5.45712e-215	exc.VGLUT2.A	XKR6
3.87192e-219	0.492827	0.86	0.609	1.29857e-214	exc.VGLUT2.A	FHOD3
1.65831e-217	0.54236	0.736	0.453	5.56165e-213	exc.VGLUT2.A	RAB27B
1.61961e-216	0.47144	0.67	0.387	5.43184e-212	exc.VGLUT2.A	RIPOR2
1.6409e-215	0.407045	0.635	0.342	5.50327e-211	exc.VGLUT2.A	BAIAP3
1.48168e-214	0.54523	0.869	0.641	4.96927e-210	exc.VGLUT2.A	PLXNA4
2.71762e-214	0.339832	0.639	0.338	9.11434e-210	exc.VGLUT2.A	TMEM196
2.75152e-212	0.489117	0.829	0.585	9.22805e-208	exc.VGLUT2.A	LINC00937
3.6869e-210	0.645507	0.669	0.375	1.23651e-205	exc.VGLUT2.A	C8orf34
1.23796e-209	0.451487	0.845	0.577	4.15187e-205	exc.VGLUT2.A	ARFGEF3
1.55032e-209	0.697381	0.826	0.634	5.19946e-205	exc.VGLUT2.A	ADGRL2
3.80543e-209	0.327172	0.55	0.268	1.27626e-204	exc.VGLUT2.A	GRIK3
4.07044e-209	0.511942	0.675	0.388	1.36515e-204	exc.VGLUT2.A	MAN2A1
1.11584e-208	0.567157	0.696	0.396	3.74231e-204	exc.VGLUT2.A	SEMA6D
3.29394e-206	0.365534	0.626	0.326	1.10472e-201	exc.VGLUT2.A	PLPPR5
5.56345e-206	0.636925	0.688	0.439	1.86587e-201	exc.VGLUT2.A	DIRC3
1.14245e-204	0.636838	0.697	0.399	3.83156e-200	exc.VGLUT2.A	GRM8
4.75371e-203	0.386762	0.815	0.531	1.5943e-198	exc.VGLUT2.A	ZNF804A
5.17119e-203	0.420759	0.822	0.55	1.73431e-198	exc.VGLUT2.A	ENAH
4.13125e-202	0.779788	0.925	0.795	1.38554e-197	exc.VGLUT2.A	DPP10
5.30031e-202	0.327752	0.527	0.248	1.77762e-197	exc.VGLUT2.A	HAP1
1.72195e-201	0.376362	0.689	0.395	5.77509e-197	exc.VGLUT2.A	SUSD1
1.05872e-200	0.547374	0.398	0.154	3.55072e-196	exc.VGLUT2.A	PRLR
8.23214e-196	0.679769	0.756	0.478	2.76089e-191	exc.VGLUT2.A	SGCD
1.35469e-195	0.278123	0.405	0.163	4.54334e-191	exc.VGLUT2.A	RSPO4
1.95471e-195	0.303284	0.593	0.307	6.55572e-191	exc.VGLUT2.A	DPYSL3
1.4606e-194	0.563935	0.986	0.962	4.89856e-190	exc.VGLUT2.A	ROBO1
1.78103e-194	0.33895	0.477	0.213	5.97323e-190	exc.VGLUT2.A	AR
4.17778e-193	0.453024	0.66	0.38	1.40114e-188	exc.VGLUT2.A	TCERG1L
7.28273e-192	0.260654	0.424	0.18	2.44248e-187	exc.VGLUT2.A	COL6A1
1.43579e-191	0.540424	0.75	0.47	4.81534e-187	exc.VGLUT2.A	FAM19A1
3.14673e-191	0.442581	0.842	0.583	1.05535e-186	exc.VGLUT2.A	DLC1
2.07098e-190	0.820025	0.678	0.426	6.94564e-186	exc.VGLUT2.A	HS3ST4
2.99906e-189	0.443939	0.457	0.201	1.00582e-184	exc.VGLUT2.A	NECTIN3
8.0267e-189	0.455155	0.885	0.753	2.692e-184	exc.VGLUT2.A	C9orf3
1.05305e-188	0.492561	0.748	0.502	3.53171e-184	exc.VGLUT2.A	GABRA1
2.16164e-188	0.416416	0.704	0.411	7.24971e-184	exc.VGLUT2.A	PRR16
1.0836e-187	0.373949	0.645	0.358	3.63416e-183	exc.VGLUT2.A	SGPP2
3.86194e-187	0.331731	0.329	0.116	1.29522e-182	exc.VGLUT2.A	GRB14
8.46852e-187	0.395453	0.569	0.288	2.84017e-182	exc.VGLUT2.A	AL445433.2
1.33981e-186	0.462112	0.712	0.46	4.49346e-182	exc.VGLUT2.A	SERPINI1
1.75193e-186	0.593958	0.72	0.471	5.87562e-182	exc.VGLUT2.A	NTNG1
4.22608e-185	0.529275	0.663	0.377	1.41734e-180	exc.VGLUT2.A	ADCY2
5.95811e-185	0.454387	0.933	0.816	1.99823e-180	exc.VGLUT2.A	MEG8
5.60155e-184	0.297618	0.192	0.041	1.87865e-179	exc.VGLUT2.A	ONECUT1
1.90448e-183	0.421647	0.969	0.917	6.38724e-179	exc.VGLUT2.A	SMYD3
5.25693e-183	0.316745	0.381	0.15	1.76307e-178	exc.VGLUT2.A	STON2
8.06669e-182	1.08346	0.206	0.088	2.70541e-177	exc.VGLUT2.A	AC114316.2
8.48919e-182	0.330761	0.4	0.166	2.8471e-177	exc.VGLUT2.A	LAMA3
2.09122e-181	0.38904	0.788	0.529	7.01352e-177	exc.VGLUT2.A	MAP6
5.53462e-181	0.513756	0.917	0.852	1.8562e-176	exc.VGLUT2.A	GNAS
7.5437e-181	0.332893	0.583	0.315	2.53001e-176	exc.VGLUT2.A	ANKDD1A
1.29845e-180	0.279736	0.806	0.538	4.35475e-176	exc.VGLUT2.A	MYRIP
9.00424e-180	0.465255	0.886	0.711	3.01984e-175	exc.VGLUT2.A	DNAH14
2.03106e-177	0.488152	0.66	0.407	6.81175e-173	exc.VGLUT2.A	LINC02223
4.13905e-177	0.495572	0.719	0.453	1.38815e-172	exc.VGLUT2.A	RBMS1
4.36186e-177	0.378154	0.598	0.326	1.46288e-172	exc.VGLUT2.A	CPQ
2.6638e-176	0.539839	0.894	0.69	8.93384e-172	exc.VGLUT2.A	KIAA1217
1.65258e-174	0.46547	0.964	0.89	5.54242e-170	exc.VGLUT2.A	NCAM2
2.62455e-174	0.382405	0.428	0.19	8.80221e-170	exc.VGLUT2.A	GABRG1
9.64816e-174	0.466622	0.881	0.699	3.2358e-169	exc.VGLUT2.A	ASAP1
3.77175e-173	0.491241	0.872	0.682	1.26497e-168	exc.VGLUT2.A	AC233296.1
1.10494e-172	0.352855	0.682	0.405	3.70575e-168	exc.VGLUT2.A	MPP6
1.16137e-172	0.408959	0.798	0.538	3.89502e-168	exc.VGLUT2.A	SLC24A3
1.41451e-171	0.771465	0.639	0.372	4.74399e-167	exc.VGLUT2.A	HTR2C
1.63085e-170	0.405164	0.859	0.642	5.46955e-166	exc.VGLUT2.A	MPDZ
1.94408e-169	0.268714	0.368	0.154	6.52004e-165	exc.VGLUT2.A	TDRD5
5.10545e-169	0.523151	0.906	0.714	1.71227e-164	exc.VGLUT2.A	DMD
8.48518e-169	0.486691	0.538	0.277	2.84576e-164	exc.VGLUT2.A	MIR4435-2HG
1.50959e-168	0.448451	0.731	0.472	5.06285e-164	exc.VGLUT2.A	KCND3
2.13122e-168	0.42129	0.673	0.398	7.14769e-164	exc.VGLUT2.A	PLA2R1
3.10726e-168	0.603688	0.695	0.42	1.04211e-163	exc.VGLUT2.A	PEX5L
1.66648e-167	0.409946	0.815	0.629	5.58903e-163	exc.VGLUT2.A	RSRC1
4.56297e-167	0.57128	0.684	0.442	1.53033e-162	exc.VGLUT2.A	VWC2L
3.18823e-166	0.538761	0.772	0.576	1.06927e-161	exc.VGLUT2.A	PCSK2
8.88182e-166	0.410679	0.802	0.589	2.97878e-161	exc.VGLUT2.A	CCDC30
2.02529e-165	0.412207	0.907	0.793	6.79241e-161	exc.VGLUT2.A	TTC28
7.10333e-165	0.321798	0.545	0.281	2.38231e-160	exc.VGLUT2.A	MAOB
1.2497e-164	0.376976	0.816	0.586	4.19125e-160	exc.VGLUT2.A	PRKAR1B
5.06313e-163	0.28976	0.644	0.375	1.69807e-158	exc.VGLUT2.A	PLEKHA7
3.93353e-162	0.412714	0.648	0.379	1.31923e-157	exc.VGLUT2.A	ZNF804B
5.3102e-162	0.743113	0.267	0.113	1.78093e-157	exc.VGLUT2.A	AC016766.1
1.50088e-161	0.379476	0.504	0.264	5.03364e-157	exc.VGLUT2.A	NEK7
4.42997e-161	0.319037	0.694	0.425	1.48572e-156	exc.VGLUT2.A	SGK1
7.26424e-161	0.455561	0.836	0.612	2.43628e-156	exc.VGLUT2.A	CCDC85A
7.68411e-160	0.276659	0.124	0.019	2.5771e-155	exc.VGLUT2.A	SLC5A7
2.48609e-159	0.346694	0.577	0.32	8.33784e-155	exc.VGLUT2.A	FGFR1
3.29733e-159	0.344926	0.309	0.113	1.10586e-154	exc.VGLUT2.A	AL110292.1
1.51421e-157	0.386147	0.489	0.238	5.07836e-153	exc.VGLUT2.A	NECAB1
4.57066e-157	0.329205	0.834	0.592	1.53291e-152	exc.VGLUT2.A	TMEM132B
2.29081e-156	0.323987	0.456	0.227	7.6829e-152	exc.VGLUT2.A	GLRA1
2.94836e-156	0.433196	0.879	0.671	9.88823e-152	exc.VGLUT2.A	LRRTM3
2.20404e-155	0.404865	0.835	0.681	7.39191e-151	exc.VGLUT2.A	DENND1B
5.42224e-155	0.326996	0.679	0.425	1.81851e-150	exc.VGLUT2.A	ADGRV1
6.44037e-155	0.39816	0.678	0.465	2.15997e-150	exc.VGLUT2.A	CNTLN
8.5665e-155	0.378699	0.931	0.826	2.87303e-150	exc.VGLUT2.A	DCLK1
3.28203e-154	0.41861	0.908	0.789	1.10073e-149	exc.VGLUT2.A	JAZF1
3.46578e-154	0.513648	0.67	0.428	1.16235e-149	exc.VGLUT2.A	ST6GALNAC5
3.80306e-154	0.397692	0.793	0.545	1.27547e-149	exc.VGLUT2.A	TENM1
5.22901e-154	0.433015	0.805	0.589	1.75371e-149	exc.VGLUT2.A	GTDC1
8.34215e-154	0.302822	0.594	0.335	2.79779e-149	exc.VGLUT2.A	DOPEY2
8.83633e-154	0.436984	0.859	0.714	2.96353e-149	exc.VGLUT2.A	CASK
8.098e-153	0.329085	0.626	0.364	2.71591e-148	exc.VGLUT2.A	P3H2
2.64509e-152	0.323848	0.67	0.408	8.87111e-148	exc.VGLUT2.A	DIXDC1
4.19257e-152	0.387581	0.87	0.692	1.4061e-147	exc.VGLUT2.A	DYM
1.01065e-151	0.394354	0.891	0.737	3.38951e-147	exc.VGLUT2.A	HSPA12A
2.80579e-151	0.44712	0.742	0.504	9.41007e-147	exc.VGLUT2.A	AC008014.1
2.12834e-148	0.28964	0.63	0.372	7.13803e-144	exc.VGLUT2.A	DCX
5.1366e-148	0.37596	0.786	0.562	1.72271e-143	exc.VGLUT2.A	DAPK1
1.50179e-147	0.450886	0.443	0.215	5.03669e-143	exc.VGLUT2.A	AC110023.1
2.51866e-147	0.385041	0.915	0.806	8.44707e-143	exc.VGLUT2.A	APP
4.08099e-147	0.417808	0.928	0.806	1.36868e-142	exc.VGLUT2.A	TENM4
8.82857e-147	0.375464	0.891	0.79	2.96093e-142	exc.VGLUT2.A	MCF2L2
9.20813e-147	0.357987	0.405	0.185	3.08822e-142	exc.VGLUT2.A	AC008691.1
2.25996e-145	0.385541	0.545	0.308	7.57946e-141	exc.VGLUT2.A	CXXC4-AS1
5.98895e-145	0.325944	0.645	0.396	2.00857e-140	exc.VGLUT2.A	EPHB2
4.22025e-143	0.356027	0.53	0.288	1.41539e-138	exc.VGLUT2.A	ANKRD30B
4.34842e-143	0.431014	0.699	0.482	1.45837e-138	exc.VGLUT2.A	CRIM1
5.31623e-141	0.4158	0.865	0.737	1.78296e-136	exc.VGLUT2.A	EPHB1
1.59855e-139	0.424571	0.628	0.379	5.36121e-135	exc.VGLUT2.A	RASGEF1B
2.46426e-139	0.386	0.916	0.792	8.26462e-135	exc.VGLUT2.A	NTRK2
4.8969e-139	0.338563	0.849	0.629	1.64232e-134	exc.VGLUT2.A	KIAA1211
9.35201e-139	0.388742	0.612	0.367	3.13648e-134	exc.VGLUT2.A	KCNT2
1.0201e-138	0.379785	0.976	0.96	3.42121e-134	exc.VGLUT2.A	CSMD3
2.34991e-138	0.310571	0.635	0.379	7.88111e-134	exc.VGLUT2.A	FAR2
2.65048e-138	0.352038	0.996	0.983	8.88917e-134	exc.VGLUT2.A	CNTNAP2
7.7932e-138	0.344967	0.547	0.302	2.61368e-133	exc.VGLUT2.A	ARHGAP6
1.98096e-137	0.364921	0.544	0.313	6.64374e-133	exc.VGLUT2.A	LINC01933
2.37762e-137	0.259441	0.502	0.26	7.97407e-133	exc.VGLUT2.A	VWA5B2
7.14974e-137	0.353636	0.903	0.712	2.39788e-132	exc.VGLUT2.A	NKAIN2
1.25239e-136	0.299473	0.509	0.277	4.20026e-132	exc.VGLUT2.A	B3GAT2
4.05233e-136	0.305643	0.352	0.153	1.35907e-131	exc.VGLUT2.A	SEMA3D
4.53634e-135	0.449882	0.479	0.253	1.5214e-130	exc.VGLUT2.A	CDH9
1.90208e-134	0.320079	0.545	0.304	6.37921e-130	exc.VGLUT2.A	ATP8B4
1.00236e-133	0.34082	0.818	0.61	3.36171e-129	exc.VGLUT2.A	FBXL2
1.19151e-133	0.296747	0.462	0.237	3.99609e-129	exc.VGLUT2.A	TMEM64
2.27708e-132	0.37005	0.876	0.745	7.63688e-128	exc.VGLUT2.A	APBA1
4.59223e-132	0.272511	0.836	0.617	1.54014e-127	exc.VGLUT2.A	GALNT17
4.85464e-132	0.377651	0.876	0.749	1.62815e-127	exc.VGLUT2.A	ATP8A1
5.41072e-132	0.278097	0.517	0.287	1.81465e-127	exc.VGLUT2.A	FLT3
1.14925e-131	0.251234	0.837	0.617	3.85434e-127	exc.VGLUT2.A	MGAT5
2.50931e-131	0.472061	0.616	0.374	8.41571e-127	exc.VGLUT2.A	RIT2
1.90964e-130	0.332366	0.751	0.517	6.40456e-126	exc.VGLUT2.A	NQO2
2.07033e-129	0.263486	0.565	0.337	6.94348e-125	exc.VGLUT2.A	SLIT1
2.11616e-129	0.48688	0.608	0.373	7.09718e-125	exc.VGLUT2.A	TCF7L2
2.89294e-129	0.397143	0.543	0.303	9.70236e-125	exc.VGLUT2.A	STXBP6
3.08017e-129	0.293944	0.554	0.325	1.03303e-124	exc.VGLUT2.A	NRG4
3.14863e-129	0.463077	0.573	0.339	1.05599e-124	exc.VGLUT2.A	PARD3B
8.12555e-129	0.395696	0.885	0.758	2.72515e-124	exc.VGLUT2.A	WDPCP
2.62136e-128	0.425779	0.912	0.799	8.79152e-124	exc.VGLUT2.A	TENM3
2.48033e-127	0.339247	0.97	0.931	8.31855e-123	exc.VGLUT2.A	AGBL4
1.74e-126	0.305292	0.706	0.471	5.83561e-122	exc.VGLUT2.A	CDC42SE2
2.09251e-126	0.353814	0.718	0.498	7.01786e-122	exc.VGLUT2.A	PIP5K1B
5.99525e-126	0.385662	0.713	0.503	2.01069e-121	exc.VGLUT2.A	LINC01250
6.36742e-126	0.417491	0.877	0.754	2.1355e-121	exc.VGLUT2.A	GABRB2
2.54571e-125	0.409582	0.809	0.634	8.5378e-121	exc.VGLUT2.A	GPI
6.18093e-125	0.386164	0.556	0.325	2.07296e-120	exc.VGLUT2.A	NRP1
2.52227e-124	0.309434	0.713	0.485	8.45918e-120	exc.VGLUT2.A	KIAA1549
2.57243e-123	0.359521	0.673	0.454	8.62742e-119	exc.VGLUT2.A	AL662796.1
9.31343e-123	0.381747	0.558	0.328	3.12354e-118	exc.VGLUT2.A	PDE1A
1.32774e-122	0.372555	0.836	0.669	4.45298e-118	exc.VGLUT2.A	PDE3B
1.23823e-121	0.299362	0.515	0.292	4.15277e-117	exc.VGLUT2.A	PARM1
4.90564e-121	0.393092	0.406	0.204	1.64525e-116	exc.VGLUT2.A	PREX2
8.44837e-121	0.491895	0.606	0.385	2.83341e-116	exc.VGLUT2.A	VWC2
3.1845e-120	0.263685	0.673	0.446	1.06802e-115	exc.VGLUT2.A	SSBP3
5.22785e-120	0.25012	0.467	0.249	1.75332e-115	exc.VGLUT2.A	PTK7
1.53392e-119	0.380763	0.834	0.677	5.14445e-115	exc.VGLUT2.A	TMTC1
1.93786e-119	0.29919	0.55	0.326	6.49918e-115	exc.VGLUT2.A	DNAH9
3.08236e-119	0.259339	0.55	0.318	1.03376e-114	exc.VGLUT2.A	TPD52
3.41979e-119	0.338965	0.872	0.73	1.14693e-114	exc.VGLUT2.A	TJP1
8.0122e-119	0.30175	0.756	0.535	2.68713e-114	exc.VGLUT2.A	GAS2
5.64445e-118	0.306479	0.407	0.202	1.89303e-113	exc.VGLUT2.A	KCNK2
1.22792e-117	0.37233	0.611	0.39	4.1182e-113	exc.VGLUT2.A	AC013652.1
1.82407e-117	0.405207	0.463	0.257	6.11755e-113	exc.VGLUT2.A	PCSK5
1.90081e-117	0.399887	0.798	0.629	6.37495e-113	exc.VGLUT2.A	PTPRR
9.69055e-117	0.349408	0.851	0.708	3.25002e-112	exc.VGLUT2.A	DYNC2H1
1.08319e-116	0.305305	0.954	0.874	3.6328e-112	exc.VGLUT2.A	MAP1B
6.36151e-116	0.487403	0.249	0.102	2.13352e-111	exc.VGLUT2.A	AC007614.1
7.91482e-116	0.293731	0.585	0.36	2.65447e-111	exc.VGLUT2.A	CFAP46
3.10065e-115	0.259408	0.493	0.269	1.0399e-110	exc.VGLUT2.A	SNCG
2.08526e-114	0.493595	0.715	0.498	6.99354e-110	exc.VGLUT2.A	SLC35F3
4.01359e-114	0.258546	0.679	0.456	1.34608e-109	exc.VGLUT2.A	DPYSL5
5.29734e-114	0.323261	0.896	0.819	1.77662e-109	exc.VGLUT2.A	DENND1A
3.37979e-113	0.356237	0.888	0.752	1.13352e-108	exc.VGLUT2.A	PKP4
5.62764e-113	0.315554	0.759	0.559	1.8874e-108	exc.VGLUT2.A	BBX
8.99042e-113	0.292878	0.646	0.423	3.01521e-108	exc.VGLUT2.A	TTC39C
1.33411e-112	0.310232	0.802	0.618	4.47433e-108	exc.VGLUT2.A	DPY19L2
3.47135e-111	0.301915	0.584	0.36	1.16422e-106	exc.VGLUT2.A	KCNAB1
4.24676e-111	0.293404	0.409	0.206	1.42428e-106	exc.VGLUT2.A	TACR1
5.39358e-111	0.341064	0.836	0.659	1.8089e-106	exc.VGLUT2.A	KLHL29
5.6566e-111	0.284194	0.368	0.176	1.89711e-106	exc.VGLUT2.A	OCA2
6.89277e-111	0.257908	0.69	0.464	2.3117e-106	exc.VGLUT2.A	ZNF827
1.18912e-110	0.298235	0.711	0.506	3.98809e-106	exc.VGLUT2.A	WDR11-AS1
1.40749e-110	0.292261	0.605	0.378	4.72045e-106	exc.VGLUT2.A	SHISA6
2.34264e-110	0.254865	0.288	0.121	7.85674e-106	exc.VGLUT2.A	ADCYAP1
2.6075e-110	0.321057	0.713	0.514	8.74503e-106	exc.VGLUT2.A	TRPM2
2.99974e-110	0.434564	0.75	0.571	1.00605e-105	exc.VGLUT2.A	ERBB4
4.4005e-110	0.341706	0.88	0.759	1.47584e-105	exc.VGLUT2.A	ADAM22
4.50568e-110	0.322436	0.885	0.769	1.51112e-105	exc.VGLUT2.A	DNAJC6
6.27331e-110	0.27712	0.526	0.308	2.10394e-105	exc.VGLUT2.A	AC090115.1
7.39969e-110	0.254903	0.38	0.192	2.48171e-105	exc.VGLUT2.A	RIN2
4.52533e-109	0.39006	0.974	0.952	1.5177e-104	exc.VGLUT2.A	PDE4D
6.33546e-109	0.285293	0.812	0.608	2.12479e-104	exc.VGLUT2.A	SHTN1
8.30913e-109	0.392841	0.861	0.734	2.78672e-104	exc.VGLUT2.A	TMEM232
1.08501e-108	0.305354	0.78	0.587	3.6389e-104	exc.VGLUT2.A	C11orf80
3.71065e-108	0.341799	0.887	0.769	1.24448e-103	exc.VGLUT2.A	CHL1
4.06964e-108	0.348334	0.887	0.777	1.36488e-103	exc.VGLUT2.A	LINC00882
6.08238e-108	0.369991	0.393	0.209	2.03991e-103	exc.VGLUT2.A	C3orf67-AS1
8.32348e-108	0.324512	0.876	0.759	2.79153e-103	exc.VGLUT2.A	ABCA5
9.31747e-108	0.335949	0.84	0.718	3.12489e-103	exc.VGLUT2.A	NEDD4L
1.13061e-107	0.331139	0.534	0.326	3.79183e-103	exc.VGLUT2.A	CALB2
1.66602e-107	0.25312	0.328	0.151	5.58751e-103	exc.VGLUT2.A	AP005328.1
2.08719e-107	0.298482	0.863	0.696	7.00002e-103	exc.VGLUT2.A	NFASC
3.83245e-107	0.33048	0.258	0.11	1.28533e-102	exc.VGLUT2.A	MDFIC
5.13276e-107	0.34141	0.78	0.612	1.72142e-102	exc.VGLUT2.A	NMD3
1.28126e-106	0.267284	0.175	0.058	4.29709e-102	exc.VGLUT2.A	TTC29
1.32399e-106	0.296632	0.954	0.896	4.44041e-102	exc.VGLUT2.A	ANKRD30BL
1.58067e-106	0.335357	0.92	0.835	5.30124e-102	exc.VGLUT2.A	SCN1A
2.97624e-106	0.356787	0.784	0.59	9.98173e-102	exc.VGLUT2.A	KIF26B
3.40974e-106	0.416166	0.71	0.514	1.14356e-101	exc.VGLUT2.A	TRPS1
5.65902e-106	0.317033	0.855	0.713	1.89792e-101	exc.VGLUT2.A	RUNDC3B
2.93676e-105	0.273424	0.938	0.87	9.84931e-101	exc.VGLUT2.A	AGAP1
5.06972e-105	0.308683	0.923	0.842	1.70028e-100	exc.VGLUT2.A	GABRB1
1.94524e-104	0.321013	0.525	0.321	6.52396e-100	exc.VGLUT2.A	AC104596.1
2.82947e-104	0.322434	0.461	0.275	9.48947e-100	exc.VGLUT2.A	RFC3
3.42877e-104	0.29816	0.694	0.485	1.14994e-99	exc.VGLUT2.A	NT5DC1
7.56467e-104	0.294468	0.924	0.854	2.53704e-99	exc.VGLUT2.A	SIK3
7.5731e-104	0.41851	0.623	0.443	2.53987e-99	exc.VGLUT2.A	BMPER
1.58475e-103	0.26917	0.741	0.533	5.31492e-99	exc.VGLUT2.A	TMEM181
3.80287e-103	0.266266	0.943	0.854	1.27541e-98	exc.VGLUT2.A	RIMS1
4.9938e-103	0.34216	0.708	0.488	1.67482e-98	exc.VGLUT2.A	AC120193.1
3.0246e-102	0.30052	0.946	0.856	1.01439e-97	exc.VGLUT2.A	DTNA
1.71885e-101	0.386527	0.54	0.343	5.76468e-97	exc.VGLUT2.A	MIR646HG
1.9592e-101	0.310106	0.699	0.487	6.57078e-97	exc.VGLUT2.A	ARHGAP20
2.70134e-101	0.309311	0.973	0.952	9.05974e-97	exc.VGLUT2.A	DPP6
3.37336e-101	0.697954	0.314	0.17	1.13136e-96	exc.VGLUT2.A	RNF219-AS1
3.68516e-101	0.310091	0.4	0.212	1.23593e-96	exc.VGLUT2.A	AC091078.1
1.8335e-100	0.335996	0.88	0.782	6.14919e-96	exc.VGLUT2.A	LRBA
2.42424e-100	0.398023	0.445	0.262	8.1304e-96	exc.VGLUT2.A	GFRA1
7.79267e-100	0.319041	0.941	0.904	2.61351e-95	exc.VGLUT2.A	KCNMA1
8.21447e-100	0.277874	0.477	0.284	2.75497e-95	exc.VGLUT2.A	DCDC1
9.71287e-100	0.317494	0.859	0.712	3.2575e-95	exc.VGLUT2.A	STAU2
2.78373e-99	0.33175	0.532	0.345	9.33607e-95	exc.VGLUT2.A	AC021231.1
5.24086e-99	0.322162	0.827	0.698	1.75768e-94	exc.VGLUT2.A	GABRG2
7.02198e-99	0.288408	0.88	0.767	2.35503e-94	exc.VGLUT2.A	TARBP1
1.64062e-98	0.526232	0.889	0.805	5.50231e-94	exc.VGLUT2.A	EPHA6
6.32851e-98	0.257698	0.68	0.479	2.12245e-93	exc.VGLUT2.A	UBAP1L
1.05009e-97	0.262577	0.592	0.389	3.52179e-93	exc.VGLUT2.A	MGMT
4.38762e-97	0.250035	0.361	0.181	1.47152e-92	exc.VGLUT2.A	KCNH1
1.25562e-96	0.292385	0.842	0.675	4.2111e-92	exc.VGLUT2.A	TMEM117
5.19612e-96	0.278818	0.81	0.652	1.74267e-91	exc.VGLUT2.A	ZDHHC20
6.40509e-96	0.292474	0.662	0.466	2.14814e-91	exc.VGLUT2.A	PTPN20
9.37216e-96	0.309836	0.791	0.607	3.14324e-91	exc.VGLUT2.A	ST8SIA1
1.47544e-95	0.504106	0.759	0.63	4.94835e-91	exc.VGLUT2.A	FSTL5
1.99762e-95	0.29187	0.639	0.429	6.69961e-91	exc.VGLUT2.A	OSBPL10
1.06429e-94	0.461021	0.909	0.834	3.5694e-90	exc.VGLUT2.A	TRPM3
4.37387e-94	0.314975	0.888	0.769	1.46691e-89	exc.VGLUT2.A	CCDC91
5.04631e-94	0.285644	0.79	0.633	1.69243e-89	exc.VGLUT2.A	RAD9A
6.39133e-94	0.399533	0.909	0.786	2.14352e-89	exc.VGLUT2.A	FHIT
1.2144e-93	0.300346	0.635	0.432	4.07284e-89	exc.VGLUT2.A	CYP7B1
1.39814e-92	0.269444	0.723	0.535	4.68908e-88	exc.VGLUT2.A	CDON
1.03249e-91	0.390123	0.905	0.824	3.46278e-87	exc.VGLUT2.A	AL589740.1
4.92096e-91	0.305481	0.838	0.686	1.65039e-86	exc.VGLUT2.A	MMP16
8.30459e-91	0.254986	0.42	0.231	2.78519e-86	exc.VGLUT2.A	AC005537.1
1.22919e-90	0.404593	0.923	0.861	4.12245e-86	exc.VGLUT2.A	SNTG1
5.51063e-90	0.272543	0.84	0.679	1.84816e-85	exc.VGLUT2.A	FNBP1
7.04416e-90	0.481739	0.641	0.446	2.36247e-85	exc.VGLUT2.A	PCDH11X
2.53655e-89	0.32218	0.874	0.758	8.50707e-85	exc.VGLUT2.A	STXBP5-AS1
3.32269e-89	0.256083	0.715	0.522	1.11436e-84	exc.VGLUT2.A	DUBR
3.67253e-89	0.265501	0.737	0.565	1.23169e-84	exc.VGLUT2.A	USP54
5.21977e-89	0.273958	0.577	0.381	1.75061e-84	exc.VGLUT2.A	CCDC102B
7.9615e-89	0.325178	0.833	0.667	2.67013e-84	exc.VGLUT2.A	AC073050.1
8.02923e-89	0.291253	0.848	0.72	2.69284e-84	exc.VGLUT2.A	KLHL32
1.04607e-88	0.298275	0.692	0.496	3.50831e-84	exc.VGLUT2.A	KCNIP1
1.39411e-88	0.310463	0.499	0.311	4.67558e-84	exc.VGLUT2.A	AC010099.4
7.30309e-88	0.263864	0.427	0.241	2.44931e-83	exc.VGLUT2.A	CPNE8
9.35284e-88	0.290385	0.727	0.547	3.13676e-83	exc.VGLUT2.A	EFCAB2
2.84593e-87	0.332378	0.765	0.593	9.5447e-83	exc.VGLUT2.A	CENPP
4.06155e-87	0.276894	0.892	0.815	1.36216e-82	exc.VGLUT2.A	SCN3A
9.4139e-86	0.290685	0.806	0.654	3.15723e-81	exc.VGLUT2.A	TNPO1
2.42593e-85	0.299786	0.758	0.588	8.1361e-81	exc.VGLUT2.A	SLC39A10
2.63395e-85	0.337608	0.755	0.593	8.83374e-81	exc.VGLUT2.A	GREB1L
3.60088e-85	0.449468	0.636	0.453	1.20766e-80	exc.VGLUT2.A	LINC01505
1.08532e-84	0.266864	0.731	0.548	3.63993e-80	exc.VGLUT2.A	AF117829.1
2.30511e-84	0.262423	0.744	0.56	7.73087e-80	exc.VGLUT2.A	FMN1
5.9504e-84	0.250208	0.692	0.514	1.99565e-79	exc.VGLUT2.A	ECHDC2
1.25144e-83	0.252319	0.776	0.613	4.19709e-79	exc.VGLUT2.A	TMEM130
4.60118e-83	0.304828	0.744	0.582	1.54314e-78	exc.VGLUT2.A	TAPT1-AS1
5.67978e-83	0.270275	0.908	0.84	1.90489e-78	exc.VGLUT2.A	CSRNP3
6.70485e-83	0.259514	0.27	0.127	2.24867e-78	exc.VGLUT2.A	AC007091.1
2.32694e-82	0.276711	0.987	0.979	7.80408e-78	exc.VGLUT2.A	ADGRB3
3.96924e-82	0.395595	0.386	0.22	1.3312e-77	exc.VGLUT2.A	LHFPL6
1.27027e-81	0.337712	0.647	0.457	4.26022e-77	exc.VGLUT2.A	AC090568.2
3.09019e-81	0.292388	0.908	0.826	1.03639e-76	exc.VGLUT2.A	SLC35F1
6.15651e-81	0.635523	0.453	0.279	2.06477e-76	exc.VGLUT2.A	IL1RAPL2
1.61242e-80	0.268062	0.753	0.575	5.40773e-76	exc.VGLUT2.A	RNF175
1.89537e-79	0.363632	0.441	0.265	6.3567e-75	exc.VGLUT2.A	SEMA5A
1.0946e-78	0.265136	0.693	0.51	3.67107e-74	exc.VGLUT2.A	ANKRD7
5.40479e-78	0.290569	0.844	0.747	1.81266e-73	exc.VGLUT2.A	PWRN1
1.21289e-77	0.283398	0.599	0.419	4.06781e-73	exc.VGLUT2.A	POT1-AS1
1.38019e-77	0.282917	0.727	0.554	4.62889e-73	exc.VGLUT2.A	CALY
3.18035e-77	0.270992	0.792	0.633	1.06662e-72	exc.VGLUT2.A	EFR3B
4.35817e-77	0.257223	0.348	0.19	1.46164e-72	exc.VGLUT2.A	STAC
1.46227e-76	0.340191	0.55	0.356	4.90417e-72	exc.VGLUT2.A	LRMDA
6.57631e-76	0.333999	0.989	0.988	2.20556e-71	exc.VGLUT2.A	KAZN
6.7886e-76	0.250024	0.794	0.624	2.27676e-71	exc.VGLUT2.A	CAPS2
5.3911e-75	0.259226	0.822	0.673	1.80807e-70	exc.VGLUT2.A	HLCS
1.4607e-74	0.261452	0.949	0.903	4.89889e-70	exc.VGLUT2.A	MIR99AHG
2.49277e-74	0.309458	0.841	0.695	8.36025e-70	exc.VGLUT2.A	DCC
8.05922e-74	0.261552	0.807	0.66	2.7029e-69	exc.VGLUT2.A	CEP85L
1.02429e-73	0.320528	0.886	0.785	3.43528e-69	exc.VGLUT2.A	AC025159.1
4.15926e-73	0.38822	0.721	0.563	1.39493e-68	exc.VGLUT2.A	CHSY3
2.15419e-72	0.299077	0.518	0.363	7.22471e-68	exc.VGLUT2.A	ZNF423
1.7001e-70	0.308132	0.379	0.23	5.70181e-66	exc.VGLUT2.A	MEGF11
2.10417e-70	0.47125	0.468	0.295	7.05696e-66	exc.VGLUT2.A	AC109466.1
6.26217e-70	0.314415	0.63	0.466	2.10021e-65	exc.VGLUT2.A	GRM3
7.71717e-70	0.268748	0.685	0.509	2.58818e-65	exc.VGLUT2.A	CNTN6
3.76756e-69	0.2526	0.877	0.781	1.26357e-64	exc.VGLUT2.A	NBAS
6.47159e-67	0.280379	0.576	0.4	2.17044e-62	exc.VGLUT2.A	U91319.1
1.28591e-66	0.265673	0.72	0.56	4.31269e-62	exc.VGLUT2.A	CPEB2
2.38751e-66	0.250431	0.769	0.622	8.00723e-62	exc.VGLUT2.A	GRM1
5.91332e-65	0.315269	0.851	0.76	1.98321e-60	exc.VGLUT2.A	NLGN4X
1.44218e-64	0.386826	0.675	0.54	4.8368e-60	exc.VGLUT2.A	LINC01322
1.49036e-63	0.283197	0.5	0.343	4.99836e-59	exc.VGLUT2.A	GHR
2.46289e-63	0.261475	0.808	0.66	8.26005e-59	exc.VGLUT2.A	GAP43
3.86104e-63	0.277574	0.404	0.258	1.29491e-58	exc.VGLUT2.A	RUNX1
1.24926e-62	0.266003	0.641	0.473	4.18978e-58	exc.VGLUT2.A	LRRC3B
4.64409e-62	0.257933	0.606	0.44	1.55753e-57	exc.VGLUT2.A	DPH6-DT
8.42392e-62	0.256052	0.573	0.421	2.82521e-57	exc.VGLUT2.A	AL445250.1
5.46828e-61	0.279404	0.295	0.191	1.83395e-56	exc.VGLUT2.A	MEIS1
7.60233e-61	0.449726	0.929	0.881	2.54967e-56	exc.VGLUT2.A	NPAS3
1.52491e-60	0.296798	0.633	0.476	5.11423e-56	exc.VGLUT2.A	ADAMTS19
2.01634e-60	0.40745	0.336	0.219	6.76239e-56	exc.VGLUT2.A	FSHR
1.49396e-58	0.39487	0.988	0.976	5.01043e-54	exc.VGLUT2.A	LRP1B
1.2161e-57	0.366646	0.375	0.227	4.07856e-53	exc.VGLUT2.A	AC008415.1
2.83395e-57	0.34267	0.834	0.755	9.5045e-53	exc.VGLUT2.A	ELMO1
1.98978e-55	0.285943	0.889	0.828	6.67333e-51	exc.VGLUT2.A	PAM
2.59087e-55	0.274182	0.174	0.086	8.68926e-51	exc.VGLUT2.A	LPAR1
2.7143e-53	0.319347	0.35	0.219	9.10322e-49	exc.VGLUT2.A	AC011287.1
2.92297e-52	0.403801	0.283	0.175	9.80306e-48	exc.VGLUT2.A	SOX6
4.73e-46	0.260697	0.3	0.179	1.58635e-41	exc.VGLUT2.A	PDGFD
2.02747e-45	0.585692	0.506	0.39	6.79974e-41	exc.VGLUT2.A	TSHZ2
1.71368e-44	0.323068	0.186	0.105	5.74733e-40	exc.VGLUT2.A	AC009975.1
1.01592e-42	0.26808	0.134	0.087	3.4072e-38	exc.VGLUT2.A	PKHD1
6.14765e-41	0.270064	0.698	0.596	2.0618e-36	exc.VGLUT2.A	TTN-AS1
2.31197e-38	0.325976	0.291	0.187	7.75387e-34	exc.VGLUT2.A	TAC1
4.30587e-36	0.277346	0.844	0.766	1.4441e-31	exc.VGLUT2.A	PLXDC2
5.79747e-36	0.370444	0.356	0.269	1.94435e-31	exc.VGLUT2.A	SNTG2
9.76518e-34	0.27554	0.84	0.779	3.27505e-29	exc.VGLUT2.A	OLFM3
3.37463e-33	0.252368	0.891	0.847	1.13178e-28	exc.VGLUT2.A	FAM19A2
7.89684e-28	0.250129	0.693	0.592	2.64844e-23	exc.VGLUT2.A	NKAIN3
2.55161e-25	0.251687	0.594	0.5	8.55758e-21	exc.VGLUT2.A	COL25A1
0	2.34629	0.955	0.346	0	exc.VGLUT2.B	TCF7L2
0	2.19271	0.8	0.47	0	exc.VGLUT2.B	NTNG1
0	1.8351	0.936	0.493	0	exc.VGLUT2.B	KIRREL3
0	1.68283	0.61	0.307	0	exc.VGLUT2.B	RNF220
0	1.66286	0.931	0.532	0	exc.VGLUT2.B	LHFPL3
0	1.65368	0.519	0.098	0	exc.VGLUT2.B	CLMN
0	1.59146	0.919	0.82	0	exc.VGLUT2.B	CNTN5
0	1.50366	0.784	0.373	0	exc.VGLUT2.B	ZNF804B
0	1.41573	0.726	0.484	0	exc.VGLUT2.B	FSTL4
0	1.37798	0.989	0.924	0	exc.VGLUT2.B	PTPRD
0	1.35789	0.955	0.785	0	exc.VGLUT2.B	KCNQ3
0	1.31811	0.33	0.097	0	exc.VGLUT2.B	CCBE1
0	1.28046	0.965	0.807	0	exc.VGLUT2.B	ZFHX3
0	1.27926	0.964	0.901	0	exc.VGLUT2.B	LRRC7
0	1.25809	0.884	0.442	0	exc.VGLUT2.B	ARPP21
0	1.19194	0.793	0.417	0	exc.VGLUT2.B	PEX5L
0	1.18783	0.893	0.504	0	exc.VGLUT2.B	ENOX1
0	1.16101	0.789	0.511	0	exc.VGLUT2.B	FGF13
0	1.14281	0.453	0.102	0	exc.VGLUT2.B	PTK2B
0	1.13504	0.367	0.054	0	exc.VGLUT2.B	PTPN3
0	1.12752	0.799	0.42	0	exc.VGLUT2.B	BRINP2
0	1.12697	0.877	0.408	0	exc.VGLUT2.B	TMEM163
0	1.09505	0.983	0.814	0	exc.VGLUT2.B	CDH18
0	1.09403	0.686	0.269	0	exc.VGLUT2.B	PPFIBP1
0	1.08576	0.868	0.614	0	exc.VGLUT2.B	KCNC2
0	1.07116	0.885	0.609	0	exc.VGLUT2.B	PDE10A
0	1.06688	0.929	0.583	0	exc.VGLUT2.B	IQCJ-SCHIP1
0	1.06314	0.904	0.674	0	exc.VGLUT2.B	TMTC1
0	1.04893	0.938	0.679	0	exc.VGLUT2.B	MTUS2
0	1.03279	0.854	0.681	0	exc.VGLUT2.B	CIT
0	1.0234	0.701	0.294	0	exc.VGLUT2.B	STXBP6
0	1.01819	0.632	0.214	0	exc.VGLUT2.B	SLC4A4
0	1.00537	0.958	0.855	0	exc.VGLUT2.B	RIMS1
0	0.991407	0.608	0.187	0	exc.VGLUT2.B	AP000943.3
0	0.976603	0.994	0.926	0	exc.VGLUT2.B	RBFOX1
0	0.95373	0.958	0.883	0	exc.VGLUT2.B	KALRN
0	0.936724	0.834	0.378	0	exc.VGLUT2.B	CAMK2A
0	0.930177	0.741	0.264	0	exc.VGLUT2.B	MIR4435-2HG
0	0.927348	0.763	0.375	0	exc.VGLUT2.B	DGKH
0	0.920418	0.795	0.227	0	exc.VGLUT2.B	SLC17A6
0	0.896605	0.502	0.211	0	exc.VGLUT2.B	NPL
0	0.892767	0.832	0.604	0	exc.VGLUT2.B	KCNH5
0	0.870465	0.689	0.226	0	exc.VGLUT2.B	NECAB1
0	0.870129	0.916	0.584	0	exc.VGLUT2.B	HECW1
0	0.867256	0.622	0.271	0	exc.VGLUT2.B	March3
0	0.861012	0.879	0.478	0	exc.VGLUT2.B	NELL2
0	0.860891	0.91	0.5	0	exc.VGLUT2.B	KCNB2
0	0.851994	0.41	0.121	0	exc.VGLUT2.B	PTH2R
0	0.842547	0.827	0.534	0	exc.VGLUT2.B	GAS2
0	0.841339	0.675	0.384	0	exc.VGLUT2.B	ILDR2
0	0.815762	0.829	0.416	0	exc.VGLUT2.B	SRGAP1
0	0.785597	0.895	0.535	0	exc.VGLUT2.B	PARD3
0	0.768441	0.496	0.126	0	exc.VGLUT2.B	IL1RAP
0	0.763987	0.654	0.27	0	exc.VGLUT2.B	AMOTL1
0	0.749234	0.378	0.038	0	exc.VGLUT2.B	TFAP2D
0	0.729351	0.981	0.667	0	exc.VGLUT2.B	TENM2
0	0.705445	0.944	0.86	0	exc.VGLUT2.B	RASAL2
0	0.684483	0.61	0.235	0	exc.VGLUT2.B	PRKG2
0	0.664543	0.224	0.013	0	exc.VGLUT2.B	CASQ2
0	0.634718	0.461	0.133	0	exc.VGLUT2.B	RHOBTB1
0	0.601772	0.439	0.117	0	exc.VGLUT2.B	MLIP
0	0.574855	0.606	0.24	0	exc.VGLUT2.B	SYNJ2
0	0.54173	0.527	0.071	0	exc.VGLUT2.B	LHX9
0	0.514247	0.498	0.139	0	exc.VGLUT2.B	AP005328.1
0	0.508358	0.32	0.05	0	exc.VGLUT2.B	AC019068.1
0	0.465217	0.348	0.046	0	exc.VGLUT2.B	CACNG5
0	0.430319	0.352	0.074	0	exc.VGLUT2.B	CBLN2
0	0.421896	0.211	0.01	0	exc.VGLUT2.B	CYP2J2
0	0.377246	0.322	0.047	0	exc.VGLUT2.B	RGS16
0	0.363617	0.212	0.012	0	exc.VGLUT2.B	LINC02217
1.47550368694049e-315	0.860158	0.911	0.673	4.94854426526102e-311	exc.VGLUT2.B	LRRTM3
1.60214821574957e-315	0.659607	0.942	0.673	5.3732846859809e-311	exc.VGLUT2.B	CACNA2D1
8.08043670599258e-315	0.559936	0.625	0.259	2.71001686245579e-310	exc.VGLUT2.B	NEK7
8.62096e-308	0.987748	0.892	0.562	2.8913e-303	exc.VGLUT2.B	INPP4B
3.55066e-305	0.879729	0.839	0.469	1.19082e-300	exc.VGLUT2.B	FAM19A1
8.69148e-305	0.769024	0.836	0.564	2.91495e-300	exc.VGLUT2.B	KIAA0319
8.86286e-302	0.907772	0.717	0.407	2.97243e-297	exc.VGLUT2.B	ITPR2
1.62003e-300	0.55467	0.479	0.145	5.43327e-296	exc.VGLUT2.B	CLMP
1.55552e-296	0.84567	0.896	0.617	5.21692e-292	exc.VGLUT2.B	GALNT17
5.66782e-295	0.497079	0.551	0.194	1.90087e-290	exc.VGLUT2.B	GLDN
2.82417e-291	0.693396	0.807	0.452	9.4717e-287	exc.VGLUT2.B	RBMS1
6.6734e-290	0.476811	0.283	0.046	2.23812e-285	exc.VGLUT2.B	MRVI1
8.15967e-290	0.705483	0.775	0.379	2.73659e-285	exc.VGLUT2.B	MIR137HG
1.07289e-288	0.278637	0.223	0.02	3.59827e-284	exc.VGLUT2.B	TMEM26
1.81845e-287	0.913125	0.799	0.586	6.0987e-283	exc.VGLUT2.B	BRINP1
5.29758e-286	0.774904	0.818	0.509	1.7767e-281	exc.VGLUT2.B	FAM189A1
1.3953e-283	0.647834	0.801	0.41	4.67955e-279	exc.VGLUT2.B	PRR16
1.03562e-282	0.746957	0.425	0.176	3.47326e-278	exc.VGLUT2.B	CD226
1.6789e-279	0.746707	0.64	0.317	5.63071e-275	exc.VGLUT2.B	MEF2C
1.86726e-278	0.680408	0.758	0.397	6.2624e-274	exc.VGLUT2.B	PLA2R1
2.11296e-277	0.756201	0.362	0.147	7.08645e-273	exc.VGLUT2.B	PRKCH
2.65292e-276	0.680762	0.709	0.368	8.89737e-272	exc.VGLUT2.B	CCDC136
1.08237e-275	0.43599	0.226	0.034	3.63006e-271	exc.VGLUT2.B	PLEKHG4B
7.52799e-275	0.728394	0.878	0.629	2.52474e-270	exc.VGLUT2.B	CAMK1D
3.62406e-271	0.783855	0.979	0.924	1.21544e-266	exc.VGLUT2.B	GRIK2
9.80402e-270	0.54637	0.5	0.174	3.28807e-265	exc.VGLUT2.B	CPNE9
6.53044e-268	0.892326	0.677	0.467	2.19018e-263	exc.VGLUT2.B	RTTN
2.39238e-266	0.343385	0.414	0.113	8.02356e-262	exc.VGLUT2.B	ADCYAP1
5.30102e-264	0.587974	0.354	0.114	1.77786e-259	exc.VGLUT2.B	RASSF3
1.66465e-263	0.266572	0.421	0.115	5.58292e-259	exc.VGLUT2.B	NRN1
2.24094e-263	0.678321	0.932	0.794	7.51565e-259	exc.VGLUT2.B	NTRK2
1.65162e-261	0.7108	0.885	0.613	5.53919e-257	exc.VGLUT2.B	CCDC85A
6.60751e-261	0.894973	0.578	0.255	2.21603e-256	exc.VGLUT2.B	ST8SIA6
1.59643e-260	0.616688	0.873	0.608	5.35412e-256	exc.VGLUT2.B	SHTN1
6.57957e-257	0.648645	0.53	0.239	2.20666e-252	exc.VGLUT2.B	ARHGAP10
6.61729e-257	0.623	0.975	0.942	2.21931e-252	exc.VGLUT2.B	MACROD2
2.26345e-256	0.522531	0.398	0.124	7.59117e-252	exc.VGLUT2.B	KIAA1211L
1.19257e-255	0.734655	0.832	0.478	3.99964e-251	exc.VGLUT2.B	SGCD
1.9683e-252	0.480963	0.505	0.197	6.60128e-248	exc.VGLUT2.B	WIPF3
3.30535e-250	0.545762	0.275	0.065	1.10855e-245	exc.VGLUT2.B	GRID2IP
2.47121e-247	0.687496	0.983	0.962	8.28794e-243	exc.VGLUT2.B	ANKS1B
5.71287e-246	0.587903	0.345	0.081	1.91598e-241	exc.VGLUT2.B	SULF1
2.58427e-242	0.554739	0.951	0.854	8.66713e-238	exc.VGLUT2.B	SIK3
2.76389e-238	0.752632	0.199	0.024	9.26952e-234	exc.VGLUT2.B	CARTPT
1.17777e-237	0.496509	0.358	0.095	3.94999e-233	exc.VGLUT2.B	ETV1
3.04301e-237	0.505284	0.509	0.196	1.02057e-232	exc.VGLUT2.B	MGLL
1.9605e-236	0.578742	0.593	0.25	6.57512e-232	exc.VGLUT2.B	ARHGAP18
1.59388e-235	0.322048	0.279	0.052	5.34556e-231	exc.VGLUT2.B	ZNF831
4.75288e-235	0.790707	0.736	0.386	1.59402e-230	exc.VGLUT2.B	HS3ST5
3.98601e-233	0.737476	0.249	0.051	1.33683e-228	exc.VGLUT2.B	AC008574.1
3.47566e-232	0.63874	0.868	0.716	1.16567e-227	exc.VGLUT2.B	MEF2A
1.82615e-231	0.612437	0.812	0.513	6.12455e-227	exc.VGLUT2.B	KIAA1324L
4.90908e-231	0.442108	0.261	0.047	1.64641e-226	exc.VGLUT2.B	TGFBR2
4.26591e-230	0.639344	0.918	0.738	1.4307e-225	exc.VGLUT2.B	HSPA12A
1.33783e-227	0.811285	0.781	0.504	4.48681e-223	exc.VGLUT2.B	CNTN6
1.7217e-226	0.732762	0.783	0.62	5.77422e-222	exc.VGLUT2.B	CDKL5
1.9518e-226	0.483926	0.985	0.957	6.54594e-222	exc.VGLUT2.B	ANK2
1.97833e-223	0.800081	0.513	0.333	6.63491e-219	exc.VGLUT2.B	PCP4
5.28081e-223	0.44042	0.442	0.156	1.77108e-218	exc.VGLUT2.B	FBXO32
6.52595e-223	0.500113	0.891	0.579	2.18867e-218	exc.VGLUT2.B	HECW2
9.69161e-223	0.701916	0.698	0.367	3.25037e-218	exc.VGLUT2.B	FRMD4B
1.103e-220	0.674297	0.943	0.808	3.69925e-216	exc.VGLUT2.B	TENM4
2.01457e-220	0.462086	0.776	0.424	6.75646e-216	exc.VGLUT2.B	SORCS3
3.32309e-216	0.558168	0.609	0.276	1.1145e-211	exc.VGLUT2.B	GLRA2
1.89726e-214	0.809682	0.683	0.391	6.36303e-210	exc.VGLUT2.B	PDE7B
3.10893e-214	0.828121	0.799	0.623	1.04267e-209	exc.VGLUT2.B	GRM1
3.13546e-214	0.59435	0.683	0.378	1.05157e-209	exc.VGLUT2.B	PLEKHA7
1.22292e-213	0.384966	0.457	0.165	4.10142e-209	exc.VGLUT2.B	OVCH1
1.97526e-212	0.690434	0.842	0.575	6.62463e-208	exc.VGLUT2.B	PCSK2
3.01069e-212	0.549341	0.937	0.807	1.00972e-207	exc.VGLUT2.B	APP
3.61656e-212	0.476446	0.506	0.198	1.21292e-207	exc.VGLUT2.B	KCNK2
9.61108e-212	0.772078	0.355	0.13	3.22337e-207	exc.VGLUT2.B	FAM19A4
1.4383e-211	0.733898	0.83	0.585	4.82378e-207	exc.VGLUT2.B	RYR3
2.3394e-210	0.48275	0.335	0.088	7.84589e-206	exc.VGLUT2.B	KITLG
6.42952e-210	0.455679	0.326	0.088	2.15633e-205	exc.VGLUT2.B	STUM
7.95039e-210	0.873542	0.73	0.427	2.6664e-205	exc.VGLUT2.B	HS3ST4
7.05204e-209	0.27337	0.363	0.1	2.36511e-204	exc.VGLUT2.B	CYTOR
7.32674e-209	0.53835	0.361	0.138	2.45724e-204	exc.VGLUT2.B	DPYS
1.21074e-206	0.699128	0.612	0.311	4.06058e-202	exc.VGLUT2.B	OPRM1
2.24767e-205	0.700447	0.912	0.798	7.53824e-201	exc.VGLUT2.B	ADAM23
2.5955e-205	0.734139	0.927	0.879	8.70478e-201	exc.VGLUT2.B	DGKI
7.34025e-205	0.918185	0.424	0.212	2.46177e-200	exc.VGLUT2.B	HPSE2
1.44293e-204	0.44465	0.702	0.36	4.83931e-200	exc.VGLUT2.B	SGPP2
1.73119e-204	0.510519	0.718	0.377	5.80608e-200	exc.VGLUT2.B	FAR2
5.29675e-204	0.388118	0.564	0.242	1.77642e-199	exc.VGLUT2.B	ARNTL2
9.73511e-204	0.649858	0.71	0.371	3.26496e-199	exc.VGLUT2.B	RIT2
1.47636e-203	0.53862	0.801	0.466	4.95141e-199	exc.VGLUT2.B	RPH3A
7.86652e-203	0.562577	0.914	0.754	2.63827e-198	exc.VGLUT2.B	GABRB2
7.3871e-202	0.447359	0.978	0.845	2.47748e-197	exc.VGLUT2.B	FGF12
5.41671e-201	0.300612	0.287	0.067	1.81666e-196	exc.VGLUT2.B	ASB18
2.02061e-200	0.258294	0.457	0.168	6.77672e-196	exc.VGLUT2.B	CHST8
2.53356e-200	0.800018	0.806	0.494	8.49707e-196	exc.VGLUT2.B	BRINP3
2.03731e-198	0.257761	0.361	0.103	6.83274e-194	exc.VGLUT2.B	PQLC2L
4.13407e-198	0.507383	0.85	0.554	1.38648e-193	exc.VGLUT2.B	ENAH
1.09987e-197	0.296186	0.833	0.513	3.68874e-193	exc.VGLUT2.B	STMN2
1.17787e-197	0.316759	0.494	0.189	3.95034e-193	exc.VGLUT2.B	SLC6A7
1.83007e-193	0.716675	0.875	0.704	6.13769e-189	exc.VGLUT2.B	ASAP1
3.84455e-193	0.597703	0.971	0.908	1.28939e-188	exc.VGLUT2.B	GRM7
3.58527e-192	0.644093	0.888	0.618	1.20243e-187	exc.VGLUT2.B	KCNH7
1.90943e-189	0.253888	0.206	0.033	6.40386e-185	exc.VGLUT2.B	ABHD12B
7.65314e-189	0.298229	0.325	0.09	2.56671e-184	exc.VGLUT2.B	HS3ST1
9.88156e-189	0.600824	0.882	0.764	3.31408e-184	exc.VGLUT2.B	PTPN4
4.34568e-188	0.536786	0.774	0.446	1.45745e-183	exc.VGLUT2.B	FARP1
4.37348e-187	0.585942	0.803	0.492	1.46678e-182	exc.VGLUT2.B	PRKAG2
[truncated: 8,496 more rows]

## Sheet: Table S4 GO cluster markers
Table S4. GO terms associated with the differentially enriched cluster markers
Cluster	ID	Description	GeneRatio	BgRatio	pvalue	p.adjust	qvalue	geneID	Count
mix.A	GO:0034329	cell junction assembly	42/332	420/18800	6.39564e-20	1.87456e-16	1.61507e-16	GRID2/ASIC2/PARD3/CDH18/NRP1/LIMCH1/DLC1/NTRK3/MAP1B/ANK2/FARP1/KIRREL3/NTRK2/MPDZ/EPHA7/SLIT1/APP/EPHB2/PKP4/CDH11/PCLO/ARHGAP6/GABRA1/STAU2/SDK2/CNTNAP2/LRRTM3/JAM3/ADGRL3/GABRB2/CLSTN2/ADGRB3/TJP1/PTPRJ/WDPCP/CDH6/GABRG2/CDH9/NEGR1/PTPRK/CDH20/IL1RAPL2	42
mix.A	GO:0007416	synapse assembly	23/332	180/18800	1.21118e-13	1.77498e-10	1.52927e-10	GRID2/ASIC2/NTRK3/MAP1B/FARP1/KIRREL3/NTRK2/EPHA7/SLIT1/APP/EPHB2/PCLO/GABRA1/STAU2/SDK2/LRRTM3/ADGRL3/GABRB2/CLSTN2/ADGRB3/GABRG2/NEGR1/IL1RAPL2	23
mix.A	GO:1901888	regulation of cell junction assembly	23/332	201/18800	1.28616e-12	1.25658e-09	1.08263e-09	GRID2/ASIC2/NRP1/LIMCH1/DLC1/NTRK3/FARP1/NTRK2/EPHA7/SLIT1/APP/EPHB2/ARHGAP6/STAU2/CNTNAP2/LRRTM3/CLSTN2/ADGRB3/TJP1/PTPRJ/WDPCP/NEGR1/IL1RAPL2	23
mix.A	GO:0098742	cell-cell adhesion via plasma-membrane adhesion molecules	26/332	279/18800	5.08566e-12	3.24256e-09	2.79369e-09	TENM2/PCDH11X/CDH4/ALCAM/GRID2/DAB1/CDH18/TENM1/KIRREL3/PCDH15/DCHS2/CDH11/ROBO1/PCDH11Y/PTPRM/SDK2/ADGRL3/PALLD/TENM4/CLSTN2/TENM3/CDH6/NECTIN3/CNTN6/CDH9/CDH20	26
mix.A	GO:0061564	axon development	34/332	479/18800	5.77013e-12	3.24256e-09	2.79369e-09	CDH4/ALCAM/DAB1/PARD3/NRP1/SEMA6D/DCLK1/MAP1B/ENAH/EPHA5/NTRK2/EPHA7/SLIT1/APP/EPHA6/EPHB2/PLXNA4/CDH11/ROBO1/PTPRM/DCC/SIPA1L1/DIXDC1/NFASC/MAP6/PALLD/MTR/SEMA5A/NCAM2/CHL1/SHTN1/ADCY1/CNTN6/SLIT2	34
mix.A	GO:0007409	axonogenesis	32/332	430/18800	7.28354e-12	3.24256e-09	2.79369e-09	CDH4/ALCAM/DAB1/PARD3/NRP1/SEMA6D/DCLK1/MAP1B/ENAH/EPHA5/NTRK2/EPHA7/SLIT1/APP/EPHA6/EPHB2/PLXNA4/CDH11/ROBO1/PTPRM/DCC/SIPA1L1/DIXDC1/NFASC/MAP6/PALLD/SEMA5A/CHL1/SHTN1/ADCY1/CNTN6/SLIT2	32
mix.A	GO:0010975	regulation of neuron projection development	32/332	431/18800	7.74408e-12	3.24256e-09	2.79369e-09	CDH4/GRID2/DAB1/ZNF804A/NRP1/STMN2/SEMA6D/NTRK3/HECW1/MAP1B/HECW2/NTRK2/DPYSL3/PLPPR5/EPHA7/SLIT1/EPHB2/PLXNA4/ROBO1/DCC/SIPA1L1/STAU2/DIXDC1/MAP6/TENM3/ADGRB3/CSMD3/SEMA5A/RIT2/SHTN1/NEGR1/SLIT2	32
mix.A	GO:0007156	homophilic cell adhesion via plasma membrane adhesion molecules	19/332	168/18800	1.48562e-10	5.44293e-08	4.68947e-08	PCDH11X/CDH4/CDH18/KIRREL3/PCDH15/DCHS2/CDH11/ROBO1/PCDH11Y/PTPRM/SDK2/PALLD/CLSTN2/TENM3/CDH6/NECTIN3/CNTN6/CDH9/CDH20	19
mix.A	GO:0050770	regulation of axonogenesis	18/332	154/18800	2.64567e-10	8.45963e-08	7.28856e-08	CDH4/DAB1/NRP1/SEMA6D/MAP1B/NTRK2/EPHA7/SLIT1/EPHB2/PLXNA4/ROBO1/DCC/SIPA1L1/DIXDC1/MAP6/SEMA5A/SHTN1/SLIT2	18
mix.A	GO:0051960	regulation of nervous system development	30/332	440/18800	2.88626e-10	8.45963e-08	7.28856e-08	CDH4/GRID2/DAB1/ASIC2/PARD3/NRP1/SEMA6D/NTRK3/MAP1B/NTRK2/EPHA7/SLIT1/EPHB2/PLXNA4/ROBO1/DCC/STAU2/DIXDC1/HAP1/LRRTM3/MAP6/SLC25A12/TENM4/CLSTN2/ADGRB3/MAN2A1/SEMA5A/SHTN1/OPRM1/SLIT2	30
mix.A	GO:0051963	regulation of synapse assembly	15/332	103/18800	3.71258e-10	9.89234e-08	8.52295e-08	GRID2/ASIC2/NTRK3/FARP1/NTRK2/EPHA7/SLIT1/APP/EPHB2/STAU2/LRRTM3/CLSTN2/ADGRB3/NEGR1/IL1RAPL2	15
mix.A	GO:0031346	positive regulation of cell projection organization	26/332	341/18800	4.3715e-10	1.06774e-07	9.19932e-08	TENM2/CDH4/ZNF804A/GRIP1/NRP1/STMN2/TENM1/NTRK3/MAP1B/NTRK2/DPYSL3/PLPPR5/EPHB2/PLXNA4/ROBO1/STAU2/DIXDC1/HAP1/MAP6/TENM3/SEMA5A/RIT2/RIPOR2/SHTN1/NEGR1/SLIT2	26
mix.A	GO:0042391	regulation of membrane potential	29/332	425/18800	5.69625e-10	1.28429e-07	1.1065e-07	DMD/GRID2/GABRG3/ASIC2/FGF12/GRIK2/GRIK4/ANK2/SCN1A/GABRB1/NTRK2/APP/SCN9A/SCN7A/ADRA1A/GABRA1/GLRA2/TACR1/GABRB2/GRIK3/GLRA3/KCND3/KCNH1/GABRG2/GABRG1/SLC4A4/OPRM1/KCNC2/GRM1	29
mix.A	GO:0007411	axon guidance	21/332	234/18800	1.19732e-09	2.50668e-07	2.15969e-07	CDH4/ALCAM/NRP1/SEMA6D/ENAH/EPHA5/EPHA7/SLIT1/APP/EPHA6/EPHB2/PLXNA4/ROBO1/PTPRM/DCC/NFASC/PALLD/SEMA5A/CHL1/CNTN6/SLIT2	21
mix.A	GO:0097485	neuron projection guidance	21/332	235/18800	1.29398e-09	2.52844e-07	2.17843e-07	CDH4/ALCAM/NRP1/SEMA6D/ENAH/EPHA5/EPHA7/SLIT1/APP/EPHA6/EPHB2/PLXNA4/ROBO1/PTPRM/DCC/NFASC/PALLD/SEMA5A/CHL1/CNTN6/SLIT2	21
mix.A	GO:0051962	positive regulation of nervous system development	22/332	270/18800	2.94764e-09	5.3997e-07	4.65222e-07	CDH4/GRID2/ASIC2/NRP1/MAP1B/NTRK2/EPHB2/PLXNA4/ROBO1/STAU2/DIXDC1/HAP1/LRRTM3/MAP6/TENM4/CLSTN2/ADGRB3/MAN2A1/SEMA5A/SHTN1/OPRM1/SLIT2	22
mix.A	GO:0016358	dendrite development	20/332	231/18800	5.56939e-09	9.60228e-07	8.27304e-07	DAB1/GRIP1/NRP1/DCLK1/HECW1/KLHL1/MAP1B/FARP1/HECW2/APP/EPHB2/DCC/SIPA1L1/STAU2/ASAP1/CAMK2A/MAP6/PRKG1/ADGRB3/CSMD3	20
mix.A	GO:0050808	synapse organization	27/332	419/18800	7.81436e-09	1.27244e-06	1.09629e-06	GRID2/ZNF804A/ASIC2/NRP1/NTRK3/MAP1B/FARP1/KIRREL3/NTRK2/EPHA7/SLIT1/APP/EPHB2/PCLO/GABRA1/SIPA1L1/STAU2/SDK2/NFASC/LRRTM3/ADGRL3/GABRB2/CLSTN2/ADGRB3/GABRG2/NEGR1/IL1RAPL2	27
mix.A	GO:0060078	regulation of postsynaptic membrane potential	15/332	131/18800	1.11186e-08	1.71519e-06	1.47776e-06	GRID2/GABRG3/GRIK2/GRIK4/GABRB1/APP/GABRA1/GLRA2/GABRB2/GRIK3/GLRA3/GABRG2/GABRG1/OPRM1/GRM1	15
mix.A	GO:0050804	modulation of chemical synaptic transmission	27/332	429/18800	1.2854e-08	1.88375e-06	1.62299e-06	GRID2/GRIK2/SORCS3/GRIK4/MAP1B/NTRK2/APP/EPHB2/GRM8/CDH11/ADRA1A/PRKAR1B/DCC/SIPA1L1/STAU2/HAP1/TACR1/MCTP1/CAMK2A/BAIAP3/CASK/GRIK3/CLSTN2/ADCY1/AKAP7/GRM3/GRM1	27
mix.A	GO:0099177	regulation of trans-synaptic signaling	27/332	430/18800	1.34981e-08	1.88395e-06	1.62316e-06	GRID2/GRIK2/SORCS3/GRIK4/MAP1B/NTRK2/APP/EPHB2/GRM8/CDH11/ADRA1A/PRKAR1B/DCC/SIPA1L1/STAU2/HAP1/TACR1/MCTP1/CAMK2A/BAIAP3/CASK/GRIK3/CLSTN2/ADCY1/AKAP7/GRM3/GRM1	27
mix.A	GO:0031290	retinal ganglion cell axon guidance	7/332	21/18800	4.72731e-08	6.29807e-06	5.42623e-06	ALCAM/NRP1/EPHA7/SLIT1/EPHB2/PTPRM/SLIT2	7
mix.A	GO:0050772	positive regulation of axonogenesis	11/332	77/18800	1.0442e-07	1.33068e-05	1.14647e-05	CDH4/NRP1/MAP1B/NTRK2/PLXNA4/ROBO1/DIXDC1/MAP6/SEMA5A/SHTN1/SLIT2	11
mix.A	GO:0050767	regulation of neurogenesis	23/332	361/18800	1.27714e-07	1.55971e-05	1.3438e-05	CDH4/DAB1/NRP1/SEMA6D/NTRK3/MAP1B/NTRK2/EPHA7/SLIT1/EPHB2/PLXNA4/ROBO1/DCC/STAU2/DIXDC1/HAP1/MAP6/TENM4/MAN2A1/SEMA5A/SHTN1/OPRM1/SLIT2	23
mix.A	GO:0008038	neuron recognition	9/332	49/18800	1.65433e-07	1.93954e-05	1.67105e-05	NRP1/APP/EPHB2/ROBO1/CNTNAP2/PALLD/SEMA5A/NCAM2/CNTN6	9
mix.A	GO:0050807	regulation of synapse organization	17/332	209/18800	1.956e-07	2.20501e-05	1.89977e-05	GRID2/ZNF804A/ASIC2/NTRK3/FARP1/NTRK2/EPHA7/SLIT1/APP/EPHB2/SIPA1L1/STAU2/LRRTM3/CLSTN2/ADGRB3/NEGR1/IL1RAPL2	17
mix.A	GO:1902476	chloride transmembrane transport	10/332	66/18800	2.26321e-07	2.40033e-05	2.06805e-05	GABRG3/GABRB1/GABRA1/SLC12A8/GLRA2/GABRB2/GLRA3/ANO4/GABRG2/GABRG1	10
mix.A	GO:0019935	cyclic-nucleotide-mediated signaling	11/332	83/18800	2.29575e-07	2.40033e-05	2.06805e-05	HTR2C/ADCY2/EPHA5/PDE4D/PEX5L/PRKG1/KSR1/PDE7B/PDE3B/ADCY1/KCNC2	11
mix.A	GO:0051932	synaptic transmission, GABAergic	9/332	51/18800	2.37494e-07	2.40033e-05	2.06805e-05	GABRG3/ADRA1A/GABRA1/HAP1/TACR1/BAIAP3/GABRB2/GABRG2/GABRG1	9
mix.A	GO:0050803	regulation of synapse structure or activity	17/332	215/18800	2.93175e-07	2.86432e-05	2.46782e-05	GRID2/ZNF804A/ASIC2/NTRK3/FARP1/NTRK2/EPHA7/SLIT1/APP/EPHB2/SIPA1L1/STAU2/LRRTM3/CLSTN2/ADGRB3/NEGR1/IL1RAPL2	17
mix.A	GO:0050769	positive regulation of neurogenesis	17/332	222/18800	4.61695e-07	4.36525e-05	3.76097e-05	CDH4/NRP1/MAP1B/NTRK2/EPHB2/PLXNA4/ROBO1/STAU2/DIXDC1/HAP1/MAP6/TENM4/MAN2A1/SEMA5A/SHTN1/OPRM1/SLIT2	17
mix.A	GO:0098661	inorganic anion transmembrane transport	11/332	90/18800	5.30138e-07	4.85573e-05	4.18356e-05	GABRG3/GABRB1/GABRA1/SLC12A8/GLRA2/SLC26A11/GABRB2/GLRA3/ANO4/GABRG2/GABRG1	11
mix.A	GO:0001764	neuron migration	14/332	164/18800	1.32902e-06	0.000118042	0.000101701	DAB1/NRP1/NTRK3/DCLK1/MAP1B/KIRREL3/NTRK2/DCX/DCC/CAMK2A/PRKG1/ADGRL3/CHL1/SHTN1	14
mix.A	GO:0021954	central nervous system neuron development	10/332	80/18800	1.41951e-06	0.00012237	0.00010543	NRP1/DCLK1/GABRB1/NTRK2/EPHB2/AGBL4/PLXNA4/CDH11/DCC/SLIT2	10
mix.A	GO:0098656	anion transmembrane transport	17/332	247/18800	2.0301e-06	0.000169942	0.000146417	GABRG3/GABRB1/SLC24A3/GABRA1/SLC12A8/GLRA2/SLC26A11/ABCC4/SLC9A9/GABRB2/SLC25A12/GLRA3/ANO4/GABRG2/GABRG1/SLC4A4/GRM1	17
mix.A	GO:0051489	regulation of filopodium assembly	8/332	49/18800	2.08731e-06	0.000169942	0.000146417	TENM2/NRP1/TENM1/DPYSL3/PLPPR5/EPHB2/STAU2/RIPOR2	8
mix.A	GO:0019933	cAMP-mediated signaling	8/332	50/18800	2.44706e-06	0.000188574	0.00016247	ADCY2/EPHA5/PDE4D/PEX5L/KSR1/PDE7B/PDE3B/ADCY1	8
mix.A	GO:0007043	cell-cell junction assembly	13/332	149/18800	2.4905e-06	0.000188574	0.00016247	PARD3/CDH18/ANK2/MPDZ/EPHB2/PKP4/CDH11/CNTNAP2/JAM3/TJP1/CDH6/CDH9/CDH20	13
mix.A	GO:1901890	positive regulation of cell junction assembly	11/332	105/18800	2.50918e-06	0.000188574	0.00016247	GRID2/ASIC2/NRP1/NTRK2/EPHB2/STAU2/CNTNAP2/LRRTM3/CLSTN2/ADGRB3/PTPRJ	11
mix.A	GO:0007157	heterophilic cell-cell adhesion via plasma membrane cell adhesion molecules	8/332	51/18800	2.85814e-06	0.00020943	0.000180439	TENM2/CDH4/ALCAM/GRID2/TENM1/TENM4/TENM3/NECTIN3	8
mix.A	GO:0048588	developmental cell growth	16/332	227/18800	2.98792e-06	0.0002136	0.000184031	CDH4/ALCAM/NRP1/SEMA6D/DCLK1/MAP1B/EPHA7/SLIT1/APP/PLXNA4/ADRA1A/DCC/SEMA5A/SYT2/SHTN1/SLIT2	16
mix.A	GO:0048846	axon extension involved in axon guidance	7/332	37/18800	3.28302e-06	0.000221583	0.000190909	ALCAM/NRP1/SEMA6D/SLIT1/PLXNA4/SEMA5A/SLIT2	7
mix.A	GO:1902284	neuron projection extension involved in neuron projection guidance	7/332	37/18800	3.28302e-06	0.000221583	0.000190909	ALCAM/NRP1/SEMA6D/SLIT1/PLXNA4/SEMA5A/SLIT2	7
mix.A	GO:0007215	glutamate receptor signaling pathway	8/332	52/18800	3.32639e-06	0.000221583	0.000190909	GRID2/GRIK2/GRIK4/APP/GRM8/GRIK3/GRM3/GRM1	8
mix.A	GO:0060560	developmental growth involved in morphogenesis	16/332	234/18800	4.41849e-06	0.000287791	0.000247952	CDH4/ALCAM/NRP1/SEMA6D/DCLK1/MAP1B/EPHA7/SLIT1/APP/PLXNA4/KIF26B/DCC/SEMA5A/SYT2/SHTN1/SLIT2	16
mix.A	GO:0021952	central nervous system projection neuron axonogenesis	6/332	26/18800	4.95323e-06	0.000315607	0.000271918	DCLK1/EPHB2/PLXNA4/CDH11/DCC/SLIT2	6
mix.A	GO:0019226	transmission of nerve impulse	9/332	73/18800	5.38991e-06	0.000336124	0.000289595	FGF12/GRIK2/SCN1A/NTRK2/SCN9A/SCN7A/NFASC/CNTNAP2/JAM3	9
mix.A	GO:0007214	gamma-aminobutyric acid signaling pathway	6/332	27/18800	6.27428e-06	0.000383123	0.000330088	GABRG3/GABRB1/GABRA1/GABRB2/GABRG2/GABRG1	6
mix.A	GO:0060042	retina morphogenesis in camera-type eye	8/332	57/18800	6.76509e-06	0.000404663	0.000348645	AHI1/NTRK2/PTPRM/SDK2/MAN2A1/THRB/TFAP2B/NECTIN3	8
mix.A	GO:0035637	multicellular organismal signaling	13/332	164/18800	7.19399e-06	0.000421712	0.000363334	FGF12/GRIK2/ANK2/SCN1A/NTRK2/PDE4D/SCN9A/SCN7A/NFASC/CNTNAP2/JAM3/TMEM65/KCND3	13
mix.A	GO:0032970	regulation of actin filament-based process	21/332	393/18800	7.39931e-06	0.000424222	0.000365497	NRP1/TENM1/LIMCH1/DLC1/NTRK3/ANK2/EPHA5/PDE4D/FCHSD2/ARHGAP6/ARHGAP18/STAU2/DIXDC1/TACR1/FER/JAM3/FHOD3/TJP1/SEMA5A/PAM/SLIT2	21
mix.A	GO:0007188	adenylate cyclase-modulating G protein-coupled receptor signaling pathway	16/332	244/18800	7.52629e-06	0.000424222	0.000365497	ADCY2/HTR4/GNAS/ADGRL2/PDE4D/GRM8/ADRA1A/ADGRL3/GRIK3/LGR5/ADGRB3/RIT2/ADCY1/GRM3/OPRM1/GRM1	16
mix.A	GO:0044089	positive regulation of cellular component biogenesis	24/332	494/18800	8.30833e-06	0.000459466	0.000395863	TENM2/GRID2/ASIC2/NRP1/TENM1/LIMCH1/MAP1B/NTRK2/DPYSL3/PLPPR5/EPHB2/FCHSD2/STAU2/HAP1/TACR1/FER/CNTNAP2/LRRTM3/ASAP1/CLSTN2/ADGRB3/PTPRJ/RIPOR2/CALY	24
mix.A	GO:0001508	action potential	12/332	143/18800	9.06347e-06	0.000491945	0.000423845	DMD/FGF12/GRIK2/ANK2/SCN1A/NTRK2/SCN9A/SCN7A/ADRA1A/TACR1/KCND3/KCNC2	12
mix.A	GO:0051491	positive regulation of filopodium assembly	6/332	29/18800	9.7732e-06	0.000520822	0.000448725	TENM2/NRP1/TENM1/DPYSL3/PLPPR5/RIPOR2	6
mix.A	GO:0048675	axon extension	11/332	121/18800	1.00082e-05	0.000523824	0.000451311	CDH4/ALCAM/NRP1/SEMA6D/DCLK1/MAP1B/SLIT1/PLXNA4/SEMA5A/SHTN1/SLIT2	11
mix.A	GO:0030900	forebrain development	20/332	376/18800	1.30635e-05	0.000671741	0.000578752	DAB1/NRP1/DLC1/DCLK1/KIRREL3/EPHA5/NTRK2/SLIT1/APP/EPHB2/PLXNA4/ROBO1/DIXDC1/HAP1/PAX5/CNTNAP2/PRKG1/SEMA5A/KCNC2/SLIT2	20
mix.A	GO:0051965	positive regulation of synapse assembly	8/332	63/18800	1.44638e-05	0.000730921	0.00062974	GRID2/ASIC2/NTRK2/EPHB2/STAU2/LRRTM3/CLSTN2/ADGRB3	8
mix.A	GO:0050771	negative regulation of axonogenesis	8/332	64/18800	1.6279e-05	0.000808706	0.000696758	DAB1/NRP1/SEMA6D/EPHA7/SLIT1/EPHB2/DCC/SEMA5A	8
mix.A	GO:0032535	regulation of cellular component size	19/332	351/18800	1.68696e-05	0.000824081	0.000710004	CDH4/NRP1/TENM1/PRR16/SEMA6D/MAP1B/EPHA7/SLIT1/PLXNA4/FCHSD2/VAV2/ARHGAP18/DCC/SLC12A8/FER/FHOD3/SEMA5A/SHTN1/SLIT2	19
mix.A	GO:0050919	negative chemotaxis	7/332	47/18800	1.72377e-05	0.000828259	0.000713603	SEMA6D/EPHA7/SLIT1/PLXNA4/ROBO1/SEMA5A/SLIT2	7
mix.A	GO:0032956	regulation of actin cytoskeleton organization	19/332	352/18800	1.75501e-05	0.000829667	0.000714817	NRP1/TENM1/LIMCH1/DLC1/NTRK3/EPHA5/FCHSD2/ARHGAP6/ARHGAP18/STAU2/DIXDC1/TACR1/FER/JAM3/FHOD3/TJP1/SEMA5A/PAM/SLIT2	19
mix.A	GO:0008361	regulation of cell size	13/332	179/18800	1.84735e-05	0.000859456	0.000740482	CDH4/NRP1/PRR16/SEMA6D/MAP1B/EPHA7/SLIT1/PLXNA4/VAV2/DCC/SLC12A8/SEMA5A/SHTN1	13
mix.A	GO:0090066	regulation of anatomical structure size	23/332	487/18800	2.01315e-05	0.00092196	0.000794333	CDH4/ASIC2/NRP1/TENM1/PRR16/SEMA6D/MAP1B/EPHA7/SLIT1/PLXNA4/FCHSD2/ADRA1A/VAV2/ARHGAP18/DCC/SLC12A8/TACR1/FER/PRKG1/FHOD3/SEMA5A/SHTN1/SLIT2	23
mix.A	GO:0046847	filopodium assembly	8/332	66/18800	2.04876e-05	0.000923832	0.000795947	TENM2/NRP1/TENM1/DPYSL3/PLPPR5/EPHB2/STAU2/RIPOR2	8
mix.A	GO:0061387	regulation of extent of cell growth	10/332	108/18800	2.15863e-05	0.00095863	0.000825927	CDH4/NRP1/SEMA6D/MAP1B/EPHA7/SLIT1/PLXNA4/DCC/SEMA5A/SHTN1	10
mix.A	GO:0015698	inorganic anion transport	13/332	182/18800	2.20355e-05	0.000963971	0.000830529	GABRG3/GABRB1/GABRA1/SLC12A8/GLRA2/SLC26A11/ABCC4/GABRB2/GLRA3/ANO4/GABRG2/GABRG1/SLC4A4	13
mix.A	GO:0010720	positive regulation of cell development	17/332	297/18800	2.31713e-05	0.000998753	0.000860496	CDH4/NRP1/MAP1B/NTRK2/EPHB2/PLXNA4/ROBO1/STAU2/DIXDC1/HAP1/MAP6/TENM4/MAN2A1/SEMA5A/SHTN1/OPRM1/SLIT2	17
mix.A	GO:0034332	adherens junction organization	7/332	50/18800	2.61633e-05	0.00111137	0.000957526	CDH18/CDH11/JAM3/TJP1/CDH6/CDH9/CDH20	7
mix.A	GO:0006821	chloride transport	10/332	111/18800	2.74228e-05	0.00114823	0.000989284	GABRG3/GABRB1/GABRA1/SLC12A8/GLRA2/GABRB2/GLRA3/ANO4/GABRG2/GABRG1	10
mix.A	GO:0019932	second-messenger-mediated signaling	17/332	303/18800	2.98727e-05	0.00120981	0.00104234	HTR2C/DMD/ADCY2/ANK2/EPHA5/PDE4D/SGCD/MCTP1/PEX5L/PRKG1/KSR1/PTPRJ/PDE7B/RIT2/PDE3B/ADCY1/KCNC2	17
mix.A	GO:0010977	negative regulation of neuron projection development	11/332	136/18800	3.01866e-05	0.00120981	0.00104234	DAB1/NRP1/STMN2/SEMA6D/DPYSL3/EPHA7/SLIT1/EPHB2/DCC/SEMA5A/RIT2	11
mix.A	GO:0060284	regulation of cell development	23/332	500/18800	3.0398e-05	0.00120981	0.00104234	CDH4/DAB1/NRP1/SEMA6D/NTRK3/MAP1B/NTRK2/EPHA7/SLIT1/EPHB2/PLXNA4/ROBO1/DCC/STAU2/DIXDC1/HAP1/MAP6/TENM4/MAN2A1/SEMA5A/SHTN1/OPRM1/SLIT2	23
mix.A	GO:0021955	central nervous system neuron axonogenesis	6/332	35/18800	3.05445e-05	0.00120981	0.00104234	DCLK1/EPHB2/PLXNA4/CDH11/DCC/SLIT2	6
mix.A	GO:0048013	ephrin receptor signaling pathway	7/332	52/18800	3.40001e-05	0.00130478	0.00112416	NTRK3/EPHA5/EPHA7/EPHA6/EPHB2/SIPA1L1/ANKS1B	7
mix.A	GO:0035235	ionotropic glutamate receptor signaling pathway	5/332	22/18800	3.42778e-05	0.00130478	0.00112416	GRID2/GRIK2/GRIK4/APP/GRIK3	5
mix.A	GO:1990806	ligand-gated ion channel signaling pathway	5/332	22/18800	3.42778e-05	0.00130478	0.00112416	GRID2/GRIK2/GRIK4/APP/GRIK3	5
mix.A	GO:0006814	sodium ion transport	15/332	249/18800	3.90217e-05	0.00146631	0.00126333	DMD/ASIC2/FGF12/HECW1/SCN1A/HECW2/SGK1/SLC24A3/NKAIN2/SCN9A/SCN7A/NETO2/SLC9A9/SLC38A6/SLC4A4	15
mix.A	GO:1990138	neuron projection extension	12/332	172/18800	5.7201e-05	0.00212223	0.00182845	CDH4/ALCAM/NRP1/SEMA6D/DCLK1/MAP1B/SLIT1/PLXNA4/SEMA5A/SYT2/SHTN1/SLIT2	12
mix.A	GO:0048593	camera-type eye morphogenesis	10/332	122/18800	6.18134e-05	0.00226469	0.00195119	AHI1/NTRK2/EPHB2/PTPRM/SDK2/TENM3/MAN2A1/THRB/TFAP2B/NECTIN3	10
mix.A	GO:0010976	positive regulation of neuron projection development	11/332	150/18800	7.41638e-05	0.00267589	0.00230547	ZNF804A/STMN2/NTRK3/NTRK2/DPYSL3/PLPPR5/EPHB2/STAU2/TENM3/RIT2/NEGR1	11
mix.A	GO:0035725	sodium ion transmembrane transport	12/332	177/18800	7.54433e-05	0.00267589	0.00230547	DMD/ASIC2/FGF12/HECW1/SCN1A/HECW2/SLC24A3/SCN9A/SCN7A/NETO2/SLC9A9/SLC4A4	12
mix.A	GO:0045216	cell-cell junction organization	13/332	205/18800	7.57759e-05	0.00267589	0.00230547	PARD3/CDH18/ANK2/MPDZ/EPHB2/PKP4/CDH11/CNTNAP2/JAM3/TJP1/CDH6/CDH9/CDH20	13
mix.A	GO:0040013	negative regulation of locomotion	19/332	396/18800	8.62849e-05	0.00301073	0.00259395	NRP1/LIMCH1/SEMA6D/DLC1/DPYSL3/SLIT1/SRGAP1/ROBO1/PTPRM/SPOCK3/MCTP1/PRKG1/PTPRJ/SEMA5A/RIPOR2/PTPRR/DACH1/SLIT2/PTPRK	19
mix.A	GO:0051056	regulation of small GTPase mediated signal transduction	16/332	299/18800	8.92947e-05	0.00307909	0.00265285	NRP1/DLC1/ARFGEF3/EPHB2/ADRA1A/VAV2/ARHGAP6/ARHGAP18/ROBO1/SIPA1L1/CDC42SE2/ARHGAP20/RIT2/ERBIN/RIPOR2/SLIT2	16
mix.A	GO:0048592	eye morphogenesis	11/332	154/18800	9.40054e-05	0.00320384	0.00276033	AHI1/NTRK2/EPHB2/PTPRM/STAU2/SDK2/TENM3/MAN2A1/THRB/TFAP2B/NECTIN3	11
mix.A	GO:0007189	adenylate cyclase-activating G protein-coupled receptor signaling pathway	11/332	155/18800	9.96206e-05	0.00335618	0.00289159	ADCY2/GNAS/ADGRL2/PDE4D/ADRA1A/ADGRL3/LGR5/ADGRB3/RIT2/ADCY1/OPRM1	11
mix.A	GO:0007216	G protein-coupled glutamate receptor signaling pathway	4/332	15/18800	0.000111774	0.00372283	0.00320748	GRM8/GRIK3/GRM3/GRM1	4
mix.A	GO:0034765	regulation of ion transmembrane transport	21/332	476/18800	0.000121086	0.00398766	0.00343565	DMD/ASIC2/FGF12/KCNB2/HECW1/ANK2/SCN1A/HECW2/PDE4D/APP/SCN9A/DPP10/EPHB2/SCN7A/HAP1/STAC/NETO2/KCND3/KCNH1/OPRM1/KCNC2	21
mix.A	GO:0031345	negative regulation of cell projection organization	12/332	188/18800	0.000133932	0.00436171	0.00375792	DAB1/NRP1/STMN2/SEMA6D/DPYSL3/EPHA7/SLIT1/EPHB2/DCC/SEMA5A/RIT2/SLIT2	12
mix.A	GO:0030534	adult behavior	10/332	136/18800	0.000153442	0.00494218	0.00425804	DAB1/FGF12/KLHL1/SCN1A/APP/PAX5/CNTNAP2/CHL1/GABRG2/OPRM1	10
mix.A	GO:0008045	motor neuron axon guidance	5/332	30/18800	0.000165194	0.00526287	0.00453434	ALCAM/NRP1/SLIT1/PLXNA4/SLIT2	5
mix.A	GO:1990089	response to nerve growth factor	6/332	47/18800	0.000169116	0.00532987	0.00459206	STMN2/NTRK3/NTRK2/APP/KCNC2/TAC1	6
mix.A	GO:0048813	dendrite morphogenesis	10/332	139/18800	0.000183559	0.00572352	0.00493122	NRP1/DCLK1/HECW1/FARP1/HECW2/EPHB2/SIPA1L1/STAU2/MAP6/ADGRB3	10
mix.A	GO:0120032	regulation of plasma membrane bounded cell projection assembly	12/332	195/18800	0.00018859	0.00581849	0.00501304	TENM2/NRP1/TENM1/DPYSL3/PLPPR5/EPHB2/STAU2/HAP1/FER/WDPCP/RIPOR2/SLIT2	12
mix.A	GO:0060491	regulation of cell projection assembly	12/332	197/18800	0.000207329	0.00633001	0.00545375	TENM2/NRP1/TENM1/DPYSL3/PLPPR5/EPHB2/STAU2/HAP1/FER/WDPCP/RIPOR2/SLIT2	12
mix.A	GO:0021953	central nervous system neuron differentiation	11/332	169/18800	0.000213823	0.00646098	0.00556659	GRID2/NRP1/DCLK1/GABRB1/NTRK2/EPHB2/AGBL4/PLXNA4/CDH11/DCC/SLIT2	11
mix.A	GO:0048167	regulation of synaptic plasticity	12/332	198/18800	0.000217279	0.00649841	0.00559884	GRID2/GRIK2/SORCS3/MAP1B/NTRK2/APP/EPHB2/SIPA1L1/STAU2/MCTP1/CAMK2A/ADCY1	12
mix.A	GO:0099054	presynapse assembly	6/332	50/18800	0.00023941	0.00705197	0.00607577	NTRK3/FARP1/APP/PCLO/LRRTM3/IL1RAPL2	6
mix.A	GO:0030516	regulation of axon extension	8/332	93/18800	0.0002406	0.00705197	0.00607577	CDH4/NRP1/SEMA6D/MAP1B/SLIT1/PLXNA4/SEMA5A/SHTN1	8
mix.A	GO:0048841	regulation of axon extension involved in axon guidance	5/332	33/18800	0.000263446	0.00764516	0.00658685	NRP1/SEMA6D/SLIT1/PLXNA4/SEMA5A	5
mix.A	GO:0099172	presynapse organization	6/332	52/18800	0.000297785	0.00854119	0.00735884	NTRK3/FARP1/APP/PCLO/LRRTM3/IL1RAPL2	6
mix.A	GO:0006491	N-glycan processing	4/332	19/18800	0.000300151	0.00854119	0.00735884	ST8SIA6/MAN2A1/ST8SIA1/ST8SIA4	4
mix.A	GO:0060041	retina development in camera-type eye	10/332	149/18800	0.000322223	0.00908112	0.00782402	NRP1/AHI1/NTRK2/DCX/PTPRM/SDK2/MAN2A1/THRB/TFAP2B/NECTIN3	10
mix.A	GO:0050773	regulation of dendrite development	8/332	98/18800	0.000344548	0.00961781	0.00828642	HECW1/HECW2/EPHB2/DCC/SIPA1L1/STAU2/ADGRB3/CSMD3	8
mix.A	GO:0019228	neuronal action potential	5/332	35/18800	0.000350089	0.00968028	0.00834024	FGF12/GRIK2/SCN1A/SCN9A/SCN7A	5
mix.A	GO:2001257	regulation of cation channel activity	11/332	180/18800	0.000368096	0.0100413	0.00865125	DMD/FGF12/ANK2/PDE4D/APP/EPHB2/HAP1/STAC/NETO2/OPRM1/KCNC2	11
mix.A	GO:0097503	sialylation	4/332	20/18800	0.000369995	0.0100413	0.00865125	ST8SIA6/ST8SIA1/ST8SIA4/ST6GALNAC5	4
mix.A	GO:0050890	cognition	15/332	306/18800	0.000378546	0.0101791	0.00876998	SORCS3/SGK1/NTRK2/APP/EPHB2/PRKAR1B/TACR1/CNTNAP2/GPI/ADGRB3/CHL1/ADCY1/GPR155/JAKMIP1/ATP8A1	15
mix.A	GO:0070252	actin-mediated cell contraction	8/332	103/18800	0.000482482	0.0128559	0.0110763	FGF12/LIMCH1/ANK2/SCN1A/PDE4D/SGCD/KCND3/SHTN1	8
mix.A	GO:0007413	axonal fasciculation	4/332	22/18800	0.000543274	0.0140915	0.0121408	NRP1/EPHB2/SEMA5A/NCAM2	4
mix.A	GO:0046058	cAMP metabolic process	4/332	22/18800	0.000543274	0.0140915	0.0121408	ADCY2/PDE4D/PDE7B/ADCY1	4
mix.A	GO:0106030	neuron projection fasciculation	4/332	22/18800	0.000543274	0.0140915	0.0121408	NRP1/EPHB2/SEMA5A/NCAM2	4
mix.A	GO:0045773	positive regulation of axon extension	5/332	39/18800	0.000586102	0.015069	0.012983	CDH4/NRP1/MAP1B/SEMA5A/SHTN1	5
mix.A	GO:0050806	positive regulation of synaptic transmission	10/332	161/18800	0.0005946	0.015092	0.0130028	GRIK2/NTRK2/APP/EPHB2/ADRA1A/HAP1/TACR1/BAIAP3/CLSTN2/ADCY1	10
mix.A	GO:0034776	response to histamine	3/332	10/18800	0.000597295	0.015092	0.0130028	GABRB1/GABRB2/GABRG2	3
mix.A	GO:0048041	focal adhesion assembly	7/332	83/18800	0.000661853	0.0164468	0.0141701	NRP1/LIMCH1/DLC1/ARHGAP6/PTPRJ/WDPCP/PTPRK	7
mix.A	GO:0007218	neuropeptide signaling pathway	8/332	108/18800	0.000662137	0.0164468	0.0141701	SORCS3/TENM1/GLRA2/GLRA3/NPFFR2/GPR149/OPRM1/TAC1	8
mix.A	GO:2000146	negative regulation of cell motility	16/332	361/18800	0.000732686	0.0180462	0.0155481	LIMCH1/SEMA6D/DLC1/DPYSL3/SRGAP1/ROBO1/PTPRM/SPOCK3/MCTP1/PRKG1/PTPRJ/RIPOR2/PTPRR/DACH1/SLIT2/PTPRK	16
mix.A	GO:0007266	Rho protein signal transduction	9/332	138/18800	0.000782384	0.0191097	0.0164644	NRP1/DLC1/ADRA1A/ARHGAP6/ROBO1/CDC42SE2/RIT2/RIPOR2/SHTN1	9
mix.A	GO:0099175	regulation of postsynapse organization	7/332	86/18800	0.000818893	0.0198362	0.0170903	GRID2/ZNF804A/NTRK3/EPHA7/EPHB2/SIPA1L1/STAU2	7
mix.A	GO:0051893	regulation of focal adhesion assembly	6/332	63/18800	0.000844955	0.0200531	0.0172772	NRP1/LIMCH1/DLC1/ARHGAP6/PTPRJ/WDPCP	6
mix.A	GO:0090109	regulation of cell-substrate junction assembly	6/332	63/18800	0.000844955	0.0200531	0.0172772	NRP1/LIMCH1/DLC1/ARHGAP6/PTPRJ/WDPCP	6
mix.A	GO:0032412	regulation of ion transmembrane transporter activity	13/332	263/18800	0.000848376	0.0200531	0.0172772	DMD/FGF12/HECW1/ANK2/HECW2/PDE4D/APP/EPHB2/HAP1/STAC/NETO2/OPRM1/KCNC2	13
mix.A	GO:0050768	negative regulation of neurogenesis	9/332	140/18800	0.000867069	0.020331	0.0175166	DAB1/NRP1/SEMA6D/NTRK3/EPHA7/SLIT1/EPHB2/DCC/SEMA5A	9
mix.A	GO:0035023	regulation of Rho protein signal transduction	7/332	87/18800	0.000877311	0.0204079	0.0175829	NRP1/DLC1/ADRA1A/ROBO1/CDC42SE2/RIT2/RIPOR2	7
mix.A	GO:0006929	substrate-dependent cell migration	4/332	25/18800	0.000901105	0.0206339	0.0177776	NRP1/ROBO1/SHTN1/SLIT2	4
mix.A	GO:0010842	retina layer formation	4/332	25/18800	0.000901105	0.0206339	0.0177776	AHI1/PTPRM/SDK2/TFAP2B	4
mix.A	GO:0048814	regulation of dendrite morphogenesis	6/332	64/18800	0.000918736	0.0206973	0.0178322	HECW1/HECW2/EPHB2/SIPA1L1/STAU2/ADGRB3	6
mix.A	GO:0051271	negative regulation of cellular component movement	16/332	369/18800	0.000923762	0.0206973	0.0178322	LIMCH1/SEMA6D/DLC1/DPYSL3/SRGAP1/ROBO1/PTPRM/SPOCK3/MCTP1/PRKG1/PTPRJ/RIPOR2/PTPRR/DACH1/SLIT2/PTPRK	16
mix.A	GO:0016339	calcium-dependent cell-cell adhesion via plasma membrane cell adhesion molecules	5/332	43/18800	0.00092506	0.0206973	0.0178322	CDH18/CDH11/CDH6/CDH9/CDH20	5
mix.A	GO:0001573	ganglioside metabolic process	4/332	26/18800	0.00105025	0.0233204	0.0200921	ST8SIA6/ITGB8/ST8SIA4/ST6GALNAC5	4
mix.A	GO:0110053	regulation of actin filament organization	13/332	270/18800	0.00107835	0.0237642	0.0204745	NRP1/TENM1/LIMCH1/DLC1/FCHSD2/ARHGAP6/ARHGAP18/TACR1/FER/FHOD3/TJP1/SEMA5A/SLIT2	13
mix.A	GO:0007269	neurotransmitter secretion	9/332	145/18800	0.00111175	0.0237872	0.0204944	RPH3A/PCLO/ADRA1A/MCTP1/CAMK2A/BAIAP3/CASK/SYT2/ADCY1	9
mix.A	GO:0051961	negative regulation of nervous system development	9/332	145/18800	0.00111175	0.0237872	0.0204944	DAB1/NRP1/SEMA6D/NTRK3/EPHA7/SLIT1/EPHB2/DCC/SEMA5A	9
mix.A	GO:0099643	signal release from synapse	9/332	145/18800	0.00111175	0.0237872	0.0204944	RPH3A/PCLO/ADRA1A/MCTP1/CAMK2A/BAIAP3/CASK/SYT2/ADCY1	9
mix.A	GO:0032409	regulation of transporter activity	14/332	305/18800	0.00111186	0.0237872	0.0204944	DMD/FGF12/HECW1/ANK2/HECW2/SGK1/PDE4D/APP/EPHB2/HAP1/STAC/NETO2/OPRM1/KCNC2	14
mix.A	GO:1902903	regulation of supramolecular fiber organization	16/332	376/18800	0.00112421	0.0238772	0.0205719	NRP1/STMN2/TENM1/LIMCH1/DLC1/MAP1B/APP/FCHSD2/ARHGAP6/ARHGAP18/TACR1/FER/FHOD3/TJP1/SEMA5A/SLIT2	16
mix.A	GO:1990090	cellular response to nerve growth factor stimulus	5/332	45/18800	0.00114083	0.024056	0.0207259	STMN2/NTRK3/NTRK2/APP/TAC1	5
mix.A	GO:0023061	signal release	18/332	451/18800	0.00116913	0.0244766	0.0210883	HTR2C/MYRIP/RPH3A/EPHA5/PCLO/ADRA1A/ABCC4/TACR1/MCTP1/CAMK2A/MAOB/BAIAP3/CASK/TFAP2B/SYT2/PCSK5/ADCY1/OPRM1	18
mix.A	GO:1902905	positive regulation of supramolecular fiber organization	10/332	176/18800	0.00117866	0.0245012	0.0211095	NRP1/STMN2/TENM1/LIMCH1/MAP1B/APP/FCHSD2/TACR1/FER/SEMA5A	10
mix.A	GO:0022898	regulation of transmembrane transporter activity	13/332	273/18800	0.00119175	0.0245987	0.0211935	DMD/FGF12/HECW1/ANK2/HECW2/PDE4D/APP/EPHB2/HAP1/STAC/NETO2/OPRM1/KCNC2	13
mix.A	GO:0048843	negative regulation of axon extension involved in axon guidance	4/332	27/18800	0.00121591	0.0248421	0.0214032	NRP1/SEMA6D/SLIT1/SEMA5A	4
mix.A	GO:0007044	cell-substrate junction assembly	7/332	92/18800	0.00122049	0.0248421	0.0214032	NRP1/LIMCH1/DLC1/ARHGAP6/PTPRJ/WDPCP/PTPRK	7
mix.A	GO:0051402	neuron apoptotic process	12/332	241/18800	0.00124885	0.0252439	0.0217494	GRID2/GRIK2/NRP1/NTRK2/EPHA7/APP/TRIM2/GPI/GABRB2/THRB/TFAP2B/CHL1	12
mix.A	GO:0150116	regulation of cell-substrate junction organization	6/332	68/18800	0.00126459	0.025387	0.0218727	NRP1/LIMCH1/DLC1/ARHGAP6/PTPRJ/WDPCP	6
mix.A	GO:0006941	striated muscle contraction	10/332	178/18800	0.00128346	0.0255905	0.022048	DMD/FGF12/DTNA/ANK2/SCN1A/PDE4D/SGCD/ADRA1A/STAC/KCND3	10
mix.A	GO:0030336	negative regulation of cell migration	15/332	346/18800	0.0013255	0.0262502	0.0226164	LIMCH1/SEMA6D/DLC1/DPYSL3/SRGAP1/ROBO1/PTPRM/MCTP1/PRKG1/PTPRJ/RIPOR2/PTPRR/DACH1/SLIT2/PTPRK	15
mix.A	GO:0007265	Ras protein signal transduction	15/332	347/18800	0.00136375	0.0265653	0.0228879	NRP1/RAPGEF5/DLC1/ARFGEF3/EPHB2/ADRA1A/ARHGAP6/ROBO1/KSR1/CDC42SE2/RIT2/ERBIN/RASGEF1B/RIPOR2/SHTN1	15
mix.A	GO:0050922	negative regulation of chemotaxis	6/332	69/18800	0.00136481	0.0265653	0.0228879	NRP1/SEMA6D/SLIT1/ROBO1/SEMA5A/SLIT2	6
mix.A	GO:1900452	regulation of long-term synaptic depression	3/332	13/18800	0.0013686	0.0265653	0.0228879	GRID2/SORCS3/STAU2	3
mix.A	GO:0035249	synaptic transmission, glutamatergic	7/332	94/18800	0.00138403	0.0266881	0.0229937	GRID2/GRIK2/GRIK4/GRM8/GRIK3/GRM3/GRM1	7
mix.A	GO:0030902	hindbrain development	9/332	150/18800	0.00140952	0.027002	0.0232641	GRID2/DAB1/DLC1/KLHL1/AHI1/EPHB2/DIXDC1/HAP1/MYO16	9
mix.A	GO:0003407	neural retina development	6/332	70/18800	0.00147099	0.027866	0.0240085	AHI1/NTRK2/PTPRM/SDK2/THRB/TFAP2B	6
mix.A	GO:0009100	glycoprotein metabolic process	16/332	386/18800	0.00147364	0.027866	0.0240085	GALNT17/HS3ST5/SPOCK3/ST8SIA6/MGAT4C/MGAT5/MAN2A1/HS6ST2/CHST11/ST8SIA1/ST8SIA4/ST6GALNAC5/HS3ST4/NDST3/DPY19L2/NECAB1	16
mix.A	GO:0009101	glycoprotein biosynthetic process	14/332	316/18800	0.00155292	0.0291769	0.025138	GALNT17/HS3ST5/ST8SIA6/MGAT4C/MGAT5/MAN2A1/HS6ST2/CHST11/ST8SIA1/ST8SIA4/ST6GALNAC5/NDST3/DPY19L2/NECAB1	14
mix.A	GO:1902414	protein localization to cell junction	7/332	96/18800	0.0015642	0.0292017	0.0251593	ASIC2/GRIP1/RAB27B/PCLO/JAM3/TJP1/NECTIN3	7
mix.A	GO:0001976	nervous system process involved in regulation of systemic arterial blood pressure	3/332	14/18800	0.00171918	0.0316913	0.0273043	ASIC2/ADRA1A/TACR1	3
mix.A	GO:0032230	positive regulation of synaptic transmission, GABAergic	3/332	14/18800	0.00171918	0.0316913	0.0273043	ADRA1A/HAP1/TACR1	3
mix.A	GO:0150115	cell-substrate junction organization	7/332	98/18800	0.00176213	0.0322799	0.0278114	NRP1/LIMCH1/DLC1/ARHGAP6/PTPRJ/WDPCP/PTPRK	7
mix.A	GO:0033555	multicellular organismal response to stress	6/332	73/18800	0.0018275	0.0331111	0.0285275	HTR2C/GRIK2/SCN9A/EPHB2/TACR1/TAC1	6
mix.A	GO:0071805	potassium ion transmembrane transport	11/332	219/18800	0.00183909	0.0331111	0.0285275	KCNB2/ANK2/SLC24A3/DPP10/KCNT2/SLC12A8/NETO2/SLC9A9/KCND3/KCNH1/KCNC2	11
mix.A	GO:0048168	regulation of neuronal synaptic plasticity	5/332	50/18800	0.00184139	0.0331111	0.0285275	GRIK2/APP/EPHB2/MCTP1/CAMK2A	5
mix.A	GO:0046578	regulation of Ras protein signal transduction	10/332	187/18800	0.00185323	0.0331208	0.0285359	NRP1/DLC1/ARFGEF3/EPHB2/ADRA1A/ROBO1/CDC42SE2/RIT2/ERBIN/RIPOR2	10
mix.A	GO:1901654	response to ketone	10/332	190/18800	0.00208318	0.0370049	0.0318823	ADCY2/NTRK3/SMYD3/SGK1/GABRB1/TACR1/GPI/MAOB/ADCY1/SLIT2	10
mix.A	GO:0086003	cardiac muscle cell contraction	6/332	75/18800	0.00209917	0.0370643	0.0319335	FGF12/ANK2/SCN1A/PDE4D/SGCD/KCND3	6
mix.A	GO:0032488	Cdc42 protein signal transduction	3/332	15/18800	0.00212103	0.037226	0.0320728	NRP1/RIT2/SHTN1	3
mix.A	GO:0008344	adult locomotory behavior	6/332	76/18800	0.00224592	0.0390027	0.0336035	DAB1/FGF12/KLHL1/SCN1A/APP/CHL1	6
mix.A	GO:0007626	locomotory behavior	10/332	192/18800	0.00224887	0.0390027	0.0336035	HTR2C/DAB1/FGF12/KLHL1/SCN1A/ZFHX3/APP/CHL1/NEGR1/GRM1	10
mix.A	GO:0050920	regulation of chemotaxis	11/332	225/18800	0.0022721	0.0391736	0.0337508	NRP1/SEMA6D/NTRK3/SLIT1/PLXNA4/ROBO1/JAM3/SEMA5A/RIPOR2/PDGFD/SLIT2	11
mix.A	GO:0030201	heparan sulfate proteoglycan metabolic process	4/332	32/18800	0.00232462	0.0396131	0.0341295	HS3ST5/HS6ST2/HS3ST4/NDST3	4
mix.A	GO:1901889	negative regulation of cell junction assembly	4/332	32/18800	0.00232462	0.0396131	0.0341295	DLC1/EPHA7/SLIT1/ARHGAP6	4
mix.A	GO:0099173	postsynapse organization	9/332	163/18800	0.00249131	0.0419554	0.0361476	GRID2/ZNF804A/NRP1/NTRK3/FARP1/EPHA7/EPHB2/SIPA1L1/STAU2	9
mix.A	GO:0051495	positive regulation of cytoskeleton organization	10/332	195/18800	0.00251713	0.0419554	0.0361476	NRP1/STMN2/TENM1/LIMCH1/NTRK3/MAP1B/FCHSD2/TACR1/FER/SEMA5A	10
mix.A	GO:0030048	actin filament-based movement	8/332	133/18800	0.00252453	0.0419554	0.0361476	FGF12/LIMCH1/ANK2/SCN1A/PDE4D/SGCD/KCND3/SHTN1	8
mix.A	GO:0016049	cell growth	18/332	484/18800	0.00253075	0.0419554	0.0361476	CDH4/ALCAM/NRP1/SEMA6D/DCLK1/MAP1B/SGK1/EPHA7/SLIT1/APP/PLXNA4/ADRA1A/DCC/PTPRJ/SEMA5A/SYT2/SHTN1/SLIT2	18
mix.A	GO:0007193	adenylate cyclase-inhibiting G protein-coupled receptor signaling pathway	6/332	78/18800	0.00256247	0.0419554	0.0361476	HTR4/GRM8/GRIK3/GRM3/OPRM1/GRM1	6
mix.A	GO:0008088	axo-dendritic transport	6/332	78/18800	0.00256247	0.0419554	0.0361476	APP/AGBL4/RAB27B/STAU2/HAP1/CALY	6
mix.A	GO:0001574	ganglioside biosynthetic process	3/332	16/18800	0.00257659	0.0419554	0.0361476	ST8SIA6/ST8SIA4/ST6GALNAC5	3
mix.A	GO:1904862	inhibitory synapse assembly	3/332	16/18800	0.00257659	0.0419554	0.0361476	GABRA1/GABRB2/GABRG2	3
mix.A	GO:0006688	glycosphingolipid biosynthetic process	4/332	33/18800	0.00260892	0.0422472	0.0363989	ST8SIA6/ST8SIA1/ST8SIA4/ST6GALNAC5	4
mix.A	GO:0007611	learning or memory	12/332	264/18800	0.00267231	0.0430359	0.0370785	SORCS3/SGK1/NTRK2/APP/EPHB2/PRKAR1B/TACR1/CNTNAP2/GPI/ADGRB3/ADCY1/ATP8A1	12
mix.A	GO:0007631	feeding behavior	7/332	106/18800	0.00275505	0.0438862	0.037811	HTR2C/NTRK2/APP/TACR1/DACH1/OPRM1/NEGR1	7
mix.A	GO:0120034	positive regulation of plasma membrane bounded cell projection assembly	7/332	106/18800	0.00275505	0.0438862	0.037811	TENM2/NRP1/TENM1/DPYSL3/PLPPR5/HAP1/RIPOR2	7
mix.A	GO:0007015	actin filament organization	17/332	450/18800	0.00281398	0.0445825	0.038411	NEBL/NRP1/TENM1/LIMCH1/DLC1/ENAH/DPYSL3/FCHSD2/ARHGAP6/ARHGAP18/TACR1/FER/FHOD3/TJP1/SEMA5A/SHTN1/SLIT2	17
mix.A	GO:0090596	sensory organ morphogenesis	12/332	266/18800	0.00284166	0.044779	0.0385803	AHI1/NTRK2/EPHB2/PTPRM/STAU2/SDK2/TENM3/MAN2A1/THRB/TFAP2B/WDPCP/NECTIN3	12
mix.A	GO:0006029	proteoglycan metabolic process	6/332	80/18800	0.00291138	0.044986	0.0387586	HS3ST5/SPOCK3/HS6ST2/CHST11/HS3ST4/NDST3	6
mix.A	GO:0032228	regulation of synaptic transmission, GABAergic	4/332	34/18800	0.00291618	0.044986	0.0387586	ADRA1A/HAP1/TACR1/BAIAP3	4
mix.A	GO:0099174	regulation of presynapse organization	4/332	34/18800	0.00291618	0.044986	0.0387586	NTRK3/FARP1/APP/IL1RAPL2	4
mix.A	GO:1905606	regulation of presynapse assembly	4/332	34/18800	0.00291618	0.044986	0.0387586	NTRK3/FARP1/APP/IL1RAPL2	4
mix.A	GO:0048532	anatomical structure arrangement	3/332	17/18800	0.0030881	0.0473886	0.0408286	DAB1/NRP1/PLXNA4	3
mix.A	GO:0031644	regulation of nervous system process	8/332	138/18800	0.00317027	0.0479488	0.0413112	HTR2C/FGF12/PARD3/APP/SLC25A12/TENM4/OPRM1/GRM1	8
mix.A	GO:0060048	cardiac muscle contraction	8/332	138/18800	0.00317027	0.0479488	0.0413112	DMD/FGF12/ANK2/SCN1A/PDE4D/SGCD/ADRA1A/KCND3	8
mix.A	GO:0021543	pallium development	9/332	169/18800	0.00317368	0.0479488	0.0413112	DAB1/KIRREL3/EPHA5/NTRK2/ROBO1/DIXDC1/PAX5/CNTNAP2/SLIT2	9
mix.A	GO:0051058	negative regulation of small GTPase mediated signal transduction	5/332	57/18800	0.00329195	0.0494805	0.042631	DLC1/EPHB2/ADRA1A/RIPOR2/SLIT2	5
mix.B	GO:0034329	cell junction assembly	37/347	420/18800	3.11308e-15	1.06374e-11	8.93618e-12	ERBB4/NTN1/GRID2/CDH11/ARHGAP6/NTRK3/PARD3/FARP1/LIMCH1/SLIT1/WDPCP/EPHB2/CDH9/CDH18/CNTNAP2/MPP7/ANK2/MAP1B/LRRN1/ASIC2/MPDZ/APP/JAM3/NEGR1/DLC1/SDK2/PTPRJ/PCDH17/BDNF/GAP43/STAU2/NLGN4X/CDH20/CDH10/DNER/GPC6/PTPRK	37
mix.B	GO:0007416	synapse assembly	20/347	180/18800	1.46563e-10	2.50403e-07	2.10357e-07	ERBB4/NTN1/GRID2/NTRK3/FARP1/SLIT1/EPHB2/MAP1B/LRRN1/ASIC2/APP/NEGR1/SDK2/PCDH17/BDNF/GAP43/STAU2/NLGN4X/DNER/GPC6	20
mix.B	GO:0061564	axon development	32/347	479/18800	3.70931e-10	3.49321e-07	2.93455e-07	NFIB/ALCAM/LMX1A/NTN1/SEMA6D/NR4A2/SLIT2/CDH11/EPHA5/PARD3/SLIT1/EPHB2/LGI1/PLXNA4/MAP1B/DIXDC1/RET/CCK/APP/CNR1/KIAA0319/MAP6/DPYSL5/NCAM2/BDNF/DCLK1/GAP43/EPHA6/SEMA3A/CHN1/SEMA5A/ROBO1	32
mix.B	GO:0007409	axonogenesis	30/347	430/18800	4.8357e-10	3.49321e-07	2.93455e-07	NFIB/ALCAM/LMX1A/NTN1/SEMA6D/NR4A2/SLIT2/CDH11/EPHA5/PARD3/SLIT1/EPHB2/LGI1/PLXNA4/MAP1B/DIXDC1/RET/CCK/APP/KIAA0319/MAP6/DPYSL5/BDNF/DCLK1/GAP43/EPHA6/SEMA3A/CHN1/SEMA5A/ROBO1	30
mix.B	GO:0010975	regulation of neuron projection development	30/347	431/18800	5.11152e-10	3.49321e-07	2.93455e-07	NTN1/SEMA6D/SLIT2/GRID2/NTRK3/DPYSL3/HECW1/STMN2/HECW2/SLIT1/EPHB2/RIT2/DGKG/PLXNA4/MAP1B/DIXDC1/RET/CNR1/KIAA0319/MAP6/NEDD4L/NEGR1/ELAVL4/BDNF/ZNF804A/STAU2/SEMA3A/CHN1/SEMA5A/ROBO1	30
mix.B	GO:0050808	synapse organization	29/347	419/18800	1.14689e-09	6.53152e-07	5.48695e-07	NFIA/ERBB4/LMX1A/NTN1/GRID2/NTRK3/FARP1/SLIT1/C1QL1/EPHB2/DOCK10/MAP1B/LRRN1/ASIC2/APP/NEGR1/SDK2/SHISA6/PCDH17/BDNF/INSR/ZNF804A/GAP43/CACNB2/STAU2/WASF3/NLGN4X/DNER/GPC6	29
mix.B	GO:0030900	forebrain development	27/347	376/18800	1.98519e-09	9.69056e-07	8.14077e-07	ERBB4/NFIB/CHD7/LMX1A/NR4A2/SLIT2/EPHA5/SLIT1/EPHB2/PROX1/CNTNAP2/ZMIZ1/PLXNA4/DIXDC1/APP/HAP1/FAT4/DLC1/PAX5/ELAVL4/CDK6/SLC1A2/DCLK1/DYNC2H1/SEMA3A/SEMA5A/ROBO1	27
mix.B	GO:0007411	axon guidance	21/347	234/18800	2.64328e-09	1.08375e-06	9.10424e-07	NFIB/ALCAM/LMX1A/NTN1/SEMA6D/SLIT2/EPHA5/SLIT1/EPHB2/LGI1/PLXNA4/RET/APP/DPYSL5/BDNF/GAP43/EPHA6/SEMA3A/CHN1/SEMA5A/ROBO1	21
mix.B	GO:0097485	neuron projection guidance	21/347	235/18800	2.85446e-09	1.08375e-06	9.10424e-07	NFIB/ALCAM/LMX1A/NTN1/SEMA6D/SLIT2/EPHA5/SLIT1/EPHB2/LGI1/PLXNA4/RET/APP/DPYSL5/BDNF/GAP43/EPHA6/SEMA3A/CHN1/SEMA5A/ROBO1	21
mix.B	GO:1901888	regulation of cell junction assembly	19/347	201/18800	6.52676e-09	2.23019e-06	1.87352e-06	NTN1/GRID2/ARHGAP6/NTRK3/FARP1/LIMCH1/SLIT1/WDPCP/EPHB2/CNTNAP2/LRRN1/ASIC2/APP/NEGR1/DLC1/PTPRJ/BDNF/STAU2/GPC6	19
mix.B	GO:0050804	modulation of chemical synaptic transmission	28/347	429/18800	8.15767e-09	2.4435e-06	2.05271e-06	GRID2/SCGN/CDH11/SORCS3/GRIK4/CALB2/EPHB2/LGI1/GRIK2/MAP1B/BAIAP3/CACNG3/APP/CNR1/PRKAR1B/DLGAP2/HAP1/ELAVL4/SHISA6/PCDH17/BDNF/CACNB2/CASK/SYT4/PPP1R9A/STAU2/GRM8/NLGN4X	28
mix.B	GO:0099177	regulation of trans-synaptic signaling	28/347	430/18800	8.5812e-09	2.4435e-06	2.05271e-06	GRID2/SCGN/CDH11/SORCS3/GRIK4/CALB2/EPHB2/LGI1/GRIK2/MAP1B/BAIAP3/CACNG3/APP/CNR1/PRKAR1B/DLGAP2/HAP1/ELAVL4/SHISA6/PCDH17/BDNF/CACNB2/CASK/SYT4/PPP1R9A/STAU2/GRM8/NLGN4X	28
mix.B	GO:0050770	regulation of axonogenesis	16/347	154/18800	2.73543e-08	7.18997e-06	6.04009e-06	NTN1/SEMA6D/SLIT2/SLIT1/EPHB2/PLXNA4/MAP1B/DIXDC1/RET/KIAA0319/MAP6/BDNF/SEMA3A/CHN1/SEMA5A/ROBO1	16
mix.B	GO:0051963	regulation of synapse assembly	13/347	103/18800	5.53805e-08	1.35168e-05	1.13551e-05	NTN1/GRID2/NTRK3/FARP1/SLIT1/EPHB2/LRRN1/ASIC2/APP/NEGR1/BDNF/STAU2/GPC6	13
mix.B	GO:0021953	central nervous system neuron differentiation	16/347	169/18800	1.01466e-07	2.16703e-05	1.82046e-05	NFIB/LMX1A/NR4A2/SLIT2/GRID2/CDH11/GABRB1/EPHB2/PROX1/ZMIZ1/PLXNA4/AGBL4/ELAVL4/DCLK1/DYNC2H1/SEMA3A	16
mix.B	GO:0031346	positive regulation of cell projection organization	23/347	341/18800	1.0147e-07	2.16703e-05	1.82046e-05	NTN1/SLIT2/NTRK3/DPYSL3/STMN2/EPHB2/RIT2/PLXNA4/MAP1B/DIXDC1/RET/MNS1/CNR1/MAP6/HAP1/NEGR1/ELAVL4/TENM1/BDNF/ZNF804A/STAU2/SEMA5A/ROBO1	23
mix.B	GO:0008038	neuron recognition	9/347	49/18800	2.4033e-07	4.61547e-05	3.87733e-05	EPHB2/CNTNAP2/APP/CNR1/NCAM2/GAP43/SEMA3A/SEMA5A/ROBO1	9
mix.B	GO:0021954	central nervous system neuron development	11/347	80/18800	2.43133e-07	4.61547e-05	3.87733e-05	NFIB/NR4A2/SLIT2/CDH11/GABRB1/EPHB2/ZMIZ1/PLXNA4/AGBL4/DCLK1/SEMA3A	11
mix.B	GO:0016358	dendrite development	18/347	231/18800	3.13165e-07	5.63203e-05	4.73131e-05	NTN1/KLHL1/HECW1/FARP1/HECW2/EPHB2/DGKG/DOCK10/PREX2/MAP1B/APP/KIAA0319/MAP6/NEDD4L/ELAVL4/DCLK1/STAU2/SEMA3A	18
mix.B	GO:0021952	central nervous system projection neuron axonogenesis	7/347	26/18800	3.3413e-07	5.7086e-05	4.79564e-05	NFIB/NR4A2/SLIT2/CDH11/EPHB2/PLXNA4/DCLK1	7
mix.B	GO:0001764	neuron migration	15/347	164/18800	3.99884e-07	6.50668e-05	5.46608e-05	NTN1/TWIST1/NR4A2/NTRK3/ZMIZ1/MAP1B/CCK/FGFR1/KIAA0319/DNAAF4/DCX/LRP12/DCLK1/SEMA3A/DNER	15
mix.B	GO:0051960	regulation of nervous system development	25/347	440/18800	7.25005e-07	0.000112606	9.45976e-05	CHD7/NTN1/SEMA6D/SLIT2/GRID2/NTRK3/PARD3/SLIT1/EPHB2/PLXNA4/MAP1B/DIXDC1/LRRN1/ASIC2/KIAA0319/MAP6/HAP1/BDNF/SYT4/STAU2/SORL1/WASF3/SEMA3A/SEMA5A/ROBO1	25
mix.B	GO:0021537	telencephalon development	18/347	247/18800	8.37136e-07	0.000124369	0.000104479	ERBB4/NFIB/CHD7/LMX1A/SLIT2/EPHA5/EPHB2/PROX1/CNTNAP2/ZMIZ1/PLXNA4/DIXDC1/FAT4/PAX5/CDK6/SLC1A2/SEMA3A/ROBO1	18
mix.B	GO:0008045	motor neuron axon guidance	7/347	30/18800	9.7042e-07	0.000138164	0.000116067	ALCAM/NTN1/SLIT2/SLIT1/PLXNA4/SEMA3A/CHN1	7
mix.B	GO:0048588	developmental cell growth	17/347	227/18800	1.16194e-06	0.000158814	0.000133416	ALCAM/NTN1/SEMA6D/SLIT2/SLIT1/AKAP13/PLXNA4/MAP1B/APP/KIAA0319/NEDD4L/SYT17/BDNF/DCLK1/SYT4/SEMA3A/SEMA5A	17
mix.B	GO:0060560	developmental growth involved in morphogenesis	17/347	234/18800	1.76552e-06	0.00023203	0.000194922	ALCAM/NTN1/SEMA6D/SLIT2/SLIT1/PLXNA4/MAP1B/APP/KIAA0319/NEDD4L/SYT17/BDNF/DCLK1/SYT4/ESR1/SEMA3A/SEMA5A	17
mix.B	GO:0050919	negative chemotaxis	8/347	47/18800	2.08613e-06	0.000264012	0.000221789	NTN1/SEMA6D/SLIT2/SLIT1/PLXNA4/SEMA3A/SEMA5A/ROBO1	8
mix.B	GO:0050803	regulation of synapse structure or activity	16/347	215/18800	2.60626e-06	0.000318057	0.000267191	NTN1/SLC17A6/GRID2/NTRK3/SLC17A8/FARP1/SLIT1/EPHB2/LRRN1/ASIC2/APP/NEGR1/BDNF/ZNF804A/STAU2/GPC6	16
mix.B	GO:0021955	central nervous system neuron axonogenesis	7/347	35/18800	2.96091e-06	0.000340422	0.000285979	NFIB/NR4A2/SLIT2/CDH11/EPHB2/PLXNA4/DCLK1	7
mix.B	GO:0034765	regulation of ion transmembrane transport	25/347	476/18800	2.98878e-06	0.000340422	0.000285979	CACNA2D1/CHD7/KCNB2/TWIST1/KCNH7/KCNAB1/FGF12/SCN9A/HECW1/HECW2/CACNA1E/EPHB2/KCNIP1/ANK2/ASIC2/CACNG3/APP/SCN7A/NEDD4L/HAP1/SHISA6/NOS1/CACNB2/KCND3/ANO6	25
mix.B	GO:1990138	neuron projection extension	14/347	172/18800	3.91223e-06	0.000431229	0.000362263	ALCAM/NTN1/SEMA6D/SLIT2/SLIT1/PLXNA4/MAP1B/KIAA0319/NEDD4L/SYT17/DCLK1/SYT4/SEMA3A/SEMA5A	14
mix.B	GO:0048846	axon extension involved in axon guidance	7/347	37/18800	4.39175e-06	0.000454746	0.000382019	ALCAM/SEMA6D/SLIT2/SLIT1/PLXNA4/SEMA3A/SEMA5A	7
mix.B	GO:1902284	neuron projection extension involved in neuron projection guidance	7/347	37/18800	4.39175e-06	0.000454746	0.000382019	ALCAM/SEMA6D/SLIT2/SLIT1/PLXNA4/SEMA3A/SEMA5A	7
mix.B	GO:0033555	multicellular organismal response to stress	9/347	73/18800	7.6963e-06	0.000773478	0.000649778	HTR2C/NR4A2/SCN9A/LYPD1/EPHB2/GRIK2/RET/KIAA0319/NOS1	9
mix.B	GO:0030534	adult behavior	12/347	136/18800	8.44944e-06	0.000824907	0.000692981	CHD7/KLHL1/NR4A2/FGF12/CNTNAP2/PREX2/APP/PAX5/SLC1A2/PCDH17/NLGN4X/PBX3	12
mix.B	GO:0048813	dendrite morphogenesis	12/347	139/18800	1.05661e-05	0.0010029	0.000842509	HECW1/FARP1/HECW2/EPHB2/DOCK10/PREX2/MAP6/NEDD4L/ELAVL4/DCLK1/STAU2/SEMA3A	12
mix.B	GO:0035637	multicellular organismal signaling	13/347	164/18800	1.15377e-05	0.00106553	0.000895119	CACNA2D1/FGF12/SCN9A/CNTNAP2/GRIK2/ANK2/CACNG3/JAM3/SCN7A/CACNB2/KCND3/CORIN/CHRM5	13
mix.B	GO:0050772	positive regulation of axonogenesis	9/347	77/18800	1.19877e-05	0.00107794	0.000905551	NTN1/SLIT2/PLXNA4/MAP1B/DIXDC1/MAP6/BDNF/SEMA5A/ROBO1	9
mix.B	GO:0048638	regulation of developmental growth	19/347	329/18800	1.26601e-05	0.00110922	0.000931827	ERBB4/CHD7/NTN1/SEMA6D/SLIT1/PROX1/PLXNA4/MAP1B/APP/KIAA0319/NEDD4L/SYT17/BDNF/GHR/INSR/AR/SYT4/SEMA3A/SEMA5A	19
mix.B	GO:0050767	regulation of neurogenesis	20/347	361/18800	1.37538e-05	0.00115712	0.000972063	CHD7/NTN1/SEMA6D/SLIT2/NTRK3/SLIT1/EPHB2/PLXNA4/MAP1B/DIXDC1/KIAA0319/MAP6/HAP1/BDNF/SYT4/STAU2/SORL1/SEMA3A/SEMA5A/ROBO1	20
mix.B	GO:0045664	regulation of neuron differentiation	14/347	192/18800	1.38841e-05	0.00115712	0.000972063	TCF4/LMX1A/ZNF536/BRINP3/PROX1/MAP1B/DIXDC1/PBX1/RET/ZHX2/APP/FGFR1/TCF12/BDNF	14
mix.B	GO:0042391	regulation of membrane potential	22/347	425/18800	1.48244e-05	0.00120143	0.00100929	CACNA2D1/PID1/GLRA2/GABRG3/GRID2/KCNH7/GRIK4/FGF12/SCN9A/GABRB1/GRIK2/ANK2/ASIC2/APP/CNR1/SCN7A/NEDD4L/GABRG1/CACNB2/SLC24A4/KCND3/NLGN4X	22
mix.B	GO:0048675	axon extension	11/347	121/18800	1.51189e-05	0.00120143	0.00100929	ALCAM/NTN1/SEMA6D/SLIT2/SLIT1/PLXNA4/MAP1B/KIAA0319/DCLK1/SEMA3A/SEMA5A	11
mix.B	GO:0070252	actin-mediated cell contraction	10/347	103/18800	2.07878e-05	0.00161436	0.00135618	CACNA2D1/FGF12/LIMCH1/SGCD/ANK2/NEDD4L/PARVA/CACNB2/KCND3/EPDR1	10
mix.B	GO:0007043	cell-cell junction assembly	12/347	149/18800	2.13385e-05	0.0016203	0.00136117	CDH11/PARD3/EPHB2/CDH9/CDH18/CNTNAP2/MPP7/ANK2/MPDZ/JAM3/CDH20/CDH10	12
mix.B	GO:0098917	retrograde trans-synaptic signaling	4/347	10/18800	2.19404e-05	0.00162979	0.00136914	FARP1/CNR1/NOS1/SYT4	4
mix.B	GO:0010976	positive regulation of neuron projection development	12/347	150/18800	2.28158e-05	0.00165876	0.00139347	NTRK3/DPYSL3/STMN2/EPHB2/RIT2/RET/CNR1/NEGR1/ELAVL4/BDNF/ZNF804A/STAU2	12
mix.B	GO:0070050	neuron cellular homeostasis	6/347	33/18800	2.75283e-05	0.00195967	0.00164626	SCGN/CALB2/NELL2/CNR1/CACNB2/FGGY	6
mix.B	GO:0045216	cell-cell junction organization	14/347	205/18800	2.89119e-05	0.00201616	0.00169372	CDH11/PARD3/EPHB2/CDH9/CDH18/CNTNAP2/MPP7/ANK2/MPDZ/JAM3/SVEP1/NLGN4X/CDH20/CDH10	14
mix.B	GO:0001655	urogenital system development	19/347	352/18800	3.22506e-05	0.00220401	0.00185153	NFIA/ERBB4/SLIT2/PRLR/WDPCP/EPHB2/PROX1/PBX1/RET/AHI1/PDGFD/ANGPT1/CYP7B1/LGR5/AR/GFRA1/DYNC2H1/ESR1/PAX8	19
mix.B	GO:0050807	regulation of synapse organization	14/347	209/18800	3.5784e-05	0.00238097	0.00200018	NTN1/GRID2/NTRK3/FARP1/SLIT1/EPHB2/LRRN1/ASIC2/APP/NEGR1/BDNF/ZNF804A/STAU2/GPC6	14
mix.B	GO:0016049	cell growth	23/347	484/18800	3.65785e-05	0.00238097	0.00200018	ALCAM/LMX1A/NTN1/SEMA6D/SLIT2/TEAD1/SLIT1/LGI1/AKAP13/PLXNA4/MAP1B/APP/KIAA0319/NEDD4L/ENPP1/PTPRJ/SYT17/BDNF/DCLK1/SYT4/SMARCA2/SEMA3A/SEMA5A	23
mix.B	GO:0099504	synaptic vesicle cycle	13/347	183/18800	3.69304e-05	0.00238097	0.00200018	SLC17A6/SLC17A8/STON2/CNR1/RAB27B/PRKAR1B/DNAJC6/CADPS2/PCDH17/CACNB2/CASK/SYT4/NLGN4X	13
mix.B	GO:0007413	axonal fasciculation	5/347	22/18800	4.23244e-05	0.0026295	0.00220897	EPHB2/CNR1/NCAM2/SEMA3A/SEMA5A	5
mix.B	GO:0106030	neuron projection fasciculation	5/347	22/18800	4.23244e-05	0.0026295	0.00220897	EPHB2/CNR1/NCAM2/SEMA3A/SEMA5A	5
mix.B	GO:0019226	transmission of nerve impulse	8/347	73/18800	5.87953e-05	0.00358756	0.00301381	FGF12/SCN9A/CNTNAP2/GRIK2/CACNG3/JAM3/SCN7A/CHRM5	8
mix.B	GO:0007626	locomotory behavior	13/347	192/18800	6.06859e-05	0.00363796	0.00305615	CHD7/LMX1A/HTR2C/KLHL1/NR4A2/FGF12/C1QL1/PREX2/APP/NEGR1/ELAVL4/ADCY5/PBX3	13
mix.B	GO:0098742	cell-cell adhesion via plasma-membrane adhesion molecules	16/347	279/18800	6.64493e-05	0.00391478	0.0032887	ALCAM/GRID2/CDH11/CDH9/CDH18/RET/FAT4/NECTIN3/TENM1/SDK2/PCDH17/CDH20/CDH10/PCDH15/GPC6/ROBO1	16
mix.B	GO:0007156	homophilic cell adhesion via plasma membrane adhesion molecules	12/347	168/18800	6.94967e-05	0.00402492	0.00338122	CDH11/CDH9/CDH18/RET/FAT4/NECTIN3/SDK2/PCDH17/CDH20/CDH10/PCDH15/ROBO1	12
mix.B	GO:0001508	action potential	11/347	143/18800	7.13527e-05	0.00406354	0.00341366	CACNA2D1/KCNH7/FGF12/SCN9A/GRIK2/ANK2/CNR1/SCN7A/NEDD4L/CACNB2/KCND3	11
mix.B	GO:0048639	positive regulation of developmental growth	12/347	169/18800	7.35909e-05	0.00412229	0.00346302	ERBB4/CHD7/NTN1/PROX1/MAP1B/NEDD4L/SYT17/BDNF/GHR/INSR/SYT4/SEMA5A	12
mix.B	GO:0099003	vesicle-mediated transport in synapse	13/347	197/18800	7.89108e-05	0.00432167	0.00363051	SLC17A6/SLC17A8/STON2/CNR1/RAB27B/PRKAR1B/DNAJC6/CADPS2/PCDH17/CACNB2/CASK/SYT4/NLGN4X	13
mix.B	GO:0050920	regulation of chemotaxis	14/347	225/18800	7.96796e-05	0.00432167	0.00363051	SEMA6D/SLIT2/NTRK3/SLIT1/PLXNA4/JAM3/FGFR1/PDGFD/ST6GAL1/ANO6/SMOC2/SEMA3A/SEMA5A/ROBO1	14
mix.B	GO:0032535	regulation of cellular component size	18/347	351/18800	9.98401e-05	0.00533053	0.00447803	NTN1/SEMA6D/SLIT2/SLIT1/PLXNA4/VAV2/MAP1B/FHOD3/RET/FER/ARHGAP18/KIAA0319/TENM1/BDNF/TMOD2/ANO6/SEMA3A/SEMA5A	18
mix.B	GO:0032956	regulation of actin cytoskeleton organization	18/347	352/18800	0.000103483	0.00535758	0.00450075	SLIT2/ARHGAP6/NTRK3/EPHA5/LIMCH1/PROX1/AKAP13/FHOD3/DIXDC1/FER/ARHGAP18/JAM3/DLC1/TENM1/STAU2/TMOD2/WASF3/SEMA5A	18
mix.B	GO:1904062	regulation of cation transmembrane transport	18/347	352/18800	0.000103483	0.00535758	0.00450075	CACNA2D1/CHD7/TWIST1/KCNAB1/FGF12/HECW1/HECW2/EPHB2/KCNIP1/ANK2/CACNG3/APP/NEDD4L/HAP1/SHISA6/NOS1/CACNB2/ANO6	18
mix.B	GO:0030902	hindbrain development	11/347	150/18800	0.000109715	0.00559548	0.00470061	NFIB/LMX1A/KLHL1/GRID2/EPHB2/PROX1/DIXDC1/AHI1/HAP1/DLC1/NLGN4X	11
mix.B	GO:0035725	sodium ion transmembrane transport	12/347	177/18800	0.000114523	0.00575476	0.00483442	SLC24A3/FGF12/SCN9A/HECW1/HECW2/ASIC2/SCN7A/NEDD4L/NOS1/SLC9A9/SLC24A4/ANO6	12
mix.B	GO:0007611	learning or memory	15/347	264/18800	0.000123872	0.00613434	0.00515329	LMX1A/SORCS3/C1QL1/EPHB2/CNTNAP2/APP/CNR1/PRKAR1B/ELAVL4/BDNF/INSR/ATP8A1/SYT4/TMOD2/NLGN4X	15
mix.B	GO:0008361	regulation of cell size	12/347	179/18800	0.000127379	0.00621792	0.0052235	NTN1/SEMA6D/SLIT1/PLXNA4/VAV2/MAP1B/RET/KIAA0319/BDNF/ANO6/SEMA3A/SEMA5A	12
mix.B	GO:0099509	regulation of presynaptic cytosolic calcium ion concentration	4/347	15/18800	0.000132548	0.00637908	0.00535889	SCGN/CALB2/CNR1/CACNB2	4
mix.B	GO:0032970	regulation of actin filament-based process	19/347	393/18800	0.000139118	0.00660232	0.00554643	SLIT2/ARHGAP6/NTRK3/EPHA5/LIMCH1/PROX1/AKAP13/ANK2/FHOD3/DIXDC1/FER/ARHGAP18/JAM3/DLC1/TENM1/STAU2/TMOD2/WASF3/SEMA5A	19
mix.B	GO:0030517	negative regulation of axon extension	6/347	44/18800	0.00014791	0.00686688	0.00576867	NTN1/SEMA6D/SLIT1/KIAA0319/SEMA3A/SEMA5A	6
mix.B	GO:0051056	regulation of small GTPase mediated signal transduction	16/347	299/18800	0.000148712	0.00686688	0.00576867	SLIT2/ARHGAP6/EPHB2/RIT2/ARHGEF28/AKAP13/PREX2/VAV2/ARHGAP18/ARFGEF3/DLC1/STARD13/ERBIN/CHN1/ARHGAP24/ROBO1	16
mix.B	GO:0051962	positive regulation of nervous system development	15/347	270/18800	0.000158569	0.00722439	0.00606901	NTN1/SLIT2/GRID2/EPHB2/PLXNA4/MAP1B/DIXDC1/LRRN1/ASIC2/MAP6/HAP1/BDNF/STAU2/SEMA5A/ROBO1	15
mix.B	GO:0099068	postsynapse assembly	5/347	29/18800	0.000171655	0.00766092	0.00643573	GRID2/NTRK3/EPHB2/GAP43/NLGN4X	5
mix.B	GO:0050771	negative regulation of axonogenesis	7/347	64/18800	0.000172962	0.00766092	0.00643573	NTN1/SEMA6D/SLIT1/EPHB2/KIAA0319/SEMA3A/SEMA5A	7
mix.B	GO:0061387	regulation of extent of cell growth	9/347	108/18800	0.000176269	0.00766092	0.00643573	NTN1/SEMA6D/SLIT1/PLXNA4/MAP1B/KIAA0319/BDNF/SEMA3A/SEMA5A	9
mix.B	GO:0022898	regulation of transmembrane transporter activity	15/347	273/18800	0.000178881	0.00766092	0.00643573	CACNA2D1/TWIST1/KCNAB1/FGF12/HECW1/HECW2/EPHB2/ANK2/CACNG3/APP/NEDD4L/HAP1/SHISA6/NOS1/CACNB2	15
mix.B	GO:0006813	potassium ion transport	14/347	243/18800	0.00017936	0.00766092	0.00643573	KCNB2/KCNT2/KCNH7/SLC24A3/KCNAB1/KCNIP1/ANK2/KCNN3/NEDD4L/NOS1/SLC9A9/SLC24A4/KCND3/ANO6	14
mix.B	GO:0030048	actin filament-based movement	10/347	133/18800	0.000182649	0.00770509	0.00647283	CACNA2D1/FGF12/LIMCH1/SGCD/ANK2/NEDD4L/PARVA/CACNB2/KCND3/EPDR1	10
mix.B	GO:0050890	cognition	16/347	306/18800	0.000193577	0.00806648	0.00677642	CHD7/LMX1A/SORCS3/C1QL1/EPHB2/CNTNAP2/APP/CNR1/PRKAR1B/ELAVL4/BDNF/INSR/ATP8A1/SYT4/TMOD2/NLGN4X	16
mix.B	GO:0031345	negative regulation of cell projection organization	12/347	188/18800	0.0002017	0.00830373	0.00697573	NTN1/SEMA6D/SLIT2/DPYSL3/STMN2/SLIT1/EPHB2/RIT2/KIAA0319/SEMA3A/ARHGAP24/SEMA5A	12
mix.B	GO:0050806	positive regulation of synaptic transmission	11/347	161/18800	0.000205032	0.0083404	0.00700654	SCGN/CALB2/EPHB2/LGI1/GRIK2/BAIAP3/CACNG3/APP/CNR1/HAP1/CACNB2	11
mix.B	GO:0010977	negative regulation of neuron projection development	10/347	136/18800	0.000219169	0.0088106	0.00740154	NTN1/SEMA6D/DPYSL3/STMN2/SLIT1/EPHB2/RIT2/KIAA0319/SEMA3A/SEMA5A	10
mix.B	GO:0043583	ear development	13/347	219/18800	0.000226786	0.00885852	0.00744179	ADGRV1/CHD7/NTN1/TWIST1/NTRK3/SLC17A8/WDPCP/EPHB2/PROX1/AHI1/LGR5/PAX8/PCDH15	13
mix.B	GO:0071805	potassium ion transmembrane transport	13/347	219/18800	0.000226786	0.00885852	0.00744179	KCNB2/KCNT2/KCNH7/SLC24A3/KCNAB1/KCNIP1/ANK2/KCNN3/NEDD4L/SLC9A9/SLC24A4/KCND3/ANO6	13
mix.B	GO:0099173	postsynapse organization	11/347	163/18800	0.000228322	0.00885852	0.00744179	GRID2/NTRK3/FARP1/EPHB2/DOCK10/SHISA6/INSR/ZNF804A/GAP43/STAU2/NLGN4X	11
mix.B	GO:0006814	sodium ion transport	14/347	249/18800	0.000230731	0.00885852	0.00744179	SLC17A6/SLC17A8/SLC24A3/FGF12/SCN9A/HECW1/HECW2/ASIC2/SCN7A/NEDD4L/NOS1/SLC9A9/SLC24A4/ANO6	14
mix.B	GO:0021772	olfactory bulb development	5/347	31/18800	0.000238281	0.00904674	0.00759991	ERBB4/CHD7/SLIT2/SEMA3A/ROBO1	5
mix.B	GO:0048839	inner ear development	12/347	192/18800	0.000245069	0.00920222	0.00773053	ADGRV1/CHD7/NTN1/NTRK3/SLC17A8/WDPCP/EPHB2/PROX1/AHI1/LGR5/PAX8/PCDH15	12
mix.B	GO:0050768	negative regulation of neurogenesis	10/347	140/18800	0.000277229	0.00999658	0.00839785	NTN1/SEMA6D/NTRK3/SLIT1/EPHB2/KIAA0319/SYT4/SORL1/SEMA3A/SEMA5A	10
mix.B	GO:0034394	protein localization to cell surface	7/347	69/18800	0.000277662	0.00999658	0.00839785	ERBB4/ANK2/JAM3/NEDD4L/ANGPT1/BDNF/PTPRK	7
mix.B	GO:0050922	negative regulation of chemotaxis	7/347	69/18800	0.000277662	0.00999658	0.00839785	SEMA6D/SLIT2/SLIT1/ST6GAL1/SEMA3A/SEMA5A/ROBO1	7
mix.B	GO:0001558	regulation of cell growth	19/347	415/18800	0.000277927	0.00999658	0.00839785	LMX1A/NTN1/SEMA6D/SLIT2/TEAD1/SLIT1/LGI1/PLXNA4/MAP1B/KIAA0319/NEDD4L/ENPP1/PTPRJ/SYT17/BDNF/SYT4/SMARCA2/SEMA3A/SEMA5A	19
mix.B	GO:0043406	positive regulation of MAP kinase activity	9/347	116/18800	0.00030209	0.0105695	0.00887913	NTRK3/AKAP13/FGFR1/PDGFD/MAP3K5/TENM1/GHR/INSR/ROBO1	9
mix.B	GO:0034332	adherens junction organization	6/347	50/18800	0.00030343	0.0105695	0.00887913	CDH11/CDH9/CDH18/JAM3/CDH20/CDH10	6
mix.B	GO:0099054	presynapse assembly	6/347	50/18800	0.00030343	0.0105695	0.00887913	NTRK3/FARP1/APP/PCDH17/NLGN4X/GPC6	6
mix.B	GO:0045927	positive regulation of growth	14/347	256/18800	0.000306227	0.0105695	0.00887913	ERBB4/CHD7/NTN1/TEAD1/PROX1/LGI1/MAP1B/NEDD4L/SYT17/BDNF/GHR/INSR/SYT4/SEMA5A	14
mix.B	GO:0021543	pallium development	11/347	169/18800	0.000312048	0.0106627	0.00895741	LMX1A/SLIT2/EPHA5/PROX1/CNTNAP2/ZMIZ1/DIXDC1/FAT4/PAX5/CDK6/ROBO1	11
mix.B	GO:0021988	olfactory lobe development	5/347	33/18800	0.000322929	0.010742	0.00902404	ERBB4/CHD7/SLIT2/SEMA3A/ROBO1	5
mix.B	GO:0048841	regulation of axon extension involved in axon guidance	5/347	33/18800	0.000322929	0.010742	0.00902404	SEMA6D/SLIT1/PLXNA4/SEMA3A/SEMA5A	5
mix.B	GO:0030516	regulation of axon extension	8/347	93/18800	0.0003238	0.010742	0.00902404	NTN1/SEMA6D/SLIT1/PLXNA4/MAP1B/KIAA0319/SEMA3A/SEMA5A	8
mix.B	GO:0050805	negative regulation of synaptic transmission	7/347	71/18800	0.000331662	0.010897	0.00915426	GRID2/SORCS3/GRIK2/PCDH17/SYT4/STAU2/NLGN4X	7
mix.B	GO:0043410	positive regulation of MAPK cascade	21/347	491/18800	0.000336722	0.0109579	0.00920543	ERBB4/HTR2C/NTRK3/ADCYAP1/RIT2/AKAP13/DIXDC1/RET/TNFRSF19/APP/FGFR1/PDGFD/ANGPT1/MAP3K5/TENM1/PTPRJ/GHR/INSR/AR/SEMA3A/ROBO1	21
mix.B	GO:0001578	microtubule bundle formation	9/347	118/18800	0.000343084	0.0110285	0.00926472	HYDIN/NCKAP5/MAP1B/MNS1/CFAP46/DNAAF4/DCX/DNAH7/SPEF2	9
mix.B	GO:0035249	synaptic transmission, glutamatergic	8/347	94/18800	0.000348334	0.0110285	0.00926472	SLC17A6/GRID2/SLC17A8/GRIK4/GRIK2/CACNG3/CNR1/GRM8	8
mix.B	GO:0048880	sensory system development	18/347	389/18800	0.000352607	0.0110285	0.00926472	CHD7/TWIST1/SLC17A6/SLC17A8/WDPCP/EPHB2/PROX1/PBX1/RET/ZHX2/AHI1/NECTIN3/SDK2/DCX/SMOC1/STAU2/SEMA3A/PBX3	18
mix.B	GO:0060749	mammary gland alveolus development	4/347	19/18800	0.000355029	0.0110285	0.00926472	ERBB4/PRLR/AR/ESR1	4
mix.B	GO:0061377	mammary gland lobule development	4/347	19/18800	0.000355029	0.0110285	0.00926472	ERBB4/PRLR/AR/ESR1	4
mix.B	GO:0051961	negative regulation of nervous system development	10/347	145/18800	0.000367391	0.0112973	0.00949054	NTN1/SEMA6D/NTRK3/SLIT1/EPHB2/KIAA0319/SYT4/SORL1/SEMA3A/SEMA5A	10
mix.B	GO:0048013	ephrin receptor signaling pathway	6/347	52/18800	0.000376907	0.0112973	0.00949054	NTRK3/EPHA5/EPHB2/ARHGEF28/EPHA6/CHN1	6
mix.B	GO:0086009	membrane repolarization	6/347	52/18800	0.000376907	0.0112973	0.00949054	CACNA2D1/KCNH7/ANK2/NEDD4L/SLC24A4/KCND3	6
mix.B	GO:0099172	presynapse organization	6/347	52/18800	0.000376907	0.0112973	0.00949054	NTRK3/FARP1/APP/PCDH17/NLGN4X/GPC6	6
mix.B	GO:1902414	protein localization to cell junction	8/347	96/18800	0.000401949	0.0118415	0.00994768	MPP7/LGI1/ASIC2/CACNG3/JAM3/RAB27B/NECTIN3/GPC6	8
mix.B	GO:0032412	regulation of ion transmembrane transporter activity	14/347	263/18800	0.000401993	0.0118415	0.00994768	CACNA2D1/KCNAB1/FGF12/HECW1/HECW2/EPHB2/ANK2/CACNG3/APP/NEDD4L/HAP1/SHISA6/NOS1/CACNB2	14
mix.B	GO:0060284	regulation of cell development	21/347	500/18800	0.000427681	0.0124905	0.0104929	CHD7/NTN1/SEMA6D/SLIT2/NTRK3/SLIT1/EPHB2/PLXNA4/MAP1B/DIXDC1/RET/KIAA0319/MAP6/HAP1/BDNF/SYT4/STAU2/SORL1/SEMA3A/SEMA5A/ROBO1	21
mix.B	GO:0031589	cell-substrate adhesion	17/347	364/18800	0.000460377	0.0130521	0.0109647	ARHGAP6/RIN2/LIMCH1/WDPCP/FER/JAM3/ST6GAL1/ANGPT1/PARVA/DLC1/CDK6/PTPRJ/CASK/AJAP1/EPDR1/HSD17B12/PTPRK	17
mix.B	GO:0050773	regulation of dendrite development	8/347	98/18800	0.000462089	0.0130521	0.0109647	HECW1/HECW2/EPHB2/DGKG/KIAA0319/NEDD4L/ELAVL4/STAU2	8
mix.B	GO:0086002	cardiac muscle cell action potential involved in contraction	6/347	54/18800	0.000463603	0.0130521	0.0109647	CACNA2D1/FGF12/ANK2/NEDD4L/CACNB2/KCND3	6
mix.B	GO:0086003	cardiac muscle cell contraction	7/347	75/18800	0.000464849	0.0130521	0.0109647	CACNA2D1/FGF12/SGCD/ANK2/NEDD4L/CACNB2/KCND3	7
mix.B	GO:0001952	regulation of cell-matrix adhesion	9/347	123/18800	0.000466012	0.0130521	0.0109647	ARHGAP6/RIN2/LIMCH1/WDPCP/DLC1/CDK6/PTPRJ/CASK/AJAP1	9
mix.B	GO:0006836	neurotransmitter transport	12/347	207/18800	0.000485286	0.0134815	0.0113254	SV2B/SLC17A6/SLC17A8/RPH3A/BAIAP3/CNR1/CADPS2/NOS1/SLC1A2/CACNB2/CASK/SYT4	12
mix.B	GO:0086010	membrane depolarization during action potential	5/347	36/18800	0.00049024	0.0135093	0.0113488	CACNA2D1/SCN9A/ANK2/SCN7A/CACNB2	5
mix.B	GO:0008344	adult locomotory behavior	7/347	76/18800	0.000504032	0.0137782	0.0115747	CHD7/KLHL1/NR4A2/FGF12/PREX2/APP/PBX3	7
mix.B	GO:0031290	retinal ganglion cell axon guidance	4/347	21/18800	0.00053246	0.0143406	0.0120471	ALCAM/SLIT2/SLIT1/EPHB2	4
mix.B	GO:2001257	regulation of cation channel activity	11/347	180/18800	0.000532998	0.0143406	0.0120471	CACNA2D1/KCNAB1/FGF12/EPHB2/ANK2/CACNG3/APP/HAP1/SHISA6/NOS1/CACNB2	11
mix.B	GO:0032409	regulation of transporter activity	15/347	305/18800	0.000579475	0.0153716	0.0129133	CACNA2D1/TWIST1/KCNAB1/FGF12/HECW1/HECW2/EPHB2/ANK2/CACNG3/APP/NEDD4L/HAP1/SHISA6/NOS1/CACNB2	15
mix.B	GO:0033674	positive regulation of kinase activity	20/347	476/18800	0.000580315	0.0153716	0.0129133	ERBB4/NTRK3/EPHA5/ADCYAP1/PRLR/EPHB2/PRKAG2/PROX1/AKAP13/VAV2/RET/FGFR1/PDGFD/ANGPT1/MAP3K5/TENM1/GHR/INSR/EPHA6/ROBO1	20
mix.B	GO:0043405	regulation of MAP kinase activity	11/347	183/18800	0.000612027	0.0160869	0.0135142	NTRK3/AKAP13/FGFR1/PDGFD/MAP3K5/TENM1/PTPRJ/GHR/INSR/SORL1/ROBO1	11
mix.B	GO:0035235	ionotropic glutamate receptor signaling pathway	4/347	22/18800	0.000641379	0.016603	0.0139477	GRID2/GRIK4/GRIK2/APP	4
mix.B	GO:1990806	ligand-gated ion channel signaling pathway	4/347	22/18800	0.000641379	0.016603	0.0139477	GRID2/GRIK4/GRIK2/APP	4
mix.B	GO:0001654	eye development	17/347	379/18800	0.000724131	0.0186042	0.0156289	CHD7/TWIST1/SLC17A6/SLC17A8/WDPCP/EPHB2/PROX1/PBX1/RET/ZHX2/AHI1/NECTIN3/SDK2/DCX/SMOC1/STAU2/PBX3	17
mix.B	GO:1901890	positive regulation of cell junction assembly	8/347	105/18800	0.000732563	0.0186228	0.0156445	GRID2/EPHB2/CNTNAP2/LRRN1/ASIC2/PTPRJ/BDNF/STAU2	8
mix.B	GO:0060078	regulation of postsynaptic membrane potential	9/347	131/18800	0.000736381	0.0186228	0.0156445	GLRA2/GABRG3/GRID2/GRIK4/GABRB1/GRIK2/APP/GABRG1/NLGN4X	9
mix.B	GO:0021675	nerve development	7/347	81/18800	0.000741206	0.0186228	0.0156445	CHD7/EPHB2/PLXNA4/RET/BDNF/SLC24A4/SEMA3A	7
mix.B	GO:0001755	neural crest cell migration	6/347	59/18800	0.00074874	0.0186748	0.0156881	ERBB4/TWIST1/SEMA6D/RET/SEMA3A/SEMA5A	6
mix.B	GO:0090066	regulation of anatomical structure size	20/347	487/18800	0.000770063	0.0190674	0.016018	NTN1/SEMA6D/SLIT2/SLIT1/PLXNA4/VAV2/MAP1B/FHOD3/RET/FER/ARHGAP18/ASIC2/KIAA0319/TENM1/NOS1/BDNF/TMOD2/ANO6/SEMA3A/SEMA5A	20
mix.B	GO:0150063	visual system development	17/347	383/18800	0.000813215	0.0199911	0.0167939	CHD7/TWIST1/SLC17A6/SLC17A8/WDPCP/EPHB2/PROX1/PBX1/RET/ZHX2/AHI1/NECTIN3/SDK2/DCX/SMOC1/STAU2/PBX3	17
mix.B	GO:0033138	positive regulation of peptidyl-serine phosphorylation	8/347	107/18800	0.00082964	0.0202491	0.0170107	NTRK3/RET/APP/ANGPT1/TENM1/NOS1/SMYD3/BDNF	8
mix.B	GO:0050769	positive regulation of neurogenesis	12/347	222/18800	0.000899286	0.0217127	0.0182403	NTN1/SLIT2/EPHB2/PLXNA4/MAP1B/DIXDC1/MAP6/HAP1/BDNF/STAU2/SEMA5A/ROBO1	12
mix.B	GO:0021889	olfactory bulb interneuron differentiation	3/347	11/18800	0.000921377	0.0217127	0.0182403	ERBB4/SLIT2/ROBO1	3
mix.B	GO:0030210	heparin biosynthetic process	3/347	11/18800	0.000921377	0.0217127	0.0182403	NDST3/NDST4/ANGPT1	3
mix.B	GO:0099150	regulation of postsynaptic specialization assembly	3/347	11/18800	0.000921377	0.0217127	0.0182403	GRID2/NTRK3/GAP43	3
mix.B	GO:0099171	presynaptic modulation of chemical synaptic transmission	3/347	11/18800	0.000921377	0.0217127	0.0182403	CNR1/CACNB2/SYT4	3
mix.B	GO:0120032	regulation of plasma membrane bounded cell projection assembly	11/347	195/18800	0.00103249	0.0241646	0.0203	SLIT2/DPYSL3/WDPCP/EPHB2/FER/MNS1/HAP1/TENM1/GAP43/STAU2/ARHGAP24	11
mix.B	GO:0051965	positive regulation of synapse assembly	6/347	63/18800	0.0010616	0.0246769	0.0207303	GRID2/EPHB2/LRRN1/ASIC2/BDNF/STAU2	6
mix.B	GO:0060491	regulation of cell projection assembly	11/347	197/18800	0.00112158	0.0258291	0.0216983	SLIT2/DPYSL3/WDPCP/EPHB2/FER/MNS1/HAP1/TENM1/GAP43/STAU2/ARHGAP24	11
mix.B	GO:0016339	calcium-dependent cell-cell adhesion via plasma membrane cell adhesion molecules	5/347	43/18800	0.00112652	0.0258291	0.0216983	CDH11/CDH9/CDH18/CDH20/CDH10	5
mix.B	GO:0035082	axoneme assembly	7/347	87/18800	0.00113385	0.0258291	0.0216983	HYDIN/MNS1/CFAP46/DNAAF4/DCX/DNAH7/SPEF2	7
mix.B	GO:0048167	regulation of synaptic plasticity	11/347	198/18800	0.00116845	0.0264409	0.0222123	GRID2/SCGN/SORCS3/CALB2/EPHB2/GRIK2/MAP1B/APP/SHISA6/SYT4/STAU2	11
mix.B	GO:0055074	calcium ion homeostasis	19/347	468/18800	0.0011843	0.0266234	0.0223656	CACNA2D1/CHD7/HTR2C/SCGN/SLC24A3/ADCYAP1/SGCD/CACNA1E/CALB2/GRIK2/ANK2/APP/CNR1/HAP1/NOS1/ADCY5/CACNB2/SLC24A4/ESR1	19
mix.B	GO:0060736	prostate gland growth	3/347	12/18800	0.00121176	0.0268869	0.022587	PRLR/AR/ESR1	3
mix.B	GO:0099550	trans-synaptic signaling, modulating synaptic transmission	3/347	12/18800	0.00121176	0.0268869	0.022587	EPHB2/CNR1/SYT4	3
mix.B	GO:0045981	positive regulation of nucleotide metabolic process	5/347	44/18800	0.00125198	0.0274231	0.0230374	PID1/ZBTB20/APP/NOS1/INSR	5
mix.B	GO:1900544	positive regulation of purine nucleotide metabolic process	5/347	44/18800	0.00125198	0.0274231	0.0230374	PID1/ZBTB20/APP/NOS1/INSR	5
mix.B	GO:0042551	neuron maturation	5/347	45/18800	0.00138747	0.0300062	0.0252074	NR4A2/C1QL1/CNTNAP2/RET/APP	5
mix.B	GO:1990090	cellular response to nerve growth factor stimulus	5/347	45/18800	0.00138747	0.0300062	0.0252074	NTRK3/STMN2/APP/ELAVL4/BDNF	5
mix.B	GO:0007205	protein kinase C-activating G protein-coupled receptor signaling pathway	4/347	27/18800	0.00143095	0.0305598	0.0256724	PARD3/DGKB/DGKG/GAP43	4
mix.B	GO:0048843	negative regulation of axon extension involved in axon guidance	4/347	27/18800	0.00143095	0.0305598	0.0256724	SEMA6D/SLIT1/SEMA3A/SEMA5A	4
mix.B	GO:0007160	cell-matrix adhesion	12/347	235/18800	0.0014649	0.0310905	0.0261183	ARHGAP6/RIN2/LIMCH1/WDPCP/JAM3/DLC1/CDK6/PTPRJ/CASK/AJAP1/EPDR1/PTPRK	12
mix.B	GO:0017157	regulation of exocytosis	11/347	204/18800	0.00148473	0.0313168	0.0263084	SYT10/FER/BAIAP3/CNR1/RAB27B/HAP1/CADPS2/SYT17/CACNB2/CASK/SYT4	11
mix.B	GO:0007612	learning	9/347	145/18800	0.00150901	0.0316336	0.0265745	SORCS3/C1QL1/EPHB2/CNTNAP2/APP/ELAVL4/INSR/ATP8A1/NLGN4X	9
mix.B	GO:1900452	regulation of long-term synaptic depression	3/347	13/18800	0.00155384	0.0323749	0.0271972	GRID2/SORCS3/STAU2	3
mix.B	GO:0061180	mammary gland epithelium development	6/347	68/18800	0.00158355	0.0326118	0.0273963	ERBB4/NTN1/PRLR/AR/ESR1/ROBO1	6
mix.B	GO:0001667	ameboidal-type cell migration	19/347	480/18800	0.0015843	0.0326118	0.0273963	ERBB4/TWIST1/SEMA6D/SLIT2/ZEB2/RIN2/WDPCP/PROX1/EPB41L4B/RET/FER/FGFR1/ANGPT1/STARD13/MCC/SMOC2/SEMA3A/SEMA5A/ROBO1	19
mix.B	GO:0018108	peptidyl-tyrosine phosphorylation	16/347	373/18800	0.00163173	0.0333871	0.0280475	ERBB4/NTRK3/EPHA5/PRLR/EPHB2/RET/FER/APP/FGFR1/PDGFD/ANGPT1/PTPRJ/GHR/INSR/GFRA1/EPHA6	16
mix.B	GO:1990089	response to nerve growth factor	5/347	47/18800	0.00169046	0.0343827	0.0288839	NTRK3/STMN2/APP/ELAVL4/BDNF	5
mix.B	GO:0018212	peptidyl-tyrosine modification	16/347	376/18800	0.0017699	0.0355749	0.0298855	ERBB4/NTRK3/EPHA5/PRLR/EPHB2/RET/FER/APP/FGFR1/PDGFD/ANGPT1/PTPRJ/GHR/INSR/GFRA1/EPHA6	16
mix.B	GO:1902903	regulation of supramolecular fiber organization	16/347	376/18800	0.0017699	0.0355749	0.0298855	SLIT2/ARHGAP6/STMN2/LIMCH1/PROX1/AKAP13/MAP1B/FHOD3/FER/ARHGAP18/APP/DLC1/TENM1/TMOD2/WASF3/SEMA5A	16
mix.B	GO:0060041	retina development in camera-type eye	9/347	149/18800	0.00182102	0.0363885	0.0305689	CHD7/SLC17A8/PROX1/RET/ZHX2/AHI1/NECTIN3/SDK2/DCX	9
mix.B	GO:2001259	positive regulation of cation channel activity	6/347	71/18800	0.00197875	0.0393104	0.0330236	CACNA2D1/EPHB2/ANK2/CACNG3/HAP1/CACNB2	6
mix.B	GO:0010721	negative regulation of cell development	10/347	181/18800	0.0020132	0.0397637	0.0334044	NTN1/SEMA6D/NTRK3/SLIT1/EPHB2/KIAA0319/SYT4/SORL1/SEMA3A/SEMA5A	10
mix.B	GO:0051489	regulation of filopodium assembly	5/347	49/18800	0.00203934	0.0400485	0.0336436	DPYSL3/EPHB2/TENM1/GAP43/STAU2	5
mix.B	GO:0072001	renal system development	14/347	312/18800	0.00207722	0.0405593	0.0340727	NFIA/ERBB4/SLIT2/WDPCP/PROX1/PBX1/RET/AHI1/PDGFD/ANGPT1/LGR5/GFRA1/DYNC2H1/PAX8	14
mix.B	GO:0045665	negative regulation of neuron differentiation	6/347	72/18800	0.00212576	0.0412562	0.0346581	LMX1A/ZNF536/DIXDC1/PBX1/ZHX2/APP	6
mix.B	GO:0021591	ventricular system development	4/347	30/18800	0.00213941	0.0412562	0.0346581	SEMA6D/HYDIN/PAX5/CDK6	4
mix.B	GO:0006874	cellular calcium ion homeostasis	18/347	456/18800	0.00214914	0.0412562	0.0346581	CACNA2D1/CHD7/HTR2C/SCGN/SLC24A3/ADCYAP1/CACNA1E/CALB2/GRIK2/ANK2/APP/CNR1/HAP1/NOS1/ADCY5/CACNB2/SLC24A4/ESR1	18
mix.B	GO:0048168	regulation of neuronal synaptic plasticity	5/347	50/18800	0.00223222	0.0426118	0.0357969	EPHB2/GRIK2/APP/SHISA6/SYT4	5
mix.B	GO:0021549	cerebellum development	7/347	98/18800	0.00226054	0.0429126	0.0360496	LMX1A/KLHL1/GRID2/PROX1/DIXDC1/HAP1/NLGN4X	7
mix.B	GO:0030202	heparin metabolic process	3/347	15/18800	0.00240526	0.0436168	0.0366413	NDST3/NDST4/ANGPT1	3
mix.B	GO:0046834	lipid phosphorylation	3/347	15/18800	0.00240526	0.0436168	0.0366413	DGKB/CERKL/DGKG	3
mix.B	GO:0048172	regulation of short-term neuronal synaptic plasticity	3/347	15/18800	0.00240526	0.0436168	0.0366413	GRIK2/SHISA6/SYT4	3
mix.B	GO:0071599	otic vesicle development	3/347	15/18800	0.00240526	0.0436168	0.0366413	PROX1/AHI1/PAX8	3
mix.B	GO:1902514	regulation of calcium ion transmembrane transport via high voltage-gated calcium channel	3/347	15/18800	0.00240526	0.0436168	0.0366413	CACNA2D1/NOS1/CACNB2	3
mix.B	GO:2000650	negative regulation of sodium ion transmembrane transporter activity	3/347	15/18800	0.00240526	0.0436168	0.0366413	HECW1/HECW2/NEDD4L	3
mix.B	GO:2001028	positive regulation of endothelial cell chemotaxis	3/347	15/18800	0.00240526	0.0436168	0.0366413	FGFR1/SMOC2/SEMA5A	3
mix.B	GO:0010810	regulation of cell-substrate adhesion	11/347	217/18800	0.00241328	0.0436168	0.0366413	ARHGAP6/RIN2/LIMCH1/WDPCP/ST6GAL1/DLC1/CDK6/PTPRJ/CASK/AJAP1/HSD17B12	11
mix.B	GO:0007157	heterophilic cell-cell adhesion via plasma membrane cell adhesion molecules	5/347	51/18800	0.00243805	0.0436168	0.0366413	ALCAM/GRID2/FAT4/NECTIN3/TENM1	5
mix.B	GO:0015872	dopamine transport	5/347	51/18800	0.00243805	0.0436168	0.0366413	SYT10/CNR1/SYT17/SYT4/CHRM5	5
mix.B	GO:0051932	synaptic transmission, GABAergic	5/347	51/18800	0.00243805	0.0436168	0.0366413	GABRG3/BAIAP3/CNR1/HAP1/GABRG1	5
mix.B	GO:0030308	negative regulation of cell growth	10/347	186/18800	0.00245652	0.0437184	0.0367266	NTN1/SEMA6D/SLIT2/SLIT1/KIAA0319/ENPP1/PTPRJ/SMARCA2/SEMA3A/SEMA5A	10
mix.B	GO:0046578	regulation of Ras protein signal transduction	10/347	187/18800	0.00255393	0.0452165	0.0379851	EPHB2/RIT2/ARHGEF28/AKAP13/ARFGEF3/DLC1/STARD13/ERBIN/ARHGAP24/ROBO1	10
mix.B	GO:0007215	glutamate receptor signaling pathway	5/347	52/18800	0.00265732	0.0468044	0.0393191	GRID2/GRIK4/GRIK2/APP/GRM8	5
mix.B	GO:0051480	regulation of cytosolic calcium ion concentration	15/347	356/18800	0.00267529	0.0468794	0.0393821	CACNA2D1/CHD7/HTR2C/SCGN/ADCYAP1/CACNA1E/CALB2/ANK2/CNR1/HAP1/NOS1/ADCY5/CACNB2/SLC24A4/ESR1	15
mix.B	GO:0030201	heparan sulfate proteoglycan metabolic process	4/347	32/18800	0.00272718	0.0475448	0.0399411	NDST3/NDST4/HS6ST3/HS3ST4	4
mix.B	GO:0006163	purine nucleotide metabolic process	16/347	394/18800	0.0028211	0.0489325	0.0411068	PID1/ZBTB20/AK5/ACOT11/PRKAG2/FAR2/APP/ADCY2/FHIT/ENPP1/NOS1/ADCY5/INSR/CASK/HSD17B12/ACSL3	16
mix.B	GO:0099633	protein localization to postsynaptic specialization membrane	3/347	16/18800	0.00292013	0.0498904	0.0419115	LGI1/CACNG3/GPC6	3
mix.B	GO:0099645	neurotransmitter receptor localization to postsynaptic specialization membrane	3/347	16/18800	0.00292013	0.0498904	0.0419115	LGI1/CACNG3/GPC6	3
mix.B	GO:1902306	negative regulation of sodium ion transmembrane transport	3/347	16/18800	0.00292013	0.0498904	0.0419115	HECW1/HECW2/NEDD4L	3
exc.VGLUT2.A	GO:0010975	regulation of neuron projection development	39/360	431/18800	7.4381e-16	2.38763e-12	2.06388e-12	EPHA7/DAB1/CAMK1D/HECW1/NTRK3/GRID2/SHOX2/HECW2/STMN2/SLIT2/CDH4/DGKG/PLXNA4/SEMA6D/PLPPR5/ZNF804A/DPYSL3/ROBO1/SERPINI1/NTNG1/MAP6/DIXDC1/EPHB2/NTRK2/CSMD3/SEMA3D/RIT2/SLIT1/TENM3/NRP1/PTK7/MAP1B/SHTN1/NEDD4L/STAU2/ADGRB3/SEMA5A/DCC/LPAR1	39
exc.VGLUT2.A	GO:0034329	cell junction assembly	37/360	420/18800	1.00443e-14	1.61211e-11	1.39352e-11	CDH18/EPHA7/PARD3/NTRK3/GRID2/ANK2/ASIC2/MPP7/FARP1/LIMCH1/CDH11/DLC1/GABRA1/MPDZ/LRRTM3/APP/EPHB2/EPHB1/NTRK2/CNTNAP2/ARHGAP6/CDH9/SLIT1/WDPCP/GABRB2/NRP1/TJP1/MAP1B/PKP4/ERBB4/STAU2/GABRG2/FMN1/ADGRB3/IL1RAPL2/NLGN4X/GAP43	37
exc.VGLUT2.A	GO:0007409	axonogenesis	37/360	430/18800	2.10147e-14	2.24857e-11	1.94368e-11	EPHA7/DAB1/PARD3/ALCAM/LHX9/SHOX2/SLIT2/CDH4/EPHA5/LGI1/CDH11/PLXNA4/SEMA6D/ENAH/ROBO1/NTNG1/LAMA3/MAP6/DCLK1/DIXDC1/APP/EPHB2/EPHB1/NTRK2/SEMA3D/SLIT1/NRP1/MAP1B/DPYSL5/SHTN1/CHL1/NFASC/EPHA6/SEMA5A/DCC/CNTN6/GAP43	37
exc.VGLUT2.A	GO:0061564	axon development	38/360	479/18800	1.20243e-13	9.64948e-11	8.34105e-11	EPHA7/DAB1/PARD3/ALCAM/LHX9/SHOX2/SLIT2/CDH4/EPHA5/LGI1/CDH11/PLXNA4/SEMA6D/ENAH/ROBO1/NTNG1/LAMA3/MAP6/NCAM2/DCLK1/DIXDC1/APP/EPHB2/EPHB1/NTRK2/SEMA3D/SLIT1/NRP1/MAP1B/DPYSL5/SHTN1/CHL1/NFASC/EPHA6/SEMA5A/DCC/CNTN6/GAP43	38
exc.VGLUT2.A	GO:0007411	axon guidance	26/360	234/18800	5.54828e-13	3.28014e-10	2.83536e-10	EPHA7/ALCAM/LHX9/SLIT2/CDH4/EPHA5/LGI1/PLXNA4/SEMA6D/ENAH/ROBO1/LAMA3/APP/EPHB2/EPHB1/SEMA3D/SLIT1/NRP1/DPYSL5/CHL1/NFASC/EPHA6/SEMA5A/DCC/CNTN6/GAP43	26
exc.VGLUT2.A	GO:0097485	neuron projection guidance	26/360	235/18800	6.13109e-13	3.28014e-10	2.83536e-10	EPHA7/ALCAM/LHX9/SLIT2/CDH4/EPHA5/LGI1/PLXNA4/SEMA6D/ENAH/ROBO1/LAMA3/APP/EPHB2/EPHB1/SEMA3D/SLIT1/NRP1/DPYSL5/CHL1/NFASC/EPHA6/SEMA5A/DCC/CNTN6/GAP43	26
exc.VGLUT2.A	GO:0042391	regulation of membrane potential	33/360	425/18800	9.69596e-12	4.44629e-09	3.84339e-09	CACNA2D1/KCNH7/GRIK4/GLRA3/GRID2/ANK2/ASIC2/SCN7A/GABRG3/FGF12/SCN9A/SLC24A4/GRIK3/GABRA1/GABRG1/DMD/KCND3/GLRA1/APP/NTRK2/GABRB2/KCNK2/TACR1/NEDD4L/SCN1A/GABRB1/RIMS1/KCNMA1/GABRG2/KCNH1/SCN3A/GRM1/NLGN4X	33
exc.VGLUT2.A	GO:0007416	synapse assembly	21/360	180/18800	3.94046e-11	1.58111e-08	1.36672e-08	EPHA7/NTRK3/GRID2/ASIC2/FARP1/GABRA1/LRRTM3/APP/EPHB2/EPHB1/NTRK2/SLIT1/GABRB2/MAP1B/ERBB4/STAU2/GABRG2/ADGRB3/IL1RAPL2/NLGN4X/GAP43	21
exc.VGLUT2.A	GO:1901888	regulation of cell junction assembly	22/360	201/18800	4.76297e-11	1.69879e-08	1.46844e-08	EPHA7/NTRK3/GRID2/ASIC2/FARP1/LIMCH1/DLC1/LRRTM3/APP/EPHB2/EPHB1/NTRK2/CNTNAP2/ARHGAP6/SLIT1/WDPCP/NRP1/TJP1/STAU2/FMN1/ADGRB3/IL1RAPL2	22
exc.VGLUT2.A	GO:0031346	positive regulation of cell projection organization	28/360	341/18800	1.06468e-10	3.41763e-08	2.95421e-08	TENM2/CAMK1D/NTRK3/SHOX2/STMN2/SLIT2/CDH4/RIPOR2/PLXNA4/PLPPR5/ZNF804A/HAP1/DPYSL3/ROBO1/SERPINI1/MAP6/TENM1/DIXDC1/EPHB2/NTRK2/RIT2/TENM3/NRP1/PTK7/MAP1B/SHTN1/STAU2/SEMA5A	28
exc.VGLUT2.A	GO:0050770	regulation of axonogenesis	19/360	154/18800	1.28663e-10	3.75462e-08	3.24551e-08	EPHA7/DAB1/SHOX2/SLIT2/CDH4/PLXNA4/SEMA6D/ROBO1/MAP6/DIXDC1/EPHB2/NTRK2/SEMA3D/SLIT1/NRP1/MAP1B/SHTN1/SEMA5A/DCC	19
exc.VGLUT2.A	GO:0016358	dendrite development	22/360	231/18800	7.07466e-10	1.89247e-07	1.63586e-07	KLHL1/DAB1/CAMK1D/HECW1/HECW2/FARP1/DGKG/CAMK2A/MAP6/ASAP1/DCLK1/APP/EPHB2/EPHB1/CSMD3/NRP1/PREX2/MAP1B/NEDD4L/STAU2/ADGRB3/DCC	22
exc.VGLUT2.A	GO:0050804	modulation of chemical synaptic transmission	30/360	429/18800	1.10165e-09	2.66865e-07	2.30679e-07	GRIK4/SORCS3/GRID2/LGI1/CDH11/SNCAIP/CAMK2A/BAIAP3/GRIK3/GRM8/HAP1/NTNG1/PRKAR1B/CASK/APP/EPHB2/EPHB1/NTRK2/APBA1/MAP1B/SNCG/TACR1/SHISA6/CALB2/RIMS1/STAU2/DCC/GRM3/GRM1/NLGN4X	30
exc.VGLUT2.A	GO:0099177	regulation of trans-synaptic signaling	30/360	430/18800	1.1639e-09	2.66865e-07	2.30679e-07	GRIK4/SORCS3/GRID2/LGI1/CDH11/SNCAIP/CAMK2A/BAIAP3/GRIK3/GRM8/HAP1/NTNG1/PRKAR1B/CASK/APP/EPHB2/EPHB1/NTRK2/APBA1/MAP1B/SNCG/TACR1/SHISA6/CALB2/RIMS1/STAU2/DCC/GRM3/GRM1/NLGN4X	30
exc.VGLUT2.A	GO:0051960	regulation of nervous system development	30/360	440/18800	1.99759e-09	4.27485e-07	3.69519e-07	EPHA7/DAB1/PARD3/NTRK3/GRID2/SHOX2/ASIC2/SLIT2/CDH4/PLXNA4/MAN2A1/SEMA6D/HAP1/ROBO1/MAP6/LRRTM3/DIXDC1/TENM4/EPHB2/EPHB1/NTRK2/SEMA3D/SLIT1/NRP1/MAP1B/SHTN1/STAU2/ADGRB3/SEMA5A/DCC	30
exc.VGLUT2.A	GO:0051963	regulation of synapse assembly	14/360	103/18800	1.02186e-08	2.0501e-06	1.77211e-06	EPHA7/NTRK3/GRID2/ASIC2/FARP1/LRRTM3/APP/EPHB2/EPHB1/NTRK2/SLIT1/STAU2/ADGRB3/IL1RAPL2	14
exc.VGLUT2.A	GO:0051962	positive regulation of nervous system development	22/360	270/18800	1.29398e-08	2.44334e-06	2.11204e-06	GRID2/SHOX2/ASIC2/SLIT2/CDH4/PLXNA4/MAN2A1/HAP1/ROBO1/MAP6/LRRTM3/DIXDC1/TENM4/EPHB2/EPHB1/NTRK2/NRP1/MAP1B/SHTN1/STAU2/ADGRB3/SEMA5A	22
exc.VGLUT2.A	GO:0050772	positive regulation of axonogenesis	12/360	77/18800	2.43297e-08	4.18319e-06	3.61597e-06	SHOX2/SLIT2/CDH4/PLXNA4/ROBO1/MAP6/DIXDC1/NTRK2/NRP1/MAP1B/SHTN1/SEMA5A	12
exc.VGLUT2.A	GO:0051489	regulation of filopodium assembly	10/360	49/18800	2.47603e-08	4.18319e-06	3.61597e-06	TENM2/RIPOR2/PLPPR5/DPYSL3/TENM1/EPHB2/NRP1/TRPM2/STAU2/GAP43	10
exc.VGLUT2.A	GO:0060560	developmental growth involved in morphogenesis	20/360	234/18800	2.7021e-08	4.33687e-06	3.74881e-06	EPHA7/ALCAM/SLIT2/CDH4/PLXNA4/SEMA6D/DCLK1/APP/SEMA3D/SLIT1/NRP1/PTK7/MAP1B/SHTN1/NEDD4L/KIF26B/RIMS1/FMN1/SEMA5A/DCC	20
exc.VGLUT2.A	GO:0060078	regulation of postsynaptic membrane potential	15/360	131/18800	3.26089e-08	4.98451e-06	4.30863e-06	GRIK4/GLRA3/GRID2/GABRG3/GRIK3/GABRA1/GABRG1/GLRA1/APP/GABRB2/GABRB1/RIMS1/GABRG2/GRM1/NLGN4X	15
exc.VGLUT2.A	GO:0050808	synapse organization	27/360	419/18800	4.27803e-08	6.24203e-06	5.39564e-06	EPHA7/NTRK3/GRID2/ASIC2/FARP1/ZNF804A/GABRA1/NTNG1/LRRTM3/APP/EPHB2/EPHB1/NTRK2/SLIT1/GABRB2/NRP1/MAP1B/SNCG/SHISA6/ERBB4/NFASC/STAU2/GABRG2/ADGRB3/IL1RAPL2/NLGN4X/GAP43	27
exc.VGLUT2.A	GO:0034765	regulation of ion transmembrane transport	29/360	476/18800	4.52335e-08	6.31303e-06	5.45701e-06	CACNA2D1/KCNB2/KCNH7/HECW1/ANK2/ASIC2/HECW2/SCN7A/FGF12/SCN9A/CACNA1E/DPP10/HAP1/DMD/KCND3/DAPK1/APP/EPHB2/KCNAB1/SHISA6/PDE4D/NEDD4L/SCN1A/DPP6/KCNMA1/KCNH1/KCNIP1/SCN3A/STAC	29
exc.VGLUT2.A	GO:0031290	retinal ganglion cell axon guidance	7/360	21/18800	8.22054e-08	1.0995e-05	9.50409e-06	EPHA7/ALCAM/SLIT2/EPHB2/EPHB1/SLIT1/NRP1	7
exc.VGLUT2.A	GO:0050767	regulation of neurogenesis	24/360	361/18800	1.38501e-07	1.77835e-05	1.53721e-05	EPHA7/DAB1/NTRK3/SHOX2/SLIT2/CDH4/PLXNA4/MAN2A1/SEMA6D/HAP1/ROBO1/MAP6/DIXDC1/TENM4/EPHB2/NTRK2/SEMA3D/SLIT1/NRP1/MAP1B/SHTN1/STAU2/SEMA5A/DCC	24
exc.VGLUT2.A	GO:0008038	neuron recognition	9/360	49/18800	3.27558e-07	4.04408e-05	3.49572e-05	ROBO1/NCAM2/APP/EPHB2/CNTNAP2/NRP1/SEMA5A/CNTN6/GAP43	9
exc.VGLUT2.A	GO:0021954	central nervous system neuron development	11/360	80/18800	3.50666e-07	4.16903e-05	3.60373e-05	SLIT2/CDH11/PLXNA4/DCLK1/EPHB2/EPHB1/NTRK2/AGBL4/NRP1/GABRB1/DCC	11
exc.VGLUT2.A	GO:0048846	axon extension involved in axon guidance	8/360	37/18800	3.97655e-07	4.40163e-05	3.80479e-05	ALCAM/SLIT2/PLXNA4/SEMA6D/SEMA3D/SLIT1/NRP1/SEMA5A	8
exc.VGLUT2.A	GO:1902284	neuron projection extension involved in neuron projection guidance	8/360	37/18800	3.97655e-07	4.40163e-05	3.80479e-05	ALCAM/SLIT2/PLXNA4/SEMA6D/SEMA3D/SLIT1/NRP1/SEMA5A	8
exc.VGLUT2.A	GO:0021952	central nervous system projection neuron axonogenesis	7/360	26/18800	4.28187e-07	4.5816e-05	3.96035e-05	SLIT2/CDH11/PLXNA4/DCLK1/EPHB2/EPHB1/DCC	7
exc.VGLUT2.A	GO:0046847	filopodium assembly	10/360	66/18800	4.76181e-07	4.93078e-05	4.26219e-05	TENM2/RIPOR2/PLPPR5/DPYSL3/TENM1/EPHB2/NRP1/TRPM2/STAU2/GAP43	10
exc.VGLUT2.A	GO:0001508	action potential	14/360	143/18800	6.61555e-07	6.63622e-05	5.73638e-05	CACNA2D1/KCNH7/ANK2/SCN7A/FGF12/SCN9A/DMD/KCND3/GLRA1/NTRK2/TACR1/NEDD4L/SCN1A/SCN3A	14
exc.VGLUT2.A	GO:0001655	urogenital system development	22/360	352/18800	1.30807e-06	0.000127239	0.000109986	EPHA7/SLIT2/AHI1/TFAP2B/LGR5/PRLR/AR/EPHB2/WDPCP/NRP1/PTK7/PCSK5/DYNC2H1/ERBB4/KIF26B/BMPER/GFRA1/CYP7B1/GREB1L/FMN1/PDGFD/PKHD1	22
exc.VGLUT2.A	GO:0050769	positive regulation of neurogenesis	17/360	222/18800	1.4125e-06	0.000133357	0.000115274	SHOX2/SLIT2/CDH4/PLXNA4/MAN2A1/HAP1/ROBO1/MAP6/DIXDC1/TENM4/EPHB2/NTRK2/NRP1/MAP1B/SHTN1/STAU2/SEMA5A	17
exc.VGLUT2.A	GO:0006814	sodium ion transport	18/360	249/18800	1.59176e-06	0.000145987	0.000126192	SLC17A6/HECW1/ASIC2/HECW2/SCN7A/FGF12/SCN9A/SLC24A4/SLC24A3/DMD/SGK1/SLC5A7/NKAIN2/TRPM2/NEDD4L/SCN1A/SCN3A/NKAIN3	18
exc.VGLUT2.A	GO:0048588	developmental cell growth	17/360	227/18800	1.91842e-06	0.000171059	0.000147864	EPHA7/ALCAM/SLIT2/CDH4/PLXNA4/SEMA6D/DCLK1/APP/SEMA3D/SLIT1/NRP1/MAP1B/SHTN1/NEDD4L/RIMS1/SEMA5A/DCC	17
exc.VGLUT2.A	GO:0010977	negative regulation of neuron projection development	13/360	136/18800	2.17655e-06	0.000188831	0.000163226	EPHA7/DAB1/STMN2/SEMA6D/DPYSL3/EPHB2/SEMA3D/RIT2/SLIT1/NRP1/SEMA5A/DCC/LPAR1	13
exc.VGLUT2.A	GO:0050919	negative chemotaxis	8/360	47/18800	2.74095e-06	0.000231538	0.000200143	EPHA7/SLIT2/PLXNA4/SEMA6D/ROBO1/SEMA3D/SLIT1/SEMA5A	8
exc.VGLUT2.A	GO:0050771	negative regulation of axonogenesis	9/360	64/18800	3.4106e-06	0.000274485	0.000237266	EPHA7/DAB1/SEMA6D/EPHB2/SEMA3D/SLIT1/NRP1/SEMA5A/DCC	9
exc.VGLUT2.A	GO:0001764	neuron migration	14/360	164/18800	3.42037e-06	0.000274485	0.000237266	DAB1/NTRK3/CAMK2A/NTNG1/FGFR1/DCLK1/DCX/NTRK2/NRP1/MAP1B/SHTN1/CHL1/DCC/CEP85L	14
exc.VGLUT2.A	GO:0044089	positive regulation of cellular component biogenesis	26/360	494/18800	3.56647e-06	0.00027849	0.000240728	TENM2/GRID2/ASIC2/FER/MPP7/LIMCH1/RIPOR2/PLPPR5/HAP1/DPYSL3/ASAP1/NEK7/LRRTM3/TENM1/EPHB2/EPHB1/NTRK2/CNTNAP2/NRP1/MAP1B/TACR1/STAU2/FMN1/ADGRB3/CALY/LPAR1	26
exc.VGLUT2.A	GO:0048675	axon extension	12/360	121/18800	3.6438e-06	0.00027849	0.000240728	ALCAM/SLIT2/CDH4/PLXNA4/SEMA6D/DCLK1/SEMA3D/SLIT1/NRP1/MAP1B/SHTN1/SEMA5A	12
exc.VGLUT2.A	GO:0021955	central nervous system neuron axonogenesis	7/360	35/18800	3.7737e-06	0.000278565	0.000240793	SLIT2/CDH11/PLXNA4/DCLK1/EPHB2/EPHB1/DCC	7
exc.VGLUT2.A	GO:0030010	establishment of cell polarity	13/360	143/18800	3.81834e-06	0.000278565	0.000240793	PARD3/ANKFN1/FRMD4B/MPP7/RIPOR2/EPHB1/PARD3B/WDPCP/PTK7/MAP1B/SHTN1/KIF26B/PKHD1	13
exc.VGLUT2.A	GO:0050803	regulation of synapse structure or activity	16/360	215/18800	4.17311e-06	0.000297682	0.000257318	SLC17A6/EPHA7/NTRK3/GRID2/ASIC2/FARP1/ZNF804A/LRRTM3/APP/EPHB2/EPHB1/NTRK2/SLIT1/STAU2/ADGRB3/IL1RAPL2	16
exc.VGLUT2.A	GO:0007157	heterophilic cell-cell adhesion via plasma membrane cell adhesion molecules	8/360	51/18800	5.1923e-06	0.000354623	0.000306538	TENM2/ALCAM/GRID2/CDH4/NECTIN3/TENM1/TENM4/TENM3	8
exc.VGLUT2.A	GO:0051932	synaptic transmission, GABAergic	8/360	51/18800	5.1923e-06	0.000354623	0.000306538	GABRG3/BAIAP3/HAP1/GABRA1/GABRG1/GABRB2/TACR1/GABRG2	8
exc.VGLUT2.A	GO:1901890	positive regulation of cell junction assembly	11/360	105/18800	5.44406e-06	0.000364071	0.000314705	GRID2/ASIC2/LRRTM3/EPHB2/EPHB1/NTRK2/CNTNAP2/NRP1/STAU2/FMN1/ADGRB3	11
exc.VGLUT2.A	GO:1990138	neuron projection extension	14/360	172/18800	5.9657e-06	0.000390814	0.000337822	ALCAM/SLIT2/CDH4/PLXNA4/SEMA6D/DCLK1/SEMA3D/SLIT1/NRP1/MAP1B/SHTN1/NEDD4L/RIMS1/SEMA5A	14
exc.VGLUT2.A	GO:0010976	positive regulation of neuron projection development	13/360	150/18800	6.47463e-06	0.000415671	0.000359308	CAMK1D/NTRK3/STMN2/PLPPR5/ZNF804A/DPYSL3/SERPINI1/EPHB2/NTRK2/RIT2/TENM3/PTK7/STAU2	13
exc.VGLUT2.A	GO:0061387	regulation of extent of cell growth	11/360	108/18800	7.16279e-06	0.000450834	0.000389703	EPHA7/CDH4/PLXNA4/SEMA6D/SEMA3D/SLIT1/NRP1/MAP1B/SHTN1/SEMA5A/DCC	11
exc.VGLUT2.A	GO:0048592	eye morphogenesis	13/360	154/18800	8.63351e-06	0.000532953	0.000460687	AHI1/THRB/TFAP2B/MAN2A1/NECTIN3/EPHB2/EPHB1/NTRK2/TENM3/STAU2/MEGF11/MEIS1/OLFM3	13
exc.VGLUT2.A	GO:0007214	gamma-aminobutyric acid signaling pathway	6/360	27/18800	9.96182e-06	0.000603348	0.000521536	GABRG3/GABRA1/GABRG1/GABRB2/GABRB1/GABRG2	6
exc.VGLUT2.A	GO:0019226	transmission of nerve impulse	9/360	73/18800	1.03342e-05	0.000614311	0.000531013	SCN7A/FGF12/SCN9A/GLRA1/NTRK2/CNTNAP2/NFASC/SCN1A/SCN3A	9
exc.VGLUT2.A	GO:0030534	adult behavior	12/360	136/18800	1.22173e-05	0.000713047	0.000616361	KLHL1/DAB1/FGF12/GLRA1/APP/CNTNAP2/PREX2/SNCG/CHL1/SCN1A/GABRG2/NLGN4X	12
exc.VGLUT2.A	GO:0050807	regulation of synapse organization	15/360	209/18800	1.28613e-05	0.00073723	0.000637264	EPHA7/NTRK3/GRID2/ASIC2/FARP1/ZNF804A/LRRTM3/APP/EPHB2/EPHB1/NTRK2/SLIT1/STAU2/ADGRB3/IL1RAPL2	15
exc.VGLUT2.A	GO:0008344	adult locomotory behavior	9/360	76/18800	1.442e-05	0.000812075	0.000701961	KLHL1/DAB1/FGF12/GLRA1/APP/PREX2/SNCG/CHL1/SCN1A	9
exc.VGLUT2.A	GO:0048813	dendrite morphogenesis	12/360	139/18800	1.52489e-05	0.00084208	0.000727897	HECW1/HECW2/FARP1/MAP6/DCLK1/EPHB2/EPHB1/NRP1/PREX2/NEDD4L/STAU2/ADGRB3	12
exc.VGLUT2.A	GO:0051491	positive regulation of filopodium assembly	6/360	29/18800	1.54775e-05	0.00084208	0.000727897	TENM2/RIPOR2/PLPPR5/DPYSL3/TENM1/NRP1	6
exc.VGLUT2.A	GO:0031345	negative regulation of cell projection organization	14/360	188/18800	1.64994e-05	0.000882718	0.000763025	EPHA7/DAB1/STMN2/SLIT2/SEMA6D/DPYSL3/EPHB2/SEMA3D/RIT2/SLIT1/NRP1/SEMA5A/DCC/LPAR1	14
exc.VGLUT2.A	GO:0035637	multicellular organismal signaling	13/360	164/18800	1.70232e-05	0.000895808	0.00077434	CACNA2D1/ANK2/SCN7A/FGF12/SCN9A/KCND3/GLRA1/NTRK2/CNTNAP2/PDE4D/NFASC/SCN1A/SCN3A	13
exc.VGLUT2.A	GO:0050773	regulation of dendrite development	10/360	98/18800	1.83804e-05	0.000951632	0.000822594	CAMK1D/HECW1/HECW2/DGKG/EPHB2/CSMD3/NEDD4L/STAU2/ADGRB3/DCC	10
exc.VGLUT2.A	GO:0048638	regulation of developmental growth	19/360	329/18800	2.11241e-05	0.00107632	0.000930379	EPHA7/CDH4/PLXNA4/SEMA6D/AR/APP/SEMA3D/SLIT1/NRP1/KCNK2/MAP1B/ERBB4/SHTN1/NEDD4L/RIMS1/SEMA5A/DCC/GHR/RUNX1	19
exc.VGLUT2.A	GO:0071805	potassium ion transmembrane transport	15/360	219/18800	2.23509e-05	0.00112104	0.000969028	KCNB2/KCNH7/ANK2/SLC24A4/DPP10/SLC24A3/KCND3/KCNT2/KCNK2/KCNAB1/NEDD4L/DPP6/KCNMA1/KCNH1/KCNIP1	15
exc.VGLUT2.A	GO:0048593	camera-type eye morphogenesis	11/360	122/18800	2.29604e-05	0.00113389	0.000980141	AHI1/THRB/TFAP2B/MAN2A1/NECTIN3/EPHB2/EPHB1/NTRK2/TENM3/MEGF11/MEIS1	11
exc.VGLUT2.A	GO:0021953	central nervous system neuron differentiation	13/360	169/18800	2.34315e-05	0.00113962	0.000985094	GRID2/SLIT2/CDH11/PLXNA4/DCLK1/EPHB2/EPHB1/NTRK2/AGBL4/NRP1/DYNC2H1/GABRB1/DCC	13
exc.VGLUT2.A	GO:0120032	regulation of plasma membrane bounded cell projection assembly	14/360	195/18800	2.4853e-05	0.00118039	0.00102033	TENM2/FER/SLIT2/RIPOR2/PLPPR5/HAP1/DPYSL3/TENM1/EPHB2/WDPCP/NRP1/TRPM2/STAU2/GAP43	14
exc.VGLUT2.A	GO:0032970	regulation of actin filament-based process	21/360	393/18800	2.50051e-05	0.00118039	0.00102033	NTRK3/ANK2/FER/SLIT2/EPHA5/LIMCH1/FHOD3/DLC1/TENM1/DIXDC1/ARHGAP6/NRP1/TJP1/TACR1/TRPM2/PDE4D/STAU2/FMN1/SEMA5A/PAM/LPAR1	21
exc.VGLUT2.A	GO:0051965	positive regulation of synapse assembly	8/360	63/18800	2.58632e-05	0.0012032	0.00104005	GRID2/ASIC2/LRRTM3/EPHB2/EPHB1/NTRK2/STAU2/ADGRB3	8
exc.VGLUT2.A	GO:0060491	regulation of cell projection assembly	14/360	197/18800	2.78384e-05	0.00127659	0.00110349	TENM2/FER/SLIT2/RIPOR2/PLPPR5/HAP1/DPYSL3/TENM1/EPHB2/WDPCP/NRP1/TRPM2/STAU2/GAP43	14
exc.VGLUT2.A	GO:0070252	actin-mediated cell contraction	10/360	103/18800	2.84512e-05	0.00128631	0.00111189	CACNA2D1/ANK2/FGF12/LIMCH1/SGCD/KCND3/PDE4D/SHTN1/NEDD4L/SCN1A	10
exc.VGLUT2.A	GO:0098742	cell-cell adhesion via plasma-membrane adhesion molecules	17/360	279/18800	2.9198e-05	0.00130175	0.00112523	CDH18/TENM2/DAB1/ALCAM/GRID2/CDH4/PCDH15/CDH11/ROBO1/NECTIN3/NTNG1/TENM1/TENM4/CDH9/TENM3/PCDH11X/CNTN6	17
exc.VGLUT2.A	GO:0048841	regulation of axon extension involved in axon guidance	6/360	33/18800	3.38298e-05	0.00148758	0.00128587	PLXNA4/SEMA6D/SEMA3D/SLIT1/NRP1/SEMA5A	6
exc.VGLUT2.A	GO:0072001	renal system development	18/360	312/18800	3.52204e-05	0.0015278	0.00132064	EPHA7/SLIT2/AHI1/TFAP2B/LGR5/WDPCP/NRP1/PTK7/PCSK5/DYNC2H1/ERBB4/KIF26B/BMPER/GFRA1/GREB1L/FMN1/PDGFD/PKHD1	18
exc.VGLUT2.A	GO:1902476	chloride transmembrane transport	8/360	66/18800	3.64903e-05	0.00156179	0.00135001	GLRA3/GABRG3/GABRA1/GABRG1/GLRA1/GABRB2/GABRB1/GABRG2	8
exc.VGLUT2.A	GO:0035725	sodium ion transmembrane transport	13/360	177/18800	3.80983e-05	0.0015888	0.00137336	HECW1/ASIC2/HECW2/SCN7A/FGF12/SCN9A/SLC24A4/SLC24A3/DMD/TRPM2/NEDD4L/SCN1A/SCN3A	13
exc.VGLUT2.A	GO:0060284	regulation of cell development	24/360	500/18800	3.81113e-05	0.0015888	0.00137336	EPHA7/DAB1/NTRK3/SHOX2/SLIT2/CDH4/PLXNA4/MAN2A1/SEMA6D/HAP1/ROBO1/MAP6/DIXDC1/TENM4/EPHB2/NTRK2/SEMA3D/SLIT1/NRP1/MAP1B/SHTN1/STAU2/SEMA5A/DCC	24
exc.VGLUT2.A	GO:0008361	regulation of cell size	13/360	179/18800	4.2826e-05	0.00175401	0.00151617	EPHA7/CDH4/PLXNA4/SEMA6D/PRR16/SEMA3D/SLIT1/NRP1/MAP1B/SHTN1/KCNMA1/SEMA5A/DCC	13
exc.VGLUT2.A	GO:0045216	cell-cell junction organization	14/360	205/18800	4.31673e-05	0.00175401	0.00151617	CDH18/PARD3/ANK2/MPP7/CDH11/MPDZ/PLEKHA7/EPHB2/CNTNAP2/CDH9/TJP1/PKP4/NLGN4X/PKHD1	14
exc.VGLUT2.A	GO:0019933	cAMP-mediated signaling	7/360	50/18800	4.38059e-05	0.00175771	0.00151937	EPHA5/PDE7B/ADCY2/PEX5L/PDE3B/ADCYAP1/PDE4D	7
exc.VGLUT2.A	GO:0032956	regulation of actin cytoskeleton organization	19/360	352/18800	5.30126e-05	0.00210087	0.001816	NTRK3/FER/SLIT2/EPHA5/LIMCH1/FHOD3/DLC1/TENM1/DIXDC1/ARHGAP6/NRP1/TJP1/TACR1/TRPM2/STAU2/FMN1/SEMA5A/PAM/LPAR1	19
exc.VGLUT2.A	GO:0086010	membrane depolarization during action potential	6/360	36/18800	5.66827e-05	0.00216981	0.00187559	CACNA2D1/ANK2/SCN7A/SCN9A/SCN1A/SCN3A	6
exc.VGLUT2.A	GO:0007215	glutamate receptor signaling pathway	7/360	52/18800	5.678e-05	0.00216981	0.00187559	GRIK4/GRID2/GRIK3/GRM8/APP/GRM3/GRM1	7
exc.VGLUT2.A	GO:0048013	ephrin receptor signaling pathway	7/360	52/18800	5.678e-05	0.00216981	0.00187559	EPHA7/NTRK3/EPHA5/ARHGEF28/EPHB2/EPHB1/EPHA6	7
exc.VGLUT2.A	GO:0090596	sensory organ morphogenesis	16/360	266/18800	5.82628e-05	0.00220028	0.00190193	AHI1/THRB/TFAP2B/MAN2A1/NECTIN3/EPHB2/EPHB1/NTRK2/WDPCP/TENM3/PTK7/TTC39C/STAU2/MEGF11/MEIS1/OLFM3	16
exc.VGLUT2.A	GO:0010720	positive regulation of cell development	17/360	297/18800	6.38367e-05	0.00238274	0.00205965	SHOX2/SLIT2/CDH4/PLXNA4/MAN2A1/HAP1/ROBO1/MAP6/DIXDC1/TENM4/EPHB2/NTRK2/NRP1/MAP1B/SHTN1/STAU2/SEMA5A	17
exc.VGLUT2.A	GO:0030516	regulation of axon extension	9/360	93/18800	7.3205e-05	0.00266526	0.00230386	CDH4/PLXNA4/SEMA6D/SEMA3D/SLIT1/NRP1/MAP1B/SHTN1/SEMA5A	9
exc.VGLUT2.A	GO:0099173	postsynapse organization	12/360	163/18800	7.36911e-05	0.00266526	0.00230386	EPHA7/NTRK3/GRID2/FARP1/ZNF804A/EPHB2/EPHB1/NRP1/SHISA6/STAU2/NLGN4X/GAP43	12
exc.VGLUT2.A	GO:0006813	potassium ion transport	15/360	243/18800	7.38966e-05	0.00266526	0.00230386	KCNB2/KCNH7/ANK2/SLC24A4/DPP10/SLC24A3/KCND3/KCNT2/KCNK2/KCNAB1/NEDD4L/DPP6/KCNMA1/KCNH1/KCNIP1	15
exc.VGLUT2.A	GO:0001822	kidney development	17/360	303/18800	8.16162e-05	0.00291098	0.00251626	EPHA7/SLIT2/AHI1/TFAP2B/WDPCP/NRP1/PTK7/PCSK5/DYNC2H1/ERBB4/KIF26B/BMPER/GFRA1/GREB1L/FMN1/PDGFD/PKHD1	17
exc.VGLUT2.A	GO:0007626	locomotory behavior	13/360	192/18800	8.79634e-05	0.00310289	0.00268215	KLHL1/DAB1/FGF12/HTR2C/GLRA1/APP/APBA1/PREX2/SNCG/CHL1/SCN1A/GRM1/MEIS1	13
exc.VGLUT2.A	GO:0086003	cardiac muscle cell contraction	8/360	75/18800	9.23136e-05	0.00322094	0.00278419	CACNA2D1/ANK2/FGF12/SGCD/KCND3/PDE4D/NEDD4L/SCN1A	8
exc.VGLUT2.A	GO:0060042	retina morphogenesis in camera-type eye	7/360	57/18800	0.000103383	0.00356836	0.00308451	AHI1/THRB/TFAP2B/MAN2A1/NECTIN3/NTRK2/MEGF11	7
exc.VGLUT2.A	GO:0001952	regulation of cell-matrix adhesion	10/360	123/18800	0.000129101	0.00440867	0.00381088	LIMCH1/DLC1/ONECUT1/CASK/ARHGAP6/WDPCP/NRP1/RIN2/FMN1/PKHD1	10
exc.VGLUT2.A	GO:0007043	cell-cell junction assembly	11/360	149/18800	0.000142721	0.00477752	0.0041297	CDH18/PARD3/ANK2/MPP7/CDH11/MPDZ/EPHB2/CNTNAP2/CDH9/TJP1/PKP4	11
exc.VGLUT2.A	GO:0048843	negative regulation of axon extension involved in axon guidance	5/360	27/18800	0.000142879	0.00477752	0.0041297	SEMA6D/SEMA3D/SLIT1/NRP1/SEMA5A	5
exc.VGLUT2.A	GO:0007216	G protein-coupled glutamate receptor signaling pathway	4/360	15/18800	0.000152711	0.00505363	0.00436838	GRIK3/GRM8/GRM3/GRM1	4
exc.VGLUT2.A	GO:0032535	regulation of cellular component size	18/360	351/18800	0.00015806	0.00517728	0.00447526	EPHA7/FER/SLIT2/CDH4/FHOD3/PLXNA4/SEMA6D/PRR16/TENM1/SEMA3D/SLIT1/NRP1/MAP1B/SHTN1/KCNMA1/FMN1/SEMA5A/DCC	18
exc.VGLUT2.A	GO:1904062	regulation of cation transmembrane transport	18/360	352/18800	0.000163721	0.00530854	0.00458873	CACNA2D1/HECW1/ANK2/HECW2/FGF12/DPP10/HAP1/DMD/DAPK1/APP/EPHB2/KCNAB1/SHISA6/PDE4D/NEDD4L/DPP6/KCNIP1/STAC	18
exc.VGLUT2.A	GO:0032412	regulation of ion transmembrane transporter activity	15/360	263/18800	0.00017753	0.0056987	0.00492598	CACNA2D1/HECW1/ANK2/HECW2/FGF12/HAP1/DMD/DAPK1/APP/EPHB2/KCNAB1/SHISA6/PDE4D/NEDD4L/STAC	15
exc.VGLUT2.A	GO:2001257	regulation of cation channel activity	12/360	180/18800	0.000188829	0.00594896	0.00514231	CACNA2D1/ANK2/FGF12/HAP1/DMD/DAPK1/APP/EPHB2/KCNAB1/SHISA6/PDE4D/STAC	12
exc.VGLUT2.A	GO:0019935	cyclic-nucleotide-mediated signaling	8/360	83/18800	0.000189032	0.00594896	0.00514231	EPHA5/PDE7B/ADCY2/HTR2C/PEX5L/PDE3B/ADCYAP1/PDE4D	8
exc.VGLUT2.A	GO:0099068	postsynapse assembly	5/360	29/18800	0.000203676	0.00634756	0.00548685	NTRK3/GRID2/EPHB2/NLGN4X/GAP43	5
exc.VGLUT2.A	GO:0008045	motor neuron axon guidance	5/360	30/18800	0.000240603	0.00742631	0.00641933	ALCAM/SLIT2/PLXNA4/SLIT1/NRP1	5
exc.VGLUT2.A	GO:0030048	actin filament-based movement	10/360	133/18800	0.000245386	0.00750179	0.00648458	CACNA2D1/ANK2/FGF12/LIMCH1/SGCD/KCND3/PDE4D/SHTN1/NEDD4L/SCN1A	10
exc.VGLUT2.A	GO:0035023	regulation of Rho protein signal transduction	8/360	87/18800	0.00026211	0.00793749	0.0068612	ARHGEF28/RIPOR2/ROBO1/DLC1/RIT2/CDC42SE2/NRP1/LPAR1	8
exc.VGLUT2.A	GO:0022898	regulation of transmembrane transporter activity	15/360	273/18800	0.000265657	0.00796971	0.00688905	CACNA2D1/HECW1/ANK2/HECW2/FGF12/HAP1/DMD/DAPK1/APP/EPHB2/KCNAB1/SHISA6/PDE4D/NEDD4L/STAC	15
exc.VGLUT2.A	GO:0007188	adenylate cyclase-modulating G protein-coupled receptor signaling pathway	14/360	244/18800	0.000272627	0.00810308	0.00700433	LGR5/ADGRL2/GRIK3/GRM8/ADCY2/GNAS/RIT2/ADCYAP1/PDE4D/ADGRB3/GRM3/GRM1/FSHR/LPAR1	14
exc.VGLUT2.A	GO:0032409	regulation of transporter activity	16/360	305/18800	0.000281884	0.00830136	0.00717573	CACNA2D1/HECW1/ANK2/HECW2/FGF12/HAP1/DMD/SGK1/DAPK1/APP/EPHB2/KCNAB1/SHISA6/PDE4D/NEDD4L/STAC	16
exc.VGLUT2.A	GO:0014066	regulation of phosphatidylinositol 3-kinase signaling	9/360	111/18800	0.000284639	0.00830628	0.00717998	NTRK3/FGFR1/NTRK2/FBXL2/FLT3/PIP5K1B/ERBB4/FSHR/PDGFD	9
exc.VGLUT2.A	GO:0055074	calcium ion homeostasis	21/360	468/18800	0.000290786	0.00840921	0.00726895	CACNA2D1/ANK2/CACNA1E/TFAP2B/SLC24A4/HAP1/SGCD/SLC24A3/HTR2C/DMD/APP/TMEM64/TACR1/ADCYAP1/TRPM2/PDE4D/CALB2/GRM1/LPAR1/PKHD1/TAC1	21
exc.VGLUT2.A	GO:0010959	regulation of metal ion transport	19/360	403/18800	0.000305269	0.00874923	0.00756287	CACNA2D1/HECW1/ANK2/HECW2/FGF12/PLPP4/CAMK2A/DPP10/HAP1/DMD/CASK/NKAIN2/KCNAB1/PDE4D/NEDD4L/DPP6/KCNIP1/STAC/NKAIN3	19
exc.VGLUT2.A	GO:0007163	establishment or maintenance of cell polarity	13/360	219/18800	0.000323191	0.00915626	0.0079147	PARD3/ANKFN1/FRMD4B/MPP7/RIPOR2/EPHB1/PARD3B/WDPCP/PTK7/MAP1B/SHTN1/KIF26B/PKHD1	13
exc.VGLUT2.A	GO:0007266	Rho protein signal transduction	10/360	138/18800	0.000330516	0.00915626	0.0079147	ARHGEF28/RIPOR2/ROBO1/DLC1/ARHGAP6/RIT2/CDC42SE2/NRP1/SHTN1/LPAR1	10
exc.VGLUT2.A	GO:0031644	regulation of nervous system process	10/360	138/18800	0.000330516	0.00915626	0.0079147	PARD3/FGF12/HTR2C/GLRA1/APP/TENM4/SHISA6/RIMS1/GRM1/NLGN4X	10
exc.VGLUT2.A	GO:0098661	inorganic anion transmembrane transport	8/360	90/18800	0.00033088	0.00915626	0.0079147	GLRA3/GABRG3/GABRA1/GABRG1/GLRA1/GABRB2/GABRB1/GABRG2	8
exc.VGLUT2.A	GO:0048839	inner ear development	12/360	192/18800	0.000342112	0.00938614	0.00811342	NTRK3/AHI1/PCDH15/LGR5/ADGRV1/EPHB2/WDPCP/GABRB2/PTK7/KCNK2/TTC39C/BMPER	12
exc.VGLUT2.A	GO:0050922	negative regulation of chemotaxis	7/360	69/18800	0.00034673	0.00943223	0.00815326	SLIT2/SEMA6D/ROBO1/SEMA3D/SLIT1/NRP1/SEMA5A	7
exc.VGLUT2.A	GO:0030900	forebrain development	18/360	376/18800	0.000364716	0.00983813	0.00850412	DAB1/SLIT2/EPHA5/PLXNA4/HAP1/ROBO1/DLC1/DCLK1/DIXDC1/APP/EPHB2/NTRK2/CNTNAP2/SLIT1/NRP1/DYNC2H1/ERBB4/SEMA5A	18
exc.VGLUT2.A	GO:0099054	presynapse assembly	6/360	50/18800	0.00036918	0.00983836	0.00850431	NTRK3/FARP1/LRRTM3/APP/IL1RAPL2/NLGN4X	6
exc.VGLUT2.A	GO:0050768	negative regulation of neurogenesis	10/360	140/18800	0.000370854	0.00983836	0.00850431	EPHA7/DAB1/NTRK3/SEMA6D/EPHB2/SEMA3D/SLIT1/NRP1/SEMA5A/DCC	10
exc.VGLUT2.A	GO:0042698	ovulation cycle	7/360	70/18800	0.00037902	0.00997257	0.00862033	SLIT2/GPR149/GAS2/TRPM2/GABRB1/FSHR/PAM	7
exc.VGLUT2.A	GO:0050920	regulation of chemotaxis	13/360	225/18800	0.000418683	0.0109266	0.009445	CAMK1D/NTRK3/SLIT2/RIPOR2/PLXNA4/SEMA6D/ROBO1/FGFR1/SEMA3D/SLIT1/NRP1/SEMA5A/PDGFD	13
exc.VGLUT2.A	GO:0099003	vesicle-mediated transport in synapse	12/360	197/18800	0.000431717	0.0111759	0.0096605	SLC17A6/OTOF/RAB27B/STON2/PRKAR1B/CASK/APBA1/SNCG/DNAJC6/RIMS1/CALY/NLGN4X	12
exc.VGLUT2.A	GO:0086009	membrane repolarization	6/360	52/18800	0.000458044	0.0116692	0.0100869	CACNA2D1/KCNH7/ANK2/SLC24A4/KCND3/NEDD4L	6
exc.VGLUT2.A	GO:0099172	presynapse organization	6/360	52/18800	0.000458044	0.0116692	0.0100869	NTRK3/FARP1/LRRTM3/APP/IL1RAPL2/NLGN4X	6
exc.VGLUT2.A	GO:0014065	phosphatidylinositol 3-kinase signaling	10/360	144/18800	0.000463898	0.0117253	0.0101354	NTRK3/FGFR1/NTRK2/FBXL2/FLT3/PIP5K1B/PREX2/ERBB4/FSHR/PDGFD	10
exc.VGLUT2.A	GO:0051961	negative regulation of nervous system development	10/360	145/18800	0.000489963	0.0122874	0.0106212	EPHA7/DAB1/NTRK3/SEMA6D/EPHB2/SEMA3D/SLIT1/NRP1/SEMA5A/DCC	10
exc.VGLUT2.A	GO:0019228	neuronal action potential	5/360	35/18800	0.000506774	0.0126104	0.0109005	SCN7A/FGF12/SCN9A/SCN1A/SCN3A	5
exc.VGLUT2.A	GO:0086002	cardiac muscle cell action potential involved in contraction	6/360	54/18800	0.000562747	0.0138955	0.0120114	CACNA2D1/ANK2/FGF12/KCND3/NEDD4L/SCN1A	6
exc.VGLUT2.A	GO:1902905	positive regulation of supramolecular fiber organization	11/360	176/18800	0.000599015	0.0146782	0.0126879	STMN2/FER/LIMCH1/TENM1/APP/NRP1/MAP1B/TACR1/FMN1/SEMA5A/LPAR1	11
exc.VGLUT2.A	GO:0048015	phosphatidylinositol-mediated signaling	11/360	177/18800	0.000628015	0.0152722	0.0132013	NTRK3/FGFR1/NTRK2/FBXL2/FLT3/PIP5K1B/PREX2/ERBB4/KCNH1/FSHR/PDGFD	11
exc.VGLUT2.A	GO:0030902	hindbrain development	10/360	150/18800	0.000639209	0.0154275	0.0133356	KLHL1/DAB1/GRID2/AHI1/HAP1/DLC1/DIXDC1/EPHB2/EPHB1/NLGN4X	10
exc.VGLUT2.A	GO:0006941	striated muscle contraction	11/360	178/18800	0.000658176	0.0157668	0.0136288	CACNA2D1/ANK2/FGF12/SGCD/DMD/KCND3/PDE4D/NEDD4L/SCN1A/DTNA/STAC	11
exc.VGLUT2.A	GO:0086001	cardiac muscle cell action potential	7/360	77/18800	0.000678346	0.0161296	0.0139424	CACNA2D1/ANK2/FGF12/DMD/KCND3/NEDD4L/SCN1A	7
exc.VGLUT2.A	GO:0051056	regulation of small GTPase mediated signal transduction	15/360	299/18800	0.000688921	0.0162606	0.0140557	SLIT2/ARHGEF28/RIPOR2/ARFGEF3/ROBO1/DLC1/EPHB2/ARHGAP6/RIT2/CDC42SE2/NRP1/PREX2/DENND1A/ARHGAP20/LPAR1	15
exc.VGLUT2.A	GO:0007422	peripheral nervous system development	7/360	78/18800	0.00073319	0.01664	0.0143837	PARD3/ASIC2/PLXNA4/SERPINI1/NTRK2/NFASC/RUNX1	7
exc.VGLUT2.A	GO:0008088	axo-dendritic transport	7/360	78/18800	0.00073319	0.01664	0.0143837	RAB27B/HAP1/APP/APBA1/AGBL4/STAU2/CALY	7
exc.VGLUT2.A	GO:0007413	axonal fasciculation	4/360	22/18800	0.0007361	0.01664	0.0143837	NCAM2/EPHB2/NRP1/SEMA5A	4
exc.VGLUT2.A	GO:0035235	ionotropic glutamate receptor signaling pathway	4/360	22/18800	0.0007361	0.01664	0.0143837	GRIK4/GRID2/GRIK3/APP	4
exc.VGLUT2.A	GO:0106030	neuron projection fasciculation	4/360	22/18800	0.0007361	0.01664	0.0143837	NCAM2/EPHB2/NRP1/SEMA5A	4
exc.VGLUT2.A	GO:1990806	ligand-gated ion channel signaling pathway	4/360	22/18800	0.0007361	0.01664	0.0143837	GRIK4/GRID2/GRIK3/APP	4
exc.VGLUT2.A	GO:0048017	inositol lipid-mediated signaling	11/360	181/18800	0.000755984	0.0167379	0.0144683	NTRK3/FGFR1/NTRK2/FBXL2/FLT3/PIP5K1B/PREX2/ERBB4/KCNH1/FSHR/PDGFD	11
exc.VGLUT2.A	GO:0034776	response to histamine	3/360	10/18800	0.000756074	0.0167379	0.0144683	GABRB2/GABRB1/GABRG2	3
exc.VGLUT2.A	GO:0051660	establishment of centrosome localization	3/360	10/18800	0.000756074	0.0167379	0.0144683	PARD3/PARD3B/PKHD1	3
exc.VGLUT2.A	GO:0014068	positive regulation of phosphatidylinositol 3-kinase signaling	7/360	79/18800	0.000791484	0.0174018	0.0150422	NTRK3/FGFR1/NTRK2/FLT3/ERBB4/FSHR/PDGFD	7
exc.VGLUT2.A	GO:0007189	adenylate cyclase-activating G protein-coupled receptor signaling pathway	10/360	155/18800	0.000824165	0.0179515	0.0155173	LGR5/ADGRL2/ADCY2/GNAS/RIT2/ADCYAP1/PDE4D/ADGRB3/FSHR/LPAR1	10
exc.VGLUT2.A	GO:0099504	synaptic vesicle cycle	11/360	183/18800	0.000827669	0.0179515	0.0155173	SLC17A6/OTOF/RAB27B/STON2/PRKAR1B/CASK/APBA1/SNCG/DNAJC6/RIMS1/NLGN4X	11
exc.VGLUT2.A	GO:0045773	positive regulation of axon extension	5/360	39/18800	0.000844273	0.0181887	0.0157224	CDH4/NRP1/MAP1B/SHTN1/SEMA5A	5
exc.VGLUT2.A	GO:2000114	regulation of establishment of cell polarity	4/360	23/18800	0.000877716	0.0187831	0.0162362	ANKFN1/RIPOR2/WDPCP/SHTN1	4
exc.VGLUT2.A	GO:0018108	peptidyl-tyrosine phosphorylation	17/360	373/18800	0.000911181	0.0193701	0.0167436	EPHA7/NTRK3/FER/EPHA5/PRLR/FGFR1/APP/EPHB2/EPHB1/NTRK2/FLT3/NRP1/ERBB4/GFRA1/EPHA6/GHR/PDGFD	17
exc.VGLUT2.A	GO:0046578	regulation of Ras protein signal transduction	11/360	187/18800	0.000988005	0.0208651	0.0180359	ARHGEF28/RIPOR2/ARFGEF3/ROBO1/DLC1/EPHB2/RIT2/CDC42SE2/NRP1/DENND1A/LPAR1	11
exc.VGLUT2.A	GO:0018212	peptidyl-tyrosine modification	17/360	376/18800	0.000994527	0.0208656	0.0180363	EPHA7/NTRK3/FER/EPHA5/PRLR/FGFR1/APP/EPHB2/EPHB1/NTRK2/FLT3/NRP1/ERBB4/GFRA1/EPHA6/GHR/PDGFD	17
exc.VGLUT2.A	GO:0010810	regulation of cell-substrate adhesion	12/360	217/18800	0.0010132	0.0210891	0.0182295	LIMCH1/EDIL3/DLC1/ONECUT1/CASK/ARHGAP6/WDPCP/NRP1/VWC2/RIN2/FMN1/PKHD1	12
exc.VGLUT2.A	GO:0021889	olfactory bulb interneuron differentiation	3/360	11/18800	0.00102489	0.0210891	0.0182295	SLIT2/ROBO1/ERBB4	3
exc.VGLUT2.A	GO:0099150	regulation of postsynaptic specialization assembly	3/360	11/18800	0.00102489	0.0210891	0.0182295	NTRK3/GRID2/GAP43	3
exc.VGLUT2.A	GO:0001654	eye development	17/360	379/18800	0.00108428	0.0221691	0.019163	SLC17A6/AHI1/THRB/TFAP2B/MAN2A1/NECTIN3/DCX/EPHB2/EPHB1/NTRK2/WDPCP/TENM3/NRP1/STAU2/MEGF11/MEIS1/OLFM3	17
exc.VGLUT2.A	GO:0043583	ear development	12/360	219/18800	0.00109658	0.0222787	0.0192578	NTRK3/AHI1/PCDH15/LGR5/ADGRV1/EPHB2/WDPCP/GABRB2/PTK7/KCNK2/TTC39C/BMPER	12
exc.VGLUT2.A	GO:0051899	membrane depolarization	7/360	84/18800	0.00114013	0.0230177	0.0198966	CACNA2D1/ANK2/SCN7A/SCN9A/NEDD4L/SCN1A/SCN3A	7
exc.VGLUT2.A	GO:0007015	actin filament organization	19/360	450/18800	0.00115282	0.0231284	0.0199923	NEBL/FER/SLIT2/LIMCH1/FHOD3/ENAH/DPYSL3/DLC1/TENM1/ARHGAP6/NRP1/TJP1/GAS2/TACR1/SHTN1/FMN1/SEMA5A/ELMO1/LPAR1	19
exc.VGLUT2.A	GO:0023061	signal release	19/360	451/18800	0.00118291	0.0235848	0.0203868	EPHA5/RPH3A/SNCAIP/OTOF/TFAP2B/CAMK2A/BAIAP3/MYRIP/HTR2C/MAOB/CASK/APBA1/TCF7L2/PCSK5/SNCG/TACR1/ADCYAP1/TRPM2/RIMS1	19
exc.VGLUT2.A	GO:0006936	muscle contraction	16/360	349/18800	0.00120264	0.0236688	0.0204594	CACNA2D1/KCNB2/ANK2/SCN7A/FGF12/SGCD/DMD/KCND3/GLRA1/TACR1/PDE4D/NEDD4L/SCN1A/DTNA/KCNMA1/STAC	16
exc.VGLUT2.A	GO:0090066	regulation of anatomical structure size	20/360	487/18800	0.00120537	0.0236688	0.0204594	EPHA7/ASIC2/FER/SLIT2/CDH4/FHOD3/PLXNA4/SEMA6D/PRR16/TENM1/SEMA3D/SLIT1/NRP1/MAP1B/TACR1/SHTN1/KCNMA1/FMN1/SEMA5A/DCC	20
exc.VGLUT2.A	GO:0150063	visual system development	17/360	383/18800	0.0012146	0.0236688	0.0204594	SLC17A6/AHI1/THRB/TFAP2B/MAN2A1/NECTIN3/DCX/EPHB2/EPHB1/NTRK2/WDPCP/TENM3/NRP1/STAU2/MEGF11/MEIS1/OLFM3	17
exc.VGLUT2.A	GO:0006929	substrate-dependent cell migration	4/360	25/18800	0.00121662	0.0236688	0.0204594	SLIT2/ROBO1/NRP1/SHTN1	4
exc.VGLUT2.A	GO:0051893	regulation of focal adhesion assembly	6/360	63/18800	0.00128193	0.0246406	0.0212994	LIMCH1/DLC1/ARHGAP6/WDPCP/NRP1/FMN1	6
exc.VGLUT2.A	GO:0090109	regulation of cell-substrate junction assembly	6/360	63/18800	0.00128193	0.0246406	0.0212994	LIMCH1/DLC1/ARHGAP6/WDPCP/NRP1/FMN1	6
exc.VGLUT2.A	GO:0046928	regulation of neurotransmitter secretion	7/360	86/18800	0.0013093	0.0248804	0.0215067	SNCAIP/CAMK2A/BAIAP3/CASK/APBA1/SNCG/RIMS1	7
exc.VGLUT2.A	GO:0071526	semaphorin-plexin signaling pathway	5/360	43/18800	0.00132605	0.0248804	0.0215067	PLXNA4/SEMA6D/SEMA3D/NRP1/SEMA5A	5
exc.VGLUT2.A	GO:0043410	positive regulation of MAPK cascade	20/360	491/18800	0.00132905	0.0248804	0.0215067	NTRK3/ROBO1/AR/HTR2C/FGFR1/TENM1/DIXDC1/APP/NTRK2/FLT3/RIT2/NRP1/ADCYAP1/ERBB4/BMPER/GRM1/GHR/FSHR/LPAR1/PDGFD	20
exc.VGLUT2.A	GO:0006821	chloride transport	8/360	111/18800	0.00133316	0.0248804	0.0215067	GLRA3/GABRG3/GABRA1/GABRG1/GLRA1/GABRB2/GABRB1/GABRG2	8
exc.VGLUT2.A	GO:0048640	negative regulation of developmental growth	8/360	111/18800	0.00133316	0.0248804	0.0215067	EPHA7/SEMA6D/SEMA3D/SLIT1/NRP1/KCNK2/SEMA5A/DCC	8
exc.VGLUT2.A	GO:0006874	cellular calcium ion homeostasis	19/360	456/18800	0.00134364	0.0249311	0.0215505	CACNA2D1/ANK2/CACNA1E/SLC24A4/HAP1/SLC24A3/HTR2C/DMD/APP/TMEM64/TACR1/ADCYAP1/TRPM2/PDE4D/CALB2/GRM1/LPAR1/PKHD1/TAC1	19
exc.VGLUT2.A	GO:0070997	neuron death	16/360	353/18800	0.00135284	0.0249576	0.0215735	EPHA7/GRID2/TFAP2D/THRB/TFAP2B/APP/EPHB1/NTRK2/GABRB2/GPI/NRP1/SNCG/TRPM2/CHL1/DCC/GHR	16
exc.VGLUT2.A	GO:0060048	cardiac muscle contraction	9/360	138/18800	0.00137713	0.0252471	0.0218237	CACNA2D1/ANK2/FGF12/SGCD/DMD/KCND3/PDE4D/NEDD4L/SCN1A	9
exc.VGLUT2.A	GO:0051495	positive regulation of cytoskeleton organization	11/360	195/18800	0.00138606	0.0252471	0.0218237	NTRK3/STMN2/FER/LIMCH1/TENM1/NRP1/MAP1B/TACR1/FMN1/SEMA5A/LPAR1	11
exc.VGLUT2.A	GO:0048814	regulation of dendrite morphogenesis	6/360	64/18800	0.00139213	0.0252471	0.0218237	HECW1/HECW2/EPHB2/NEDD4L/STAU2/ADGRB3	6
exc.VGLUT2.A	GO:0032878	regulation of establishment or maintenance of cell polarity	4/360	26/18800	0.00141632	0.0255415	0.0220782	ANKFN1/RIPOR2/WDPCP/SHTN1	4
exc.VGLUT2.A	GO:0072503	cellular divalent inorganic cation homeostasis	20/360	494/18800	0.00142879	0.0255886	0.0221189	CACNA2D1/ANK2/CACNA1E/SLC24A4/HAP1/SLC24A3/HTR2C/DMD/APP/TMEM64/TACR1/ADCYAP1/TRPM2/PDE4D/CALB2/SLC39A10/GRM1/LPAR1/PKHD1/TAC1	20
exc.VGLUT2.A	GO:0048880	sensory system development	17/360	389/18800	0.00143488	0.0255886	0.0221189	SLC17A6/AHI1/THRB/TFAP2B/MAN2A1/NECTIN3/DCX/EPHB2/EPHB1/NTRK2/WDPCP/TENM3/NRP1/STAU2/MEGF11/MEIS1/OLFM3	17
exc.VGLUT2.A	GO:0030517	negative regulation of axon extension	5/360	44/18800	0.00147291	0.026026	0.022497	SEMA6D/SEMA3D/SLIT1/NRP1/SEMA5A	5
exc.VGLUT2.A	GO:0051480	regulation of cytosolic calcium ion concentration	16/360	356/18800	0.00147562	0.026026	0.022497	CACNA2D1/ANK2/CACNA1E/SLC24A4/HAP1/HTR2C/DMD/TMEM64/TACR1/ADCYAP1/TRPM2/PDE4D/CALB2/GRM1/LPAR1/TAC1	16
exc.VGLUT2.A	GO:0007156	homophilic cell adhesion via plasma membrane adhesion molecules	10/360	168/18800	0.00151846	0.0266352	0.0230236	CDH18/CDH4/PCDH15/CDH11/ROBO1/NECTIN3/CDH9/TENM3/PCDH11X/CNTN6	10
exc.VGLUT2.A	GO:0048167	regulation of synaptic plasticity	11/360	198/18800	0.00156571	0.0273148	0.023611	SORCS3/GRID2/CAMK2A/APP/EPHB2/NTRK2/MAP1B/SHISA6/CALB2/RIMS1/STAU2	11
exc.VGLUT2.A	GO:1990090	cellular response to nerve growth factor stimulus	5/360	45/18800	0.00163139	0.0282651	0.0244325	NTRK3/STMN2/APP/NTRK2/TAC1	5
exc.VGLUT2.A	GO:0007205	protein kinase C-activating G protein-coupled receptor signaling pathway	4/360	27/18800	0.00163779	0.0282651	0.0244325	PARD3/DGKB/DGKG/GAP43	4
exc.VGLUT2.A	GO:0002028	regulation of sodium ion transport	7/360	90/18800	0.00170612	0.0292869	0.0253157	HECW1/HECW2/FGF12/DMD/NKAIN2/NEDD4L/NKAIN3	7
exc.VGLUT2.A	GO:1900452	regulation of long-term synaptic depression	3/360	13/18800	0.00172662	0.0294812	0.0254836	SORCS3/GRID2/STAU2	3
exc.VGLUT2.A	GO:0007611	learning or memory	13/360	264/18800	0.00181588	0.0308411	0.0266592	SORCS3/PRKAR1B/SGK1/APP/EPHB2/NTRK2/CNTNAP2/ATP8A1/GPI/KCNK2/TACR1/ADGRB3/NLGN4X	13
exc.VGLUT2.A	GO:0043010	camera-type eye development	15/360	330/18800	0.0018409	0.0311016	0.0268843	SLC17A6/AHI1/THRB/TFAP2B/MAN2A1/NECTIN3/DCX/EPHB2/EPHB1/NTRK2/WDPCP/TENM3/NRP1/MEGF11/MEIS1	15
exc.VGLUT2.A	GO:0150116	regulation of cell-substrate junction organization	6/360	68/18800	0.00190669	0.031923	0.0275943	LIMCH1/DLC1/ARHGAP6/WDPCP/NRP1/FMN1	6
exc.VGLUT2.A	GO:0051492	regulation of stress fiber assembly	7/360	92/18800	0.00193667	0.031923	0.0275943	LIMCH1/DLC1/ARHGAP6/NRP1/TJP1/TACR1/LPAR1	7
exc.VGLUT2.A	GO:0007269	neurotransmitter secretion	9/360	145/18800	0.00193924	0.031923	0.0275943	RPH3A/SNCAIP/OTOF/CAMK2A/BAIAP3/CASK/APBA1/SNCG/RIMS1	9
exc.VGLUT2.A	GO:0007612	learning	9/360	145/18800	0.00193924	0.031923	0.0275943	SORCS3/APP/EPHB2/NTRK2/CNTNAP2/ATP8A1/TACR1/ADGRB3/NLGN4X	9
exc.VGLUT2.A	GO:0099643	signal release from synapse	9/360	145/18800	0.00193924	0.031923	0.0275943	RPH3A/SNCAIP/OTOF/CAMK2A/BAIAP3/CASK/APBA1/SNCG/RIMS1	9
exc.VGLUT2.A	GO:1990089	response to nerve growth factor	5/360	47/18800	0.00198541	0.0325161	0.028107	NTRK3/STMN2/APP/NTRK2/TAC1	5
exc.VGLUT2.A	GO:0021602	cranial nerve morphogenesis	4/360	29/18800	0.00215079	0.0350458	0.0302937	PLXNA4/EPHB2/EPHB1/NRP1	4
exc.VGLUT2.A	GO:0035249	synaptic transmission, glutamatergic	7/360	94/18800	0.00219065	0.035515	0.0306993	GRIK4/SLC17A6/GRID2/GRIK3/GRM8/GRM3/GRM1	7
exc.VGLUT2.A	GO:0110053	regulation of actin filament organization	13/360	270/18800	0.00221138	0.0355175	0.0307015	FER/SLIT2/LIMCH1/FHOD3/DLC1/TENM1/ARHGAP6/NRP1/TJP1/TACR1/FMN1/SEMA5A/LPAR1	13
exc.VGLUT2.A	GO:0006836	neurotransmitter transport	11/360	207/18800	0.00222207	0.0355175	0.0307015	SLC17A6/RPH3A/SNCAIP/OTOF/CAMK2A/BAIAP3/SLC5A7/CASK/APBA1/SNCG/RIMS1	11
exc.VGLUT2.A	GO:0019932	second-messenger-mediated signaling	14/360	303/18800	0.00222399	0.0355175	0.0307015	ANK2/EPHA5/PDE7B/SLC24A4/SGCD/ADCY2/HTR2C/DMD/PEX5L/RIT2/PDE3B/ADCYAP1/TRPM2/PDE4D	14
exc.VGLUT2.A	GO:0060041	retina development in camera-type eye	9/360	149/18800	0.00233463	0.0370998	0.0320692	AHI1/THRB/TFAP2B/MAN2A1/NECTIN3/DCX/NTRK2/NRP1/MEGF11	9
exc.VGLUT2.A	GO:0022602	ovulation cycle process	5/360	49/18800	0.00239248	0.0376463	0.0325416	SLIT2/GPR149/GAS2/FSHR/PAM	5
exc.VGLUT2.A	GO:0042461	photoreceptor cell development	5/360	49/18800	0.00239248	0.0376463	0.0325416	AHI1/THRB/DCX/NTRK2/OLFM3	5
exc.VGLUT2.A	GO:0050890	cognition	14/360	306/18800	0.0024331	0.038094	0.0329286	SORCS3/PRKAR1B/SGK1/APP/EPHB2/NTRK2/CNTNAP2/ATP8A1/GPI/KCNK2/TACR1/CHL1/ADGRB3/NLGN4X	14
exc.VGLUT2.A	GO:0007628	adult walking behavior	4/360	30/18800	0.00244466	0.038094	0.0329286	KLHL1/DAB1/GLRA1/SCN1A	4
exc.VGLUT2.A	GO:1902903	regulation of supramolecular fiber organization	16/360	376/18800	0.00255775	0.0396637	0.0342854	STMN2/FER/SLIT2/LIMCH1/FHOD3/DLC1/TENM1/APP/ARHGAP6/NRP1/TJP1/MAP1B/TACR1/FMN1/SEMA5A/LPAR1	16
exc.VGLUT2.A	GO:0034332	adherens junction organization	5/360	50/18800	0.00261729	0.040192	0.0347422	CDH18/CDH11/PLEKHA7/CDH9/TJP1	5
exc.VGLUT2.A	GO:0010721	negative regulation of cell development	10/360	181/18800	0.00262686	0.040192	0.0347422	EPHA7/DAB1/NTRK3/SEMA6D/EPHB2/SEMA3D/SLIT1/NRP1/SEMA5A/DCC	10
exc.VGLUT2.A	GO:0016049	cell growth	19/360	484/18800	0.00262939	0.040192	0.0347422	EPHA7/ALCAM/SLIT2/CDH4/LGI1/PLXNA4/SEMA6D/SGK1/DCLK1/APP/SEMA3D/SLIT1/NRP1/MAP1B/SHTN1/NEDD4L/RIMS1/SEMA5A/DCC	19
exc.VGLUT2.A	GO:0032488	Cdc42 protein signal transduction	3/360	15/18800	0.00266996	0.0402564	0.0347978	RIT2/NRP1/SHTN1	3
exc.VGLUT2.A	GO:2000650	negative regulation of sodium ion transmembrane transporter activity	3/360	15/18800	0.00266996	0.0402564	0.0347978	HECW1/HECW2/NEDD4L	3
exc.VGLUT2.A	GO:0050905	neuromuscular process	9/360	152/18800	0.00267122	0.0402564	0.0347978	GRID2/RBFOX1/FGF12/PCDH15/DMD/GLRA1/APP/SCN1A/STAC	9
exc.VGLUT2.A	GO:0090659	walking behavior	4/360	31/18800	0.00276499	0.0413915	0.035779	KLHL1/DAB1/GLRA1/SCN1A	4
exc.VGLUT2.A	GO:0001505	regulation of neurotransmitter levels	11/360	213/18800	0.00277233	0.0413915	0.035779	RPH3A/SNCAIP/OTOF/CAMK2A/BAIAP3/MAOB/SLC5A7/CASK/APBA1/SNCG/RIMS1	11
exc.VGLUT2.A	GO:0097553	calcium ion transmembrane import into cytosol	9/360	154/18800	0.00291619	0.0433378	0.0374613	CACNA2D1/ANK2/CACNA1E/SLC24A4/HAP1/HTR2C/DMD/TRPM2/PDE4D	9
exc.VGLUT2.A	GO:0051588	regulation of neurotransmitter transport	7/360	99/18800	0.00293834	0.0434657	0.037572	SNCAIP/CAMK2A/BAIAP3/CASK/APBA1/SNCG/RIMS1	7
exc.VGLUT2.A	GO:0007265	Ras protein signal transduction	15/360	347/18800	0.00297209	0.0435426	0.0376384	ARHGEF28/RIPOR2/ARFGEF3/ROBO1/DLC1/EPHB2/RASGEF1B/ARHGAP6/RIT2/CDC42SE2/NRP1/DENND1A/SHTN1/ELMO1/LPAR1	15
exc.VGLUT2.A	GO:1901214	regulation of neuron death	14/360	313/18800	0.00298467	0.0435426	0.0376384	EPHA7/GRID2/TFAP2D/TFAP2B/EPHB1/NTRK2/GABRB2/GPI/NRP1/SNCG/TRPM2/CHL1/DCC/GHR	14
exc.VGLUT2.A	GO:0060047	heart contraction	12/360	247/18800	0.00299779	0.0435426	0.0376384	CACNA2D1/ANK2/SHOX2/FGF12/THRB/RNLS/SGCD/DMD/KCND3/PDE4D/NEDD4L/SCN1A	12
exc.VGLUT2.A	GO:0098656	anion transmembrane transport	12/360	247/18800	0.00299779	0.0435426	0.0376384	SLC17A6/GLRA3/GABRG3/SLC24A4/GABRA1/GABRG1/SLC24A3/GLRA1/GABRB2/GABRB1/GABRG2/GRM1	12
exc.VGLUT2.A	GO:0098703	calcium ion import across plasma membrane	4/360	32/18800	0.00311292	0.0448093	0.0387334	CACNA2D1/CACNA1E/SLC24A4/TRPM2	4
exc.VGLUT2.A	GO:1901889	negative regulation of cell junction assembly	4/360	32/18800	0.00311292	0.0448093	0.0387334	EPHA7/DLC1/ARHGAP6/SLIT1	4
exc.VGLUT2.A	GO:0072176	nephric duct development	3/360	16/18800	0.00323982	0.045966	0.0397332	EPHA7/AHI1/GREB1L	3
exc.VGLUT2.A	GO:1902306	negative regulation of sodium ion transmembrane transport	3/360	16/18800	0.00323982	0.045966	0.0397332	HECW1/HECW2/NEDD4L	3
exc.VGLUT2.A	GO:1904862	inhibitory synapse assembly	3/360	16/18800	0.00323982	0.045966	0.0397332	GABRA1/GABRB2/GABRG2	3
exc.VGLUT2.A	GO:0009101	glycoprotein biosynthetic process	14/360	316/18800	0.00325056	0.045966	0.0397332	MGAT4C/HS3ST5/ABO/MAN2A1/NECAB1/ST6GALNAC5/B3GAT2/GALNT17/MGAT5/TCF7L2/TMTC1/DPY19L2/ST8SIA1/CHSY3	14
exc.VGLUT2.A	GO:0110020	regulation of actomyosin structure organization	7/360	101/18800	0.00328675	0.0462739	0.0399994	LIMCH1/DLC1/ARHGAP6/NRP1/TJP1/TACR1/LPAR1	7
exc.VGLUT2.A	GO:0010970	transport along microtubule	9/360	157/18800	0.00331655	0.0464896	0.0401858	RAB27B/HAP1/APP/APBA1/AGBL4/DYNC2H1/MAP1B/STAU2/CALY	9
exc.VGLUT2.A	GO:1902656	calcium ion import into cytosol	4/360	33/18800	0.00348956	0.0487021	0.0420983	CACNA2D1/CACNA1E/SLC24A4/TRPM2	4
exc.VGLUT2.B	GO:0007409	axonogenesis	46/425	430/18800	1.50273e-18	5.31665e-15	4.57303e-15	NTNG1/CNTN5/FSTL4/FGF13/KALRN/PARD3/LHX9/KIAA0319/NTRK2/SHTN1/ETV1/CNTN6/CDKL5/APP/ENAH/LGI1/FGFR2/CTNNA2/MAP6/NGF/CNTN2/COBL/NFASC/MAP1B/DIXDC1/ROBO1/PLXNA1/PTPRM/CNTN4/PLXNA4/CDH4/DCLK1/NIN/GAP43/CHN1/NRXN1/SIPA1L1/EXT1/TIAM1/DAB1/UNC5C/TRIO/BCL11B/EPHA6/PAK1/NRCAM	46
exc.VGLUT2.B	GO:0061564	axon development	47/425	479/18800	2.00222e-17	3.54193e-14	3.04654e-14	NTNG1/CNTN5/FSTL4/FGF13/KALRN/PARD3/LHX9/KIAA0319/NTRK2/SHTN1/ETV1/CNTN6/CDKL5/APP/ENAH/GRM7/LGI1/FGFR2/CTNNA2/MAP6/NGF/CNTN2/COBL/NFASC/MAP1B/DIXDC1/ROBO1/PLXNA1/PTPRM/CNTN4/PLXNA4/CDH4/DCLK1/NIN/GAP43/CHN1/NRXN1/SIPA1L1/EXT1/TIAM1/DAB1/UNC5C/TRIO/BCL11B/EPHA6/PAK1/NRCAM	47
exc.VGLUT2.B	GO:0010975	regulation of neuron projection development	42/425	431/18800	1.45002e-15	1.71006e-12	1.47088e-12	NTNG1/FSTL4/PTPRD/LRRC7/FGF13/PTK2B/HECW1/KIAA0319/CAMK1D/NTRK2/SHTN1/CDKL5/HECW2/RIT2/STMN2/PLPPR5/CTNNA2/ZNF804A/MAP6/NGF/CNTN2/COBL/NSMF/MAP1B/DIXDC1/ROBO1/DAB2IP/PLXNA1/PLXNA4/SERPINI1/TENM3/CDH4/NIN/ADGRB3/CHN1/SIPA1L1/TIAM1/DAB1/PAK1/ROR1/SPOCK1/NRCAM	42
exc.VGLUT2.B	GO:0050804	modulation of chemical synaptic transmission	39/425	429/18800	1.49999e-13	1.14351e-10	9.83574e-11	NTNG1/PTPRD/PTK2B/RIMS1/CAMK2A/CACNG5/MEF2C/GRIK2/NTRK2/GRID2IP/SORCS3/GRM1/APP/DGKI/GRM7/BCHE/PRKCG/LGI1/SHISA6/KCNMB4/SHISA9/NGF/NRGN/CNTN2/NSMF/PRKAR1B/MAP1B/TACR1/CACNG4/CNTN4/SORCS2/CASK/NRXN1/SIPA1L1/DLGAP4/SNCAIP/ABR/CACNA1A/APBA1	39
exc.VGLUT2.B	GO:0099177	regulation of trans-synaptic signaling	39/425	430/18800	1.61604e-13	1.14351e-10	9.83574e-11	NTNG1/PTPRD/PTK2B/RIMS1/CAMK2A/CACNG5/MEF2C/GRIK2/NTRK2/GRID2IP/SORCS3/GRM1/APP/DGKI/GRM7/BCHE/PRKCG/LGI1/SHISA6/KCNMB4/SHISA9/NGF/NRGN/CNTN2/NSMF/PRKAR1B/MAP1B/TACR1/CACNG4/CNTN4/SORCS2/CASK/NRXN1/SIPA1L1/DLGAP4/SNCAIP/ABR/CACNA1A/APBA1	39
exc.VGLUT2.B	GO:0034765	regulation of ion transmembrane transport	41/425	476/18800	2.07893e-13	1.22588e-10	1.05442e-10	KCNQ3/FGF13/PTK2B/PTPN3/KCNC2/KCNH5/HECW1/KCNB2/CASQ2/CACNG5/CACNA2D1/MEF2C/ANK2/HECW2/APP/OPRM1/FGF12/KCNH7/SHISA6/CHRM3/SCN1A/SHISA9/KCNK13/CACNA1C/SCN7A/DMD/CACNB4/CEMIP/CACNG4/KCNAB1/CACNA1E/KCND3/PDE4D/CNKSR3/KCNMA1/RGS7/DAPK1/WNK2/CACNA1A/DPP6/KCNH8	41
exc.VGLUT2.B	GO:0034329	cell junction assembly	38/425	420/18800	3.63076e-13	1.83509e-10	1.57843e-10	KIRREL3/CNTN5/PTPRD/FGF13/PTK2B/CDH18/PARD3/IL1RAP/CBLN2/LRRTM3/MEF2C/PRKCH/NTRK2/ANK2/APP/GABRB2/FARP1/CDH6/PKP4/DLC1/CDH9/GABRA1/IL1RAPL2/LIMCH1/MAP1B/JAM3/LRRN1/PCLO/ADGRB3/GAP43/NRXN1/SYNDIG1/PTPRJ/ROCK2/CNTNAP2/DNER/NRCAM/PTPRK	38
exc.VGLUT2.B	GO:0042391	regulation of membrane potential	36/425	425/18800	1.06563e-11	4.71276e-09	4.05361e-09	KCNQ3/FGF13/PTK2B/PTPN3/KCNC2/SLC4A4/RIMS1/KCNH5/CASQ2/CACNA2D1/MEF2C/GRIK2/NTRK2/ANK2/GLRA2/GRM1/APP/KCNK2/OPRM1/GABRB2/FGF12/KCNH7/KCNMB4/SCN1A/KCNK13/CACNA1C/SCN7A/GABRA1/DMD/TACR1/KCND3/KCNMA1/NRXN1/CTNNA3/KCNH8/NRCAM	36
exc.VGLUT2.B	GO:0007416	synapse assembly	23/425	180/18800	1.9788e-11	7.28856e-09	6.26914e-09	KIRREL3/CNTN5/PTPRD/FGF13/IL1RAP/CBLN2/LRRTM3/MEF2C/NTRK2/APP/GABRB2/FARP1/GABRA1/IL1RAPL2/MAP1B/LRRN1/PCLO/ADGRB3/GAP43/NRXN1/SYNDIG1/DNER/NRCAM	23
exc.VGLUT2.B	GO:0035637	multicellular organismal signaling	22/425	164/18800	2.06008e-11	7.28856e-09	6.26914e-09	CASQ2/CACNG5/CACNA2D1/GRIK2/NTRK2/CARTPT/MEF2A/ANK2/FGF12/KCNMB4/SCN1A/CACNA1C/SCN7A/NFASC/CACNG4/JAM3/KCND3/PDE4D/ATP2B1/CTNNA3/CNTNAP2/NRCAM	22
exc.VGLUT2.B	GO:0050808	synapse organization	35/425	419/18800	3.08575e-11	9.9249e-09	8.53675e-09	NTNG1/KIRREL3/CNTN5/PTPRD/FGF13/PPFIBP1/IL1RAP/CBLN2/LRRTM3/MEF2C/NTRK2/CDKL5/APP/GABRB2/FARP1/SHISA6/CTNNA2/ZNF804A/CNTN2/NFASC/GABRA1/IL1RAPL2/CACNB4/MAP1B/DAB2IP/LRRN1/APBB2/PCLO/ADGRB3/GAP43/NRXN1/SIPA1L1/SYNDIG1/DNER/NRCAM	35
exc.VGLUT2.B	GO:0050770	regulation of axonogenesis	21/425	154/18800	4.32486e-11	1.27511e-08	1.09677e-08	FSTL4/FGF13/KIAA0319/NTRK2/SHTN1/CDKL5/MAP6/NGF/CNTN2/MAP1B/DIXDC1/ROBO1/PLXNA1/PLXNA4/CDH4/NIN/CHN1/SIPA1L1/TIAM1/DAB1/PAK1	21
exc.VGLUT2.B	GO:0007411	axon guidance	25/425	234/18800	1.35067e-10	3.6759e-08	3.16177e-08	CNTN5/KALRN/LHX9/ETV1/CNTN6/APP/ENAH/LGI1/CNTN2/NFASC/ROBO1/PLXNA1/PTPRM/CNTN4/PLXNA4/CDH4/GAP43/CHN1/NRXN1/EXT1/UNC5C/TRIO/BCL11B/EPHA6/NRCAM	25
exc.VGLUT2.B	GO:0097485	neuron projection guidance	25/425	235/18800	1.48041e-10	3.7412e-08	3.21794e-08	CNTN5/KALRN/LHX9/ETV1/CNTN6/APP/ENAH/LGI1/CNTN2/NFASC/ROBO1/PLXNA1/PTPRM/CNTN4/PLXNA4/CDH4/GAP43/CHN1/NRXN1/EXT1/UNC5C/TRIO/BCL11B/EPHA6/NRCAM	25
exc.VGLUT2.B	GO:0001764	neuron migration	20/425	164/18800	9.56174e-10	2.2553e-07	1.93986e-07	NTNG1/KIRREL3/FGF13/CAMK2A/KIAA0319/MEF2C/NTRK2/SHTN1/CDKL5/CTNNA2/CNTN2/NSMF/MAP1B/DAB2IP/FGFR1/DCLK1/DAB1/DNER/SPOCK1/NRCAM	20
exc.VGLUT2.B	GO:0031346	positive regulation of cell projection organization	29/425	341/18800	1.06226e-09	2.34893e-07	2.0204e-07	PTPRD/LRRC7/PTK2B/TENM2/CAMK1D/NTRK2/SHTN1/CDKL5/RIT2/STMN2/PLPPR5/KCTD17/ZNF804A/MAP6/TENM1/NGF/COBL/MAP1B/DIXDC1/ROBO1/DAB2IP/PLXNA1/PLXNA4/SERPINI1/TENM3/CDH4/NIN/TIAM1/ROR1	29
exc.VGLUT2.B	GO:0032412	regulation of ion transmembrane transporter activity	25/425	263/18800	1.59707e-09	3.32378e-07	2.8589e-07	FGF13/PTK2B/PTPN3/KCNC2/HECW1/CASQ2/CACNG5/CACNA2D1/MEF2C/ANK2/HECW2/APP/OPRM1/FGF12/SHISA6/CHRM3/SHISA9/DMD/CACNB4/CACNG4/KCNAB1/PDE4D/CNKSR3/DAPK1/WNK2	25
exc.VGLUT2.B	GO:0051962	positive regulation of nervous system development	25/425	270/18800	2.74845e-09	5.40223e-07	4.64665e-07	PTPRD/IL1RAP/CBLN2/LRRTM3/PRKCH/NTRK2/SHTN1/CDKL5/TENM4/OPRM1/MAP6/NGF/LRP2/MAP1B/DIXDC1/ROBO1/PLXNA1/LRRN1/PLXNA4/CDH4/NIN/ADGRB3/NRXN1/TIAM1/SYNDIG1	25
exc.VGLUT2.B	GO:0016358	dendrite development	23/425	231/18800	2.97885e-09	5.54694e-07	4.77112e-07	FSTL4/PTPRD/CAMK2A/HECW1/KIAA0319/MEF2C/CAMK1D/MEF2A/CDKL5/HECW2/APP/ASAP1/FARP1/CTNNA2/MAP6/COBL/NSMF/MAP1B/DAB2IP/DCLK1/ADGRB3/SIPA1L1/DAB1	23
exc.VGLUT2.B	GO:0022898	regulation of transmembrane transporter activity	25/425	273/18800	3.44866e-09	6.10069e-07	5.24741e-07	FGF13/PTK2B/PTPN3/KCNC2/HECW1/CASQ2/CACNG5/CACNA2D1/MEF2C/ANK2/HECW2/APP/OPRM1/FGF12/SHISA6/CHRM3/SHISA9/DMD/CACNB4/CACNG4/KCNAB1/PDE4D/CNKSR3/DAPK1/WNK2	25
exc.VGLUT2.B	GO:0001508	action potential	18/425	143/18800	3.98896e-09	6.72045e-07	5.78049e-07	FGF13/PTPN3/KCNC2/CACNA2D1/GRIK2/NTRK2/ANK2/FGF12/KCNH7/KCNMB4/SCN1A/CACNA1C/SCN7A/DMD/TACR1/KCND3/CTNNA3/NRCAM	18
exc.VGLUT2.B	GO:0051960	regulation of nervous system development	32/425	440/18800	6.90447e-09	1.11036e-06	9.55063e-07	FSTL4/PTPRD/FGF13/PARD3/IL1RAP/CBLN2/LRRTM3/KIAA0319/BRINP1/PRKCH/NTRK2/SHTN1/CDKL5/TENM4/OPRM1/MAP6/NGF/DAAM2/LRP2/MAP1B/DIXDC1/ROBO1/PLXNA1/LRRN1/PLXNA4/CDH4/NIN/ADGRB3/NRXN1/TIAM1/SYNDIG1/DAB1	32
exc.VGLUT2.B	GO:0032409	regulation of transporter activity	26/425	305/18800	7.52823e-09	1.15804e-06	9.96069e-07	FGF13/PTK2B/PTPN3/KCNC2/HECW1/CASQ2/CACNG5/CACNA2D1/MEF2C/ANK2/HECW2/APP/OPRM1/FGF12/SHISA6/SGK1/CHRM3/SHISA9/DMD/CACNB4/CACNG4/KCNAB1/PDE4D/CNKSR3/DAPK1/WNK2	26
exc.VGLUT2.B	GO:0019226	transmission of nerve impulse	13/425	73/18800	8.45409e-09	1.24627e-06	1.07196e-06	CACNG5/GRIK2/NTRK2/CARTPT/FGF12/KCNMB4/SCN1A/SCN7A/NFASC/CACNG4/JAM3/CNTNAP2/NRCAM	13
exc.VGLUT2.B	GO:1904062	regulation of cation transmembrane transport	28/425	352/18800	9.09722e-09	1.28744e-06	1.10737e-06	FGF13/PTK2B/PTPN3/KCNC2/HECW1/CASQ2/CACNG5/CACNA2D1/MEF2C/ANK2/HECW2/APP/OPRM1/FGF12/SHISA6/SHISA9/CACNA1C/DMD/CACNB4/CEMIP/CACNG4/KCNAB1/PDE4D/CNKSR3/RGS7/DAPK1/WNK2/DPP6	28
exc.VGLUT2.B	GO:0031644	regulation of nervous system process	17/425	138/18800	1.5034e-08	2.04578e-06	1.75965e-06	PTK2B/RIMS1/PARD3/CACNG5/CARTPT/MGLL/TENM4/GRM1/APP/OPRM1/FGF12/SHISA6/SHISA9/CACNG4/NRXN1/DLGAP4/ROCK2	17
exc.VGLUT2.B	GO:0050772	positive regulation of axonogenesis	13/425	77/18800	1.65893e-08	2.17381e-06	1.86977e-06	NTRK2/SHTN1/CDKL5/MAP6/NGF/MAP1B/DIXDC1/ROBO1/PLXNA1/PLXNA4/CDH4/NIN/TIAM1	13
exc.VGLUT2.B	GO:2001257	regulation of cation channel activity	19/425	180/18800	2.78389e-08	3.51765e-06	3.02565e-06	FGF13/PTK2B/KCNC2/CASQ2/CACNG5/CACNA2D1/MEF2C/ANK2/APP/OPRM1/FGF12/SHISA6/SHISA9/DMD/CACNB4/CACNG4/KCNAB1/PDE4D/DAPK1	19
exc.VGLUT2.B	GO:0060560	developmental growth involved in morphogenesis	21/425	234/18800	8.90215e-08	1.08606e-05	9.3416e-06	FSTL4/FGF13/RIMS1/KIAA0319/CPNE9/NRN1/SHTN1/TGFBR2/CDKL5/APP/FGFR2/NGF/COBL/MAP1B/PLXNA1/PLXNA4/CDH4/DCLK1/NIN/EXT1/NRCAM	21
exc.VGLUT2.B	GO:0050803	regulation of synapse structure or activity	20/425	215/18800	1.00383e-07	1.18385e-05	1.01827e-05	PTPRD/SLC17A6/IL1RAP/CBLN2/LRRTM3/MEF2C/NTRK2/CDKL5/APP/FARP1/CTNNA2/ZNF804A/IL1RAPL2/DAB2IP/LRRN1/ADGRB3/NRXN1/SIPA1L1/SYNDIG1/NRCAM	20
exc.VGLUT2.B	GO:0048167	regulation of synaptic plasticity	19/425	198/18800	1.28647e-07	1.46823e-05	1.26288e-05	PTK2B/RIMS1/CAMK2A/MEF2C/GRIK2/NTRK2/GRID2IP/SORCS3/APP/PRKCG/SHISA6/SHISA9/NRGN/CNTN2/NSMF/MAP1B/CNTN4/SORCS2/SIPA1L1	19
exc.VGLUT2.B	GO:1901888	regulation of cell junction assembly	19/425	201/18800	1.63111e-07	1.8034e-05	1.55117e-05	PTPRD/IL1RAP/CBLN2/LRRTM3/MEF2C/PRKCH/NTRK2/APP/FARP1/DLC1/IL1RAPL2/LIMCH1/LRRN1/ADGRB3/NRXN1/SYNDIG1/PTPRJ/ROCK2/CNTNAP2	19
exc.VGLUT2.B	GO:0048588	developmental cell growth	20/425	227/18800	2.43779e-07	2.61361e-05	2.24806e-05	FSTL4/FGF13/RIMS1/KIAA0319/CPNE9/NRN1/SHTN1/TGFBR2/CDKL5/APP/NGF/COBL/MAP1B/PLXNA1/PLXNA4/CDH4/DCLK1/NIN/EXT1/NRCAM	20
exc.VGLUT2.B	GO:0050807	regulation of synapse organization	19/425	209/18800	3.00387e-07	3.12579e-05	2.6886e-05	PTPRD/IL1RAP/CBLN2/LRRTM3/MEF2C/NTRK2/CDKL5/APP/FARP1/CTNNA2/ZNF804A/IL1RAPL2/DAB2IP/LRRN1/ADGRB3/NRXN1/SIPA1L1/SYNDIG1/NRCAM	19
exc.VGLUT2.B	GO:0045664	regulation of neuron differentiation	18/425	192/18800	3.9066e-07	3.94901e-05	3.39668e-05	ZFHX3/BRINP2/BRINP1/MEF2C/PCP4/APP/BRINP3/NGF/CNTN2/MAP1B/DIXDC1/VWC2/CNTN4/FGFR1/TIAM1/DAB1/BCL11B/NRCAM	18
exc.VGLUT2.B	GO:0051963	regulation of synapse assembly	13/425	103/18800	5.67643e-07	5.57867e-05	4.79841e-05	PTPRD/IL1RAP/CBLN2/LRRTM3/MEF2C/NTRK2/APP/FARP1/IL1RAPL2/LRRN1/ADGRB3/NRXN1/SYNDIG1	13
exc.VGLUT2.B	GO:0071805	potassium ion transmembrane transport	19/425	219/18800	6.17587e-07	5.90547e-05	5.0795e-05	KCNQ3/KCNC2/KCNH5/KCNB2/CASQ2/ANK2/KCNK2/KCNH7/KCNMB4/KCNK13/SLC24A3/KCNAB1/KCND3/KCNMA1/RGS7/WNK2/KCNN3/DPP6/KCNH8	19
exc.VGLUT2.B	GO:0006813	potassium ion transport	20/425	243/18800	7.24481e-07	6.7453e-05	5.80187e-05	KCNQ3/PTK2B/KCNC2/KCNH5/KCNB2/CASQ2/ANK2/KCNK2/KCNH7/KCNMB4/KCNK13/SLC24A3/KCNAB1/KCND3/KCNMA1/RGS7/WNK2/KCNN3/DPP6/KCNH8	20
exc.VGLUT2.B	GO:0060047	heart contraction	20/425	247/18800	9.36865e-07	8.49905e-05	7.31033e-05	FGF13/CASQ2/CYP2J2/CACNA2D1/SGCD/MEF2A/ANK2/FGF12/SCN1A/CACNA1C/CELF2/DMD/KCND3/THRB/PDE4D/TTN/ATP2B1/EXT1/CTNNA3/SGCZ	20
exc.VGLUT2.B	GO:0099601	regulation of neurotransmitter receptor activity	10/425	61/18800	1.01009e-06	8.93427e-05	7.68468e-05	PTK2B/CACNG5/MEF2C/APP/OPRM1/SHISA6/SHISA9/CACNG4/DLGAP4/DAPK1	10
exc.VGLUT2.B	GO:0008038	neuron recognition	9/425	49/18800	1.30646e-06	0.000112738	9.69702e-05	CNTN6/APP/CNTN2/ROBO1/CNTN4/GAP43/EXT1/CNTNAP2/NRCAM	9
exc.VGLUT2.B	GO:0035249	synaptic transmission, glutamatergic	12/425	94/18800	1.3668e-06	0.000115137	9.90331e-05	PTK2B/SLC17A6/CACNG5/MEF2C/GRIK2/GRM1/DGKI/GRM7/CACNG4/NRXN1/EXT1/GRIA2	12
exc.VGLUT2.B	GO:0099054	presynapse assembly	9/425	50/18800	1.56172e-06	0.000128497	0.000110525	CNTN5/PTPRD/IL1RAP/CBLN2/LRRTM3/APP/FARP1/IL1RAPL2/PCLO	9
exc.VGLUT2.B	GO:0098742	cell-cell adhesion via plasma-membrane adhesion molecules	21/425	279/18800	1.64059e-06	0.000131918	0.000113468	NTNG1/KIRREL3/PTPRD/CDH18/IL1RAP/TENM2/TGFBR2/CNTN6/TENM4/CDH6/TENM1/CNTN2/CDH9/ROBO1/PTPRM/CNTN4/TENM3/CDH4/DAB1/PKD1/PCDH9	21
exc.VGLUT2.B	GO:0003015	heart process	20/425	257/18800	1.73858e-06	0.000136691	0.000117573	FGF13/CASQ2/CYP2J2/CACNA2D1/SGCD/MEF2A/ANK2/FGF12/SCN1A/CACNA1C/CELF2/DMD/KCND3/THRB/PDE4D/TTN/ATP2B1/EXT1/CTNNA3/SGCZ	20
exc.VGLUT2.B	GO:0030048	actin filament-based movement	14/425	133/18800	1.95109e-06	0.000150064	0.000129075	FGF13/CACNA2D1/SHTN1/SGCD/WIPF3/ANK2/FGF12/SCN1A/CACNA1C/LIMCH1/KCND3/PDE4D/CTNNA3/MYO1B	14
exc.VGLUT2.B	GO:0099172	presynapse organization	9/425	52/18800	2.20345e-06	0.000165869	0.000142669	CNTN5/PTPRD/IL1RAP/CBLN2/LRRTM3/APP/FARP1/IL1RAPL2/PCLO	9
exc.VGLUT2.B	GO:0050767	regulation of neurogenesis	24/425	361/18800	2.70053e-06	0.000199052	0.000171211	FSTL4/PTPRD/FGF13/KIAA0319/BRINP1/PRKCH/NTRK2/SHTN1/CDKL5/TENM4/OPRM1/MAP6/NGF/DAAM2/LRP2/MAP1B/DIXDC1/ROBO1/PLXNA1/PLXNA4/CDH4/NIN/TIAM1/DAB1	24
exc.VGLUT2.B	GO:0050769	positive regulation of neurogenesis	18/425	222/18800	3.21498e-06	0.000232134	0.000199667	PTPRD/PRKCH/NTRK2/SHTN1/CDKL5/TENM4/OPRM1/MAP6/NGF/LRP2/MAP1B/DIXDC1/ROBO1/PLXNA1/PLXNA4/CDH4/NIN/TIAM1	18
exc.VGLUT2.B	GO:0070252	actin-mediated cell contraction	12/425	103/18800	3.64452e-06	0.000257886	0.000221817	FGF13/CACNA2D1/SHTN1/SGCD/ANK2/FGF12/SCN1A/CACNA1C/LIMCH1/KCND3/PDE4D/CTNNA3	12
exc.VGLUT2.B	GO:0003012	muscle system process	27/425	449/18800	4.29978e-06	0.000298287	0.000256567	FGF13/KCNB2/CASQ2/MLIP/CACNA2D1/SGCD/SULF1/MEF2A/ANK2/FBXO32/FGF12/CHRM3/SCN1A/TRPC3/CACNA1C/SCN7A/HTR7/DMD/TACR1/KCND3/PDE4D/APBB2/KCNMA1/TTN/ATP2B1/CTNNA3/ROCK2	27
exc.VGLUT2.B	GO:0051592	response to calcium ion	14/425	144/18800	5.01072e-06	0.000336508	0.000289443	PTK2B/CASQ2/MEF2C/CPNE9/MEF2A/RYR3/KCNMB4/TRPC3/CPNE7/KCNMA1/TTN/SYT10/CPNE4/CPNE8	14
exc.VGLUT2.B	GO:0006936	muscle contraction	23/425	349/18800	5.04097e-06	0.000336508	0.000289443	FGF13/KCNB2/CASQ2/CACNA2D1/SGCD/SULF1/ANK2/FGF12/CHRM3/SCN1A/CACNA1C/SCN7A/HTR7/DMD/TACR1/KCND3/PDE4D/APBB2/KCNMA1/TTN/ATP2B1/CTNNA3/ROCK2	23
exc.VGLUT2.B	GO:0030900	forebrain development	24/425	376/18800	5.42551e-06	0.000355471	0.000305753	KIRREL3/FGF13/KCNC2/NTRK2/APP/FGFR2/DLC1/NRGN/CNTN2/LRP2/DIXDC1/ROBO1/DAB2IP/LEF1/PLXNA4/DCLK1/NIN/RARB/EXT1/DAB1/BCL11B/CDK6/CNTNAP2/FOXP2	24
exc.VGLUT2.B	GO:0010959	regulation of metal ion transport	25/425	403/18800	5.70195e-06	0.000366791	0.00031549	FGF13/PTK2B/PTPN3/KCNC2/CAMK2A/HECW1/CASQ2/CACNA2D1/ANK2/HECW2/FGF12/NKAIN2/TRPC3/CACNA1C/DMD/CACNB4/CEMIP/KCNAB1/PDE4D/CNKSR3/ATP2B1/RGS7/CASK/WNK2/DPP6	25
exc.VGLUT2.B	GO:0019932	second-messenger-mediated signaling	21/425	303/18800	6.01016e-06	0.000379713	0.000326605	PEX5L/PTK2B/KCNC2/PDE10A/CASQ2/ITPR2/ADCYAP1/SGCD/ANK2/PDE7B/RIT2/CHRM3/CACNA1C/DMD/RCAN2/CAP2/ITPR1/PDE4D/INPP5A/NCALD/PTPRJ	21
exc.VGLUT2.B	GO:0045666	positive regulation of neuron differentiation	11/425	91/18800	6.46135e-06	0.000401057	0.000344963	BRINP2/BRINP1/MEF2C/PCP4/BRINP3/NGF/MAP1B/VWC2/FGFR1/DAB1/NRCAM	11
exc.VGLUT2.B	GO:0086003	cardiac muscle cell contraction	10/425	75/18800	7.00569e-06	0.000427347	0.000367576	FGF13/CACNA2D1/SGCD/ANK2/FGF12/SCN1A/CACNA1C/KCND3/PDE4D/CTNNA3	10
exc.VGLUT2.B	GO:0044089	positive regulation of cellular component biogenesis	28/425	494/18800	8.69944e-06	0.000521671	0.000448708	PTPRD/PTK2B/IL1RAP/TENM2/CBLN2/LRRTM3/NEK7/NTRK2/ASAP1/PLPPR5/LDB2/SNX7/KCTD17/TENM1/COBL/LIMCH1/MAP1B/TACR1/DAB2IP/LRRN1/NIN/ADGRB3/NRXN1/SYNDIG1/PTPRJ/ROCK2/CNTNAP2/PAK1	28
exc.VGLUT2.B	GO:0055074	calcium ion homeostasis	27/425	468/18800	9.17032e-06	0.000540743	0.000465112	PTK2B/CASQ2/CACNA2D1/ITPR2/GRIK2/ADCYAP1/SGCD/ANK2/GRM1/APP/RYR3/FAM20A/TMEM64/KCTD17/TRPC3/CACNA1C/DMD/SLC24A3/CEMIP/TACR1/ITPR1/CACNA1E/PDE4D/TAC1/ATP2B1/CACNA1A/PKD1	27
exc.VGLUT2.B	GO:0007611	learning or memory	19/425	264/18800	9.76461e-06	0.000566347	0.000487135	FGF13/BRINP1/MEF2C/NTRK2/SORCS3/APP/KCNK2/BCHE/PRKCG/SGK1/NGF/NRGN/CNTN2/PRKAR1B/TACR1/ADGRB3/NRXN1/CNTNAP2/GPI	19
exc.VGLUT2.B	GO:0070588	calcium ion transmembrane transport	21/425	314/18800	1.0381e-05	0.000592388	0.000509534	PTK2B/CASQ2/CACNG5/CACNA2D1/ITPR2/ANK2/RYR3/OPRM1/TRPC3/CACNA1C/DMD/SLC24A3/CACNB4/CEMIP/CACNG4/ITPR1/CACNA1E/PDE4D/ATP2B1/CACNA1A/PKD1	21
exc.VGLUT2.B	GO:0051965	positive regulation of synapse assembly	9/425	63/18800	1.13812e-05	0.000639151	0.000549757	PTPRD/IL1RAP/CBLN2/LRRTM3/NTRK2/LRRN1/ADGRB3/NRXN1/SYNDIG1	9
exc.VGLUT2.B	GO:0006029	proteoglycan metabolic process	10/425	80/18800	1.25854e-05	0.000695739	0.000598429	TCF7L2/SULF1/HS3ST5/HS3ST4/CHST8/CHST15/CHSY3/ADAMTS12/EXT1/NDST4	10
exc.VGLUT2.B	GO:0050773	regulation of dendrite development	11/425	98/18800	1.32795e-05	0.000722816	0.000621719	PTPRD/HECW1/KIAA0319/CAMK1D/CDKL5/HECW2/COBL/NSMF/DAB2IP/ADGRB3/SIPA1L1	11
exc.VGLUT2.B	GO:0021537	telencephalon development	18/425	247/18800	1.41003e-05	0.000755863	0.000650144	KIRREL3/FGF13/NTRK2/NRGN/CNTN2/DIXDC1/ROBO1/DAB2IP/LEF1/PLXNA4/NIN/RARB/EXT1/DAB1/BCL11B/CDK6/CNTNAP2/FOXP2	18
exc.VGLUT2.B	GO:0060048	cardiac muscle contraction	13/425	138/18800	1.53183e-05	0.000808898	0.000695762	FGF13/CASQ2/CACNA2D1/SGCD/ANK2/FGF12/SCN1A/CACNA1C/DMD/KCND3/PDE4D/TTN/CTNNA3	13
exc.VGLUT2.B	GO:0048668	collateral sprouting	6/425	25/18800	1.58446e-05	0.000824384	0.000709081	FSTL4/FGF13/APP/NGF/COBL/NIN	6
exc.VGLUT2.B	GO:0048013	ephrin receptor signaling pathway	8/425	52/18800	2.01069e-05	0.00103099	0.000886789	KALRN/ANKS1B/CHN1/SIPA1L1/TIAM1/EPHA6/PAK1/ANKS1A	8
exc.VGLUT2.B	GO:1901890	positive regulation of cell junction assembly	11/425	105/18800	2.5637e-05	0.00129577	0.00111453	PTPRD/IL1RAP/CBLN2/LRRTM3/NTRK2/LRRN1/ADGRB3/NRXN1/SYNDIG1/PTPRJ/CNTNAP2	11
exc.VGLUT2.B	GO:0051966	regulation of synaptic transmission, glutamatergic	9/425	70/18800	2.72025e-05	0.00135553	0.00116594	PTK2B/CACNG5/MEF2C/GRIK2/GRM1/DGKI/GRM7/CACNG4/NRXN1	9
exc.VGLUT2.B	GO:0098962	regulation of postsynaptic neurotransmitter receptor activity	5/425	17/18800	2.85096e-05	0.00140015	0.00120432	CACNG5/SHISA6/SHISA9/CACNG4/DLGAP4	5
exc.VGLUT2.B	GO:0060401	cytosolic calcium ion transport	15/425	190/18800	2.88895e-05	0.00140015	0.00120432	PTK2B/CASQ2/CACNA2D1/ITPR2/ANK2/RYR3/TRPC3/CACNA1C/DMD/CEMIP/ITPR1/CACNA1E/PDE4D/ATP2B1/CACNA1A	15
exc.VGLUT2.B	GO:0060402	calcium ion transport into cytosol	14/425	171/18800	3.5567e-05	0.00170049	0.00146265	PTK2B/CASQ2/CACNA2D1/ITPR2/ANK2/RYR3/TRPC3/CACNA1C/DMD/CEMIP/ITPR1/CACNA1E/PDE4D/CACNA1A	14
exc.VGLUT2.B	GO:0007015	actin filament organization	25/425	450/18800	3.67489e-05	0.00173241	0.00149011	PTK2B/CIT/GAS2/RHOBTB1/SHTN1/ARHGAP18/ENAH/CTNNA2/DLC1/TENM1/DAAM2/COBL/SH3KBP1/LIMCH1/FHOD3/ELMO1/NEBL/TACR1/FAM171A1/TTN/CTNNA3/ROCK2/TMEFF2/MYO1B/PAK1	25
exc.VGLUT2.B	GO:0010976	positive regulation of neuron projection development	13/425	150/18800	3.7214e-05	0.00173241	0.00149011	LRRC7/PTK2B/CAMK1D/NTRK2/RIT2/STMN2/PLPPR5/ZNF804A/COBL/DAB2IP/SERPINI1/TENM3/ROR1	13
exc.VGLUT2.B	GO:0016049	cell growth	26/425	484/18800	4.52839e-05	0.00204212	0.0017565	FSTL4/FGF13/PTK2B/RIMS1/KIAA0319/CPNE9/NRN1/SHTN1/TGFBR2/CDKL5/APP/LGI1/SGK1/NGF/COBL/MAP1B/PLXNA1/PLXNA4/MEG3/CDH4/DCLK1/NIN/EXT1/PTPRJ/SPOCK1/NRCAM	26
exc.VGLUT2.B	GO:2000649	regulation of sodium ion transmembrane transporter activity	8/425	58/18800	4.55018e-05	0.00204212	0.0017565	FGF13/PTPN3/HECW1/HECW2/FGF12/DMD/CNKSR3/WNK2	8
exc.VGLUT2.B	GO:0006874	cellular calcium ion homeostasis	25/425	456/18800	4.55986e-05	0.00204212	0.0017565	PTK2B/CASQ2/CACNA2D1/ITPR2/GRIK2/ADCYAP1/ANK2/GRM1/APP/RYR3/TMEM64/KCTD17/TRPC3/CACNA1C/DMD/SLC24A3/CEMIP/TACR1/ITPR1/CACNA1E/PDE4D/TAC1/ATP2B1/CACNA1A/PKD1	25
exc.VGLUT2.B	GO:0097553	calcium ion transmembrane import into cytosol	13/425	154/18800	4.89955e-05	0.00216682	0.00186376	PTK2B/CASQ2/CACNA2D1/ITPR2/ANK2/RYR3/CACNA1C/DMD/CEMIP/ITPR1/CACNA1E/PDE4D/CACNA1A	13
exc.VGLUT2.B	GO:0090066	regulation of anatomical structure size	26/425	487/18800	5.01811e-05	0.00219186	0.0018853	FSTL4/FGF13/PTK2B/CIT/KIAA0319/PRR16/SHTN1/ARHGAP18/CDKL5/CHRM3/TENM1/KCNMB4/NGF/DAAM2/CNTN2/HTR7/FHOD3/MAP1B/TACR1/PLXNA4/CDH4/KCNMA1/ATP2B1/EXT1/ROCK2/NRCAM	26
exc.VGLUT2.B	GO:0051056	regulation of small GTPase mediated signal transduction	19/425	299/18800	5.46529e-05	0.00235807	0.00202826	KALRN/PLEKHG4B/ARHGAP10/ARHGAP18/KITLG/RIT2/ARFGEF3/DLC1/ARHGAP20/NGF/ROBO1/ARHGAP21/DAB2IP/CHN1/SIPA1L1/TIAM1/ABR/TRIO/SCAI	19
exc.VGLUT2.B	GO:0090257	regulation of muscle system process	17/425	250/18800	5.8315e-05	0.00247271	0.00212686	FGF13/KCNB2/CASQ2/MLIP/MEF2A/ANK2/FBXO32/CHRM3/TRPC3/CACNA1C/DMD/TACR1/PDE4D/KCNMA1/ATP2B1/CTNNA3/ROCK2	17
exc.VGLUT2.B	GO:0086001	cardiac muscle cell action potential	9/425	77/18800	5.87076e-05	0.00247271	0.00212686	FGF13/CACNA2D1/ANK2/FGF12/SCN1A/CACNA1C/DMD/KCND3/CTNNA3	9
exc.VGLUT2.B	GO:0042551	neuron maturation	7/425	45/18800	6.20513e-05	0.0025828	0.00222155	GLDN/APP/CNTN2/ADGRB3/CNTNAP2/ANKS1A/NRCAM	7
exc.VGLUT2.B	GO:0051480	regulation of cytosolic calcium ion concentration	21/425	356/18800	6.60011e-05	0.00271525	0.00233549	PTK2B/CASQ2/CACNA2D1/ITPR2/ADCYAP1/ANK2/GRM1/RYR3/TMEM64/TRPC3/CACNA1C/DMD/CEMIP/TACR1/ITPR1/CACNA1E/PDE4D/TAC1/ATP2B1/CACNA1A/PKD1	21
exc.VGLUT2.B	GO:0030201	heparan sulfate proteoglycan metabolic process	6/425	32/18800	7.09115e-05	0.00288373	0.0024804	TCF7L2/SULF1/HS3ST5/HS3ST4/EXT1/NDST4	6
exc.VGLUT2.B	GO:0050890	cognition	19/425	306/18800	7.44385e-05	0.00294507	0.00253316	FGF13/BRINP1/MEF2C/NTRK2/SORCS3/APP/KCNK2/BCHE/PRKCG/SGK1/NGF/NRGN/CNTN2/PRKAR1B/TACR1/ADGRB3/NRXN1/CNTNAP2/GPI	19
exc.VGLUT2.B	GO:0032836	glomerular basement membrane development	4/425	11/18800	7.49171e-05	0.00294507	0.00253316	SULF1/COL4A3/EXT1/COL4A4	4
exc.VGLUT2.B	GO:0045161	neuronal ion channel clustering	4/425	11/18800	7.49171e-05	0.00294507	0.00253316	GLDN/CNTN2/CNTNAP2/NRCAM	4
exc.VGLUT2.B	GO:0048813	dendrite morphogenesis	12/425	139/18800	7.65095e-05	0.00297462	0.00255858	PTPRD/HECW1/MEF2A/CDKL5/HECW2/FARP1/CTNNA2/MAP6/NSMF/DCLK1/ADGRB3/SIPA1L1	12
[truncated: 2,874 more rows]

## Sheet: Table S5 DEA DA neurons
Table S5. Differential expression analysis between clusters of RBFOX3low ALDH1A1-negative versus -positive dopaminergic neurons
[truncated: 897 more rows]

## Sheet: Table S6 cluster markers
Table S6 Thresholded gene expression analysis between dopaminergic midbrain subclusters
[truncated: 80 more rows]

[truncated: 10 more sheets: Table S7 DEA neuronal subpopula, Table S8 subcluster markers, Table S9 GO subcluster markers, Table S10 (Sub)cluster counts, Table S11. statistics scCODA, Table S12 stat. proportions, Table S13 DEG SZ cluster, Table S14 DEG SZ subclusters, Table S15, Table S16]
